# Supplementary material for: PCI proteins eIF3e and eIF3m define distinct translation initiation factor 3 complexes
Source: BMC Biol. 2005 May 17;3:14. doi: 10.1186/1741-7007-3-14 (PMC1173091; doi:10.1186/1741-7007-3-14)
Supplement: Additional File 1 — This article is accompanied by a Microsoft Excel file (.xls) containing microarray data (see Methods for description). [file 1741-7007-3-14-S1.xls]

## Sheet: Raw Scans
		eIF3m								eIF3e								Mock
		Total RNA Cy5			eIF3m RNA Cy3					Total RNA Cy5			eIF3e RNA Cy3					Total RNA Cy5			Mock purified RNA Cy3
		Signal	Background	Net	Signal	Background	Net			Signal	Background	Net	Signal	Background	Net			Signal	Background	Net	Signal	Background	Net
Index	ID	C-F635 Median	C-B635 Median		C-F532 Median	C-B532 Median		C-Flags		I-F635 Median	I-B635 Median		I-F532 Median	I-B532 Median		I-Flags		M-F635 Median	M-B635 Median		M-F532 Median	M-B532 Median		M-Flags
1	smf1	3432	148	3284	473	204	269	0		2507	1116	1391	550	341	209	0		2632	142	2490	381	197	184	0
2	nrf1	8363	147	8216	700	201	499	0		7937	933	7004	618	340	278	0		10331	143	10188	369	199	170	0
3	SPBC21B10.13c	2237	153	2084	434	208	226	0		1812	622	1190	783	372	411	0		2851	151	2700	347	204	143	0
4	SPBC3H7.13	2104	165	1939	587	220	367	0		1627	560	1067	616	347	269	0		2105	152	1953	379	204	175	0
5	trs20	2658	148	2510	709	205	504	0		1952	604	1348	547	319	228	0		2628	150	2478	346	199	147	0
6	SPBP4H10.22c	3182	148	3034	533	202	331	0		2223	463	1760	627	316	311	0		2766	154	2612	413	196	217	0
7	rpc10	3027	146	2881	395	197	198	0		1821	226	1595	469	313	156	0		2433	146	2287	313	194	119	0
8	SPBC11G11.01	2124	141	1983	582	200	382	0		1582	211	1371	559	326	233	0		2289	153	2136	338	201	137	0
9	SPBC18H10.05	3476	145	3331	472	201	271	0		2323	193	2130	556	325	231	0		3192	151	3041	342	204	138	0
10	SPBC18E5.13	2210	143	2067	423	200	223	0		1663	189	1474	542	329	213	0		2078	147	1931	374	211	163	0
11	lsm3	4080	143	3937	426	198	228	0		2655	181	2474	557	312	245	0		3492	157	3335	385	223	162	0
12	SPBC1604.01	2739	142	2597	477	197	280	0		1787	185	1602	550	316	234	0		2481	166	2315	413	239	174	0
13	MRNA605243	308	143	165	341	198	143	0		534	192	342	464	320	144	0		319	167	152	396	245	151	0
14	RPS26-1	37308	147	37161	409	203	206	0		25886	210	25676	499	318	181	0		30045	158	29887	364	236	128	0
15	MRNA924118	15547	157	15390	710	223	487	0		9434	185	9249	544	315	229	0		14376	158	14218	409	227	182	0
16	STP1	2729	155	2574	445	219	226	0		1947	175	1772	484	313	171	0		2233	153	2080	377	229	148	0
17	RPN11	5494	145	5349	465	202	263	0		3209	165	3044	533	308	225	0		4453	160	4293	400	231	169	0
18	SPCC188.09C	3483	145	3338	529	193	336	0		1879	167	1712	559	317	242	0		2768	153	2615	373	225	148	0
19	SWI1	8443	145	8298	758	192	566	0		5240	169	5071	572	325	247	0		7291	164	7127	394	223	171	0
20	SPBC3B8.01C	8388	147	8241	561	193	368	0		5740	167	5573	514	320	194	0		7960	172	7788	377	229	148	0
21	SPAC25B8.06C	2235	142	2093	543	190	353	0		1463	163	1300	549	302	247	0		1885	178	1707	401	225	176	0
22	CWF10	15940	140	15800	902	204	698	0		11477	546	10931	586	320	266	0		18423	145	18278	377	200	177	0
23	QCR1	23482	142	23340	512	200	312	0		15857	754	15103	552	318	234	0		25988	149	25839	358	205	153	0
24	SPBC29A10.07	8316	146	8170	1281	211	1070	0		5488	753	4735	611	350	261	0		7927	166	7761	334	208	126	0
25	SP-SNR38-SNO	235	149	86	341	209	132	0		948	680	268	527	353	174	0		242	208	34	347	222	125	0
26	SPBC21C3.16C	1310	146	1164	431	200	231	0		1335	558	777	515	350	165	0		1326	178	1148	298	205	93	0
27	SPCC191.06	1168	147	1021	524	201	323	0		1323	419	904	508	333	175	0		1501	162	1339	319	203	116	0
28	COX5	14906	151	14755	445	201	244	0		9189	256	8933	524	342	182	0		14708	163	14545	344	206	138	0
29	SPAC17A5.18C	706	150	556	508	208	300	0		536	227	309	543	350	193	0		667	163	504	311	210	101	0
30	SPAC144.07C	3152	148	3004	477	202	275	0		2185	235	1950	522	336	186	0		2839	159	2680	353	214	139	0
31	SP-SNR58-SNO	242	144	98	311	197	114	0		467	236	231	604	375	229	0		275	149	126	318	217	101	0
32	CNP1	1125	149	976	397	196	201	0		722	181	541	541	331	210	0		953	161	792	353	230	123	0
33	SPAC1952.14C	2368	143	2225	399	196	203	0		1484	169	1315	513	325	188	0		2103	165	1938	366	231	135	0
34	RPS15-2	54497	150	54347	498	197	301	0		33527	182	33345	544	328	216	0		41099	179	40920	402	237	165	0
35	SPAPB1A10.11C	1697	150	1547	378	199	179	0		1066	182	884	524	326	198	0		1300	165	1135	357	238	119	0
36	SPAC25H1.03	1627	160	1467	497	214	283	0		1179	169	1010	516	325	191	0		1503	175	1328	379	236	143	0
37	SP-SNR54-SNO	442	157	285	324	214	110	0		576	169	407	435	314	121	0		406	161	245	333	232	101	0
38	SNU13	19917	146	19771	452	197	255	0		13234	164	13070	518	309	209	0		16721	164	16557	394	232	162	0
39	SPBC27B12.14	2440	141	2299	425	192	233	0		1525	161	1364	488	314	174	0		2036	151	1885	341	222	119	0
40	SPAC29A4.05	6147	140	6007	422	192	230	0		4077	160	3917	521	321	200	0		5730	153	5577	335	225	110	0
41	SPBC14C8.10	3033	142	2891	399	188	211	0		1946	161	1785	539	315	224	0		2683	172	2511	374	240	134	0
42	SPCC895.08C	3882	139	3743	410	190	220	0		2299	157	2142	486	302	184	0		3187	189	2998	387	246	141	0
43	SP-SNR69-SNO	362	146	216	321	202	119	0		357	322	35	420	313	107	-50		274	144	130	306	198	108	0
44	SPCC338.02	475	146	329	364	200	164	0		730	608	122	529	317	212	-50		503	154	349	293	204	89	0
45	SPBC2D10.03C	2531	146	2385	414	200	214	0		2294	679	1615	534	342	192	0		2483	200	2283	297	214	83	0
46	SPAC57A7.05	6591	145	6446	465	199	266	0		4724	657	4067	535	457	78	0		6630	287	6343	316	221	95	0
47	SPBC14C8.11C	1009	145	864	471	200	271	0		892	630	262	511	490	21	0		905	202	703	322	209	113	0
48	DFP1	2791	145	2646	418	200	218	0		1961	382	1579	532	341	191	0		2646	158	2488	311	205	106	0
49	SP-U24B-SNO	212	143	69	268	199	69	0		531	317	214	382	337	45	0		285	149	136	312	206	106	0
50	SPAC18G6.13	966	144	822	385	204	181	0		781	174	607	497	324	173	0		998	151	847	317	209	108	0
51	SNC1	7839	155	7684	381	202	179	0		4405	182	4223	502	321	181	0		6660	150	6510	314	214	100	0
52	SPAPB2C8.02	2561	169	2392	452	208	244	0		1434	191	1243	549	344	205	0		2159	149	2010	331	219	112	0
53	SPBC27B12.12C	5520	143	5377	390	198	192	0		4172	186	3986	526	325	201	0		5007	155	4852	371	227	144	0
54	SPBC26H8.04C	2635	144	2491	372	195	177	0		1772	164	1608	510	318	192	0		2347	161	2186	339	232	107	0
55	SP-SNR47-SNO	326	142	184	275	194	81	0		330	160	170	415	313	102	0		350	177	173	324	240	84	0
56	SPBC18E5.14C	1637	140	1497	342	194	148	0		1060	158	902	471	313	158	0		1547	159	1388	368	240	128	0
57	SPAC1002.06C	492	142	350	373	195	178	0		387	156	231	476	311	165	0		421	160	261	340	233	107	0
58	MTHFR2	4449	144	4305	368	197	171	0		2950	166	2784	484	313	171	0		4079	161	3918	338	227	111	0
59	SPBP4H10.07	2068	141	1927	407	194	213	0		1492	156	1336	481	313	168	0		2255	159	2096	331	224	107	0
60	SPBP8B7.15C	6911	144	6767	429	193	236	0		5169	164	5005	527	327	200	0		6389	158	6231	322	221	101	0
61	SNRNA1103978	395	141	254	269	195	74	0		317	156	161	378	314	64	0		389	174	215	333	233	100	0
62	SPBC1778.05C	1172	141	1031	333	195	138	0		787	154	633	475	307	168	0		1057	185	872	365	250	115	0
63	SMN1	1334	147	1187	380	196	184	0		956	155	801	513	306	207	0		1279	181	1098	360	247	113	0
64	NDK1	7350	143	7207	461	202	259	0		3932	275	3657	536	306	230	0		6268	146	6122	291	197	94	0
65	SPCC1919.04	2148	142	2006	490	200	290	0		1657	536	1121	449	310	139	0		1949	147	1802	282	204	78	0
66	UBC8	3330	147	3183	485	207	278	0		2822	621	2201	485	310	175	0		3716	164	3552	283	211	72	0
67	Z4SNORNA	639	142	497	293	202	91	0		978	604	374	411	322	89	0		372	191	181	297	213	84	0
68	RPC11	1552	140	1412	317	199	118	0		1414	501	913	489	329	160	0		1455	166	1289	294	213	81	0
69	MISC_RNA91669	1036	141	895	356	196	160	0		898	250	648	530	323	207	0		910	152	758	293	216	77	0
70	SMB	6140	141	5999	376	197	179	0		3929	166	3763	502	306	196	0		5809	147	5662	311	208	103	0
71	SPCC24B10.06	2702	143	2559	337	197	140	0		1829	162	1667	468	306	162	0		2548	150	2398	307	211	96	0
72	SCN1	1417	152	1265	403	200	203	0		947	160	787	482	314	168	0		1410	153	1257	293	212	81	0
73	SP-SNR69B-SNO	231	174	57	261	213	48	-50		210	153	57	426	315	111	0		223	162	61	329	218	111	0
74	SBH2	11663	143	11520	359	198	161	0		6829	153	6676	495	309	186	0		8977	157	8820	309	221	88	0
75	SPAC3H1.03	1590	142	1448	340	196	144	0		1142	152	990	484	317	167	0		1402	156	1246	344	230	114	0
76	SPAC13G7.09C	1798	144	1654	389	195	194	0		1372	155	1217	485	311	174	0		1539	162	1377	360	236	124	0
77	SPCC825.04C	830	143	687	357	194	163	0		627	157	470	463	316	147	0		759	159	600	333	236	97	0
78	SPAC20H4.02	5084	149	4935	398	200	198	0		3059	174	2885	466	343	123	0		4095	168	3927	332	235	97	0
79	SNRNA1683233	393	161	232	265	204	61	0		306	204	102	421	390	31	-50		430	193	237	308	235	73	0
80	SPAC869.09	242	146	96	335	200	135	0		267	175	92	514	338	176	0		263	190	73	295	231	64	-50
81	MISC_RNA1328048	3257	149	3108	398	196	202	0		1938	170	1768	461	323	138	0		2467	241	2226	341	247	94	0
82	SPAC25H1.06	2455	143	2312	350	197	153	0		1480	153	1327	486	307	179	0		1918	206	1712	341	247	94	0
83	RER1	5547	143	5404	391	197	194	0		3402	152	3250	485	308	177	0		4519	192	4327	357	252	105	0
84	SPAC3G9.04	2282	146	2136	364	193	171	0		1474	149	1325	449	306	143	0		1894	192	1702	350	250	100	0
85	SP-SNR39B-SNO	246	143	103	287	204	83	0		593	358	235	420	350	70	-50		268	141	127	271	201	70	0
86	SPAPJ695.01C	378	151	227	312	204	108	0		691	531	160	535	382	153	0		327	145	182	282	208	74	0
87	RPS12-2	48931	179	48752	396	213	183	0		31472	527	30945	518	317	201	0		44008	157	43851	308	211	97	0
88	SPAC6G9.04	1470	160	1310	379	208	171	0		1251	521	730	572	330	242	0		1218	154	1064	301	213	88	0
89	SPAC1F12.05	4485	145	4340	354	202	152	0		3426	441	2985	492	330	162	0		3852	156	3696	295	213	82	0
90	SPBC3B8.06	6880	141	6739	338	199	139	0		5042	246	4796	469	318	151	0		6401	150	6251	292	212	80	0
91	SP-Z16-SNO	383	144	239	260	196	64	0		379	183	196	392	301	91	0		421	149	272	309	212	97	0
92	SPBC16G5.19	235	140	95	311	196	115	0		255	158	97	459	308	151	0		256	157	99	298	215	83	0
93	SPAPB17E12.08	1995	142	1853	343	197	146	0		1332	153	1179	512	313	199	0		1914	177	1737	294	217	77	0
94	SPAC9E9.17C	302	141	161	322	199	123	0		300	151	149	487	314	173	0		347	185	162	307	225	82	0
95	SPAC1F7.10	2209	144	2065	396	199	197	0		1401	154	1247	492	336	156	0		1946	168	1778	311	228	83	0
96	SPBC947.04	12274	147	12127	391	194	197	0		7362	153	7209	519	335	184	0		10935	171	10764	317	233	84	0
97	SP-SNR40-SNO	276	147	129	273	194	79	0		245	155	90	410	322	88	0		288	174	114	312	238	74	0
98	LSM6	3741	148	3593	315	195	120	0		2384	161	2223	476	327	149	0		2955	170	2785	352	239	113	0
99	COX12	8024	167	7857	357	211	146	0		5140	215	4925	478	423	55	0		6222	197	6025	304	239	65	0
100	SPAP8A3.14C	1312	271	1041	373	241	132	0		821	257	564	516	606	-90	0		1015	277	738	352	248	104	-50
101	SPAC5D6.02C	580	180	400	409	215	194	0		285	263	22	463	431	32	0		611	295	316	344	258	86	0
102	RPL11-2	65535	167	65368	429	201	228	0		39380	181	39199	491	354	137	0		51618	467	51151	336	299	37	0
103	SP-SNR56-SNO	2026	159	1867	268	202	66	0		3900	162	3738	433	325	108	0		3315	260	3055	320	254	66	0
104	SPCC569.02C	336	168	168	332	198	134	0		256	156	100	454	315	139	0		390	204	186	336	247	89	0
105	RPS18-2	59744	186	59558	420	201	219	0		37148	155	36993	525	309	216	0		52622	202	52420	381	249	132	0
106	SPCC4B3.18	2067	149	1918	426	208	218	0		1657	375	1282	508	431	77	0		2173	150	2023	284	205	79	0
107	SPBC557.02C	2059	148	1911	508	208	300	0		1966	421	1545	480	343	137	0		2345	150	2195	291	212	79	0
109	MISC_RNA49780	362	198	164	324	214	110	0		732	419	313	504	365	139	0		411	171	240	268	215	53	0
110	SPAC227.05	2042	162	1880	351	206	145	0		1567	358	1209	464	332	132	0		1853	165	1688	274	216	58	0
111	SPAC17H9.16	6767	152	6615	355	199	156	0		4417	306	4111	474	322	152	0		5876	159	5717	285	214	71	0
112	NUC1	4342	147	4195	369	199	170	0		2734	305	2429	476	324	152	0		3865	158	3707	305	214	91	0
113	SPBP22H7.10C	1537	148	1389	414	199	215	0		1082	244	838	456	328	128	0		1388	184	1204	269	222	47	0
114	SPAC10F6.14C	3192	157	3035	410	200	210	0		2028	201	1827	491	335	156	0		3057	263	2794	281	236	45	0
115	Z3SNORNA	438	148	290	264	201	63	0		371	173	198	392	329	63	0		360	275	85	281	245	36	-50
116	SPCPB16A4.06C	1411	144	1267	340	198	142	0		959	157	802	487	338	149	0		1266	255	1011	289	246	43	0
117	SPAC4G9.06C	2418	151	2267	347	199	148	0		1511	151	1360	497	340	157	0		2180	181	1999	299	242	57	0
118	RPL1-1	53657	148	53509	417	194	223	0		33929	152	33777	497	322	175	0		43096	176	42920	362	244	118	0
119	SPCC1840.11	5809	150	5659	423	199	224	0		3835	152	3683	469	314	155	0		4920	164	4756	342	244	98	0
120	SPAC12G12.01C	2602	165	2437	375	207	168	0		1702	161	1541	436	340	96	0		2277	163	2114	330	237	93	0
121	SNRNA139452	193	194	-1	297	221	76	0		229	190	39	412	397	15	-50		223	180	43	292	230	62	-50
122	H4.3	42873	156	42717	381	212	169	0		31061	161	30900	484	329	155	0		42990	178	42812	333	241	92	0
123	SPAC57A7.02C	4016	156	3860	382	210	172	0		2825	155	2670	453	317	136	0		3872	236	3636	327	255	72	0
124	RPL28-2	65535	166	65369	470	216	254	0		46476	156	46320	523	320	203	0		57090	187	56903	379	233	146	0
125	CID12	1002	187	815	376	206	170	0		660	153	507	471	315	156	0		859	177	682	293	234	59	0
126	SPAC144.16	3561	274	3287	373	218	155	0		2314	148	2166	475	310	165	0		3192	177	3015	307	232	75	0
127	Z7SNORNA	384	146	238	278	204	74	0		565	322	243	405	328	77	0		393	150	243	268	211	57	0
128	SPBC21C3.06	1503	151	1352	316	204	112	0		1210	201	1009	506	333	173	0		1716	152	1564	270	212	58	0
129	SPBC409.13	4283	172	4111	389	210	179	0		2603	192	2411	536	344	192	0		3626	161	3465	288	212	76	0
130	SEC62	4161	228	3933	420	227	193	0		2673	243	2430	537	351	186	0		3699	179	3520	282	217	65	0
131	SPAC4F8.10C	3202	192	3010	387	213	174	0		2290	332	1958	443	321	122	0		2567	165	2402	304	216	88	0
132	SPBC3D6.08C	4533	150	4383	373	203	170	0		3266	288	2978	468	316	152	0		4035	154	3881	301	216	85	0
133	SP-SNR54B-SNO	286	149	137	265	197	68	0		453	299	154	450	342	108	0		277	157	120	277	216	61	0
134	SPBC887.07	2769	151	2618	334	198	136	0		1800	277	1523	469	327	142	0		2213	176	2037	275	221	54	0
135	QCR10	9341	148	9193	321	198	123	0		6032	299	5733	473	346	127	0		8084	242	7842	277	228	49	0
136	SPAC1002.21	482	150	332	318	199	119	0		473	256	217	454	333	121	0		517	252	265	285	218	67	0
137	SPAP27G11.02	2443	146	2297	370	200	170	0		1634	211	1423	518	338	180	0		1934	295	1639	291	253	38	0
138	MISC_RNA921905	2347	148	2199	491	202	289	0		1336	189	1147	436	324	112	0		1775	221	1554	321	235	86	0
139	Z5SNORNA	316	149	167	256	201	55	0		284	162	122	399	320	79	0		356	172	184	305	236	69	0
140	MISC_RNA4497	778	143	635	392	199	193	0		485	153	332	618	326	292	0		685	165	520	323	241	82	0
141	SPAC11D3.04C	3615	160	3455	335	199	136	0		2711	151	2560	451	319	132	0		3526	171	3355	304	242	62	0
142	SPBP8B7.30C	3159	158	3001	336	202	134	0		2076	151	1925	469	320	149	0		2662	177	2485	306	233	73	0
143	SPBC1604.10	1783	149	1634	331	199	132	0		1135	149	986	478	312	166	0		1454	182	1272	295	241	54	0
144	SPAC607.04	1499	150	1349	334	198	136	0		1044	152	892	485	310	175	0		1199	226	973	326	251	75	0
145	MRNA1926204	1012	153	859	341	202	139	0		881	149	732	424	308	116	0		1107	189	918	318	232	86	0
146	SPAC31G5.21	1690	183	1507	308	204	104	0		1191	155	1036	488	319	169	0		1513	176	1337	294	225	69	0
147	SPAC17G8.09	838	328	510	364	232	132	0		1013	157	856	546	326	220	0		1261	179	1082	440	229	211	0
148	SPCC5E4.08	1197	163	1034	445	208	237	0		1024	205	819	494	320	174	0		1282	151	1131	268	210	58	0
149	SPBC839.07	1638	150	1488	380	206	174	0		1159	173	986	471	336	135	0		1467	165	1302	291	219	72	0
150	SPBC359.05	2504	160	2344	354	212	142	0		1888	163	1725	509	340	169	0		2061	219	1842	297	226	71	0
151	SNRNA1228332	3264	180	3084	283	211	72	0		2683	163	2520	421	337	84	0		3096	181	2915	278	218	60	0
152	SPD1	9462	157	9305	297	202	95	0		6600	168	6432	470	326	144	0		8783	158	8625	286	214	72	0
153	SPBC31F10.02	3037	149	2888	337	201	136	0		2177	170	2007	461	317	144	0		3061	161	2900	265	213	52	0
154	CSN4	1008	158	850	335	197	138	0		789	172	617	506	329	177	0		892	161	731	315	214	101	0
155	CSX1	9401	187	9214	362	204	158	0		6206	179	6027	444	321	123	0		9395	175	9220	281	222	59	0
156	SPBP8B7.09C	2171	162	2009	332	200	132	0		1556	194	1362	493	331	162	0		2078	221	1857	272	229	43	0
157	SP-SNR51B-SNO	608	166	442	255	199	56	0		523	204	319	472	349	123	0		563	277	286	290	240	50	0
158	RPP2-2	42034	159	41875	434	199	235	0		26604	178	26426	518	334	184	0		29882	293	29589	309	249	60	0
159	SPCC777.17C	2037	150	1887	383	197	186	0		1679	162	1517	538	319	219	0		1725	227	1498	341	237	104	0
160	EXG2	2020	147	1873	372	196	176	0		1298	160	1138	437	310	127	0		1824	180	1644	274	234	40	0
161	DIN1	1825	151	1674	355	196	159	0		1246	153	1093	457	316	141	0		1687	184	1503	320	239	81	0
162	SPAC630.09C	2627	150	2477	358	198	160	0		971	159	812	578	346	232	0		2283	163	2120	326	243	83	0
163	MRNA66850	305	146	159	249	196	53	0		266	150	116	408	343	65	0		330	167	163	313	236	77	0
164	SPAC227.17C	5432	147	5285	281	196	85	0		3618	148	3470	423	302	121	0		3595	164	3431	422	248	174	0
165	BET1	3211	142	3069	299	196	103	0		2120	148	1972	458	320	138	0		2643	167	2476	284	230	54	0
166	SPAC22F8.03C	323	146	177	313	198	115	0		276	154	122	463	322	141	0		364	167	197	286	223	63	0
167	MISC_RNA94420	2051	157	1894	315	198	117	0		1071	168	903	463	339	124	0		1771	167	1604	277	221	56	0
168	SPBC1289.08	1749	174	1575	329	200	129	0		1348	159	1189	492	316	176	0		1786	165	1621	299	224	75	0
169	SNR52	3556	146	3410	270	208	62	0		2760	165	2595	412	334	78	0		3221	151	3070	260	212	48	0
170	SPAC26F1.05	334	147	187	302	206	96	0		381	171	210	469	355	114	0		463	170	293	295	222	73	0
171	COX4	9476	164	9312	331	207	124	0		6287	163	6124	487	341	146	0		8119	233	7886	324	234	90	0
172	SPAC4F8.02C	1783	148	1635	347	205	142	0		1288	147	1141	473	328	145	0		1684	174	1510	327	223	104	0
173	SPAC227.04	1062	143	919	327	199	128	0		815	151	664	446	320	126	0		1068	156	912	272	215	57	0
174	SPBC409.19C	3087	143	2944	344	199	145	0		1974	153	1821	446	321	125	0		2760	158	2602	277	214	63	0
175	SP-SNR41-SNO	265	150	115	229	196	33	0		335	178	157	384	340	44	0		288	166	122	260	213	47	0
176	SPAC27D7.05C	1907	165	1742	334	202	132	0		1272	154	1118	461	314	147	0		1558	169	1389	276	230	46	0
177	RPL24-2	64180	164	64016	413	198	215	0		41826	159	41667	479	327	152	0		53509	181	53328	292	233	59	0
178	SPAC6B12.05C	5097	171	4926	377	201	176	0		2957	166	2791	465	331	134	0		4274	210	4064	293	239	54	0
179	SPAC824.04	2078	156	1922	358	200	158	0		1324	160	1164	439	323	116	0		1725	198	1527	298	233	65	0
180	SPCC1795.10C	3848	153	3695	367	200	167	0		2215	153	2062	464	318	146	0		2740	172	2568	376	239	137	0
181	MISC_RNA3004075	1373	139	1234	250	189	61	0		857	153	704	413	337	76	0		1237	171	1066	270	242	28	0
182	SPAPB8E5.08	272	139	133	281	192	89	0		266	153	113	523	333	190	0		332	170	162	290	237	53	0
183	SPCC16A11.15C	1777	140	1637	359	195	164	0		1188	151	1037	450	320	130	0		1601	163	1438	299	241	58	0
184	SPBC1271.15C	1444	153	1291	317	196	121	0		984	157	827	456	321	135	0		1259	175	1084	300	236	64	0
185	SPAC977.06	709	165	544	719	203	516	0		525	155	370	477	323	154	0		753	179	574	268	235	33	0
186	RPB4	3319	150	3169	324	197	127	0		2079	151	1928	462	319	143	0		2473	169	2304	313	230	83	0
187	SP-SNR70-SNO	282	150	132	232	196	36	0		293	151	142	387	313	74	0		304	165	139	268	229	39	0
188	SPBC26H8.13C	852	145	707	291	194	97	0		654	158	496	428	321	107	0		859	177	682	286	227	59	0
189	SPAC1782.02C	3805	151	3654	369	194	175	0		2554	146	2408	429	303	126	0		3240	168	3072	279	227	52	0
190	SPBC16G5.04	2137	147	1990	337	209	128	0		1708	147	1561	464	330	134	0		2251	156	2095	256	208	48	0
191	SPBC28F2.05C	1623	139	1484	309	203	106	0		1236	151	1085	504	342	162	0		1805	168	1637	268	221	47	0
192	SPAC1F12.04C	2406	140	2266	349	204	145	0		1649	148	1501	490	334	156	0		2152	159	1993	301	222	79	0
193	MFM3	563	141	422	257	201	56	0		480	147	333	382	328	54	0		601	161	440	262	218	44	0
194	MISC_RNA3148186	837	141	696	309	198	111	0		698	141	557	481	319	162	0		825	157	668	254	214	40	0
195	SPBC16E9.15	1059	143	916	323	199	124	0		712	147	565	462	321	141	0		924	155	769	265	213	52	0
196	SPBC4.03C	3616	158	3458	356	202	154	0		2491	152	2339	462	329	133	0		3780	166	3614	270	219	51	0
197	SPCC14G10.03C	6563	218	6345	387	212	175	0		4690	162	4528	456	350	106	0		5057	183	4874	317	238	79	0
198	SPAC24C9.08	23112	189	22923	367	205	162	0		15065	154	14911	485	337	148	0		17678	170	17508	349	242	107	0
199	MRNA225514	1644	154	1490	272	198	74	0		1275	147	1128	407	315	92	0		1462	164	1298	285	236	49	0
200	SPAC6F6.18C	591	148	443	310	208	102	0		428	148	280	402	311	91	0		540	162	378	285	229	56	0
201	SPBC19C7.05	5373	154	5219	381	217	164	0		3477	145	3332	445	318	127	0		4278	160	4118	353	244	109	0
202	SPCC4G3.13C	3591	143	3448	352	197	155	0		2335	150	2185	454	342	112	0		3381	160	3221	324	245	79	0
203	SPAC17A2.11	705	138	567	419	191	228	0		553	173	380	463	360	103	0		619	166	453	329	242	87	0
204	SPBC1703.09	2249	144	2105	341	201	140	0		1492	158	1334	487	342	145	0		1909	218	1691	295	249	46	0
205	MISC_RNA1204942	1232	169	1063	269	203	66	0		796	169	627	365	334	31	0		1069	276	793	284	251	33	0
206	RPL32-2	21505	261	21244	319	210	109	0		11328	168	11160	508	348	160	0		22754	311	22443	302	261	41	0
207	SPCC965.14C	2820	169	2651	323	196	127	0		1889	153	1736	455	323	132	0		2349	193	2156	301	241	60	0
208	DLD1	20790	148	20642	347	192	155	0		14387	152	14235	429	316	113	0		17969	187	17782	305	235	70	0
209	SPAC18B11.05	3965	148	3817	314	198	116	0		2922	161	2761	472	332	140	0		3307	227	3080	294	241	53	0
210	SPBC3D6.14C	1410	148	1262	364	193	171	0		900	149	751	413	298	115	0		890	175	715	363	231	132	0
211	MISC_RNA1184077	274	146	128	256	206	50	0		324	141	183	446	334	112	0		305	158	147	247	205	42	0
212	SPAC22A12.13	1324	141	1183	304	205	99	0		1044	143	901	471	323	148	0		1412	158	1254	243	207	36	0
213	RPS10-2	38822	145	38677	397	208	189	0		28113	145	27968	459	323	136	0		37248	155	37093	272	213	59	0
214	PRP1	2206	146	2060	328	203	125	0		1605	145	1460	451	328	123	0		2236	157	2079	268	214	54	0
215	SPAPB24D3.03	1313	142	1171	333	198	135	0		1093	139	954	452	320	132	0		1313	155	1158	264	216	48	0
216	SPCC1620.03	682	148	534	329	198	131	0		561	145	416	447	321	126	0		640	154	486	270	221	49	0
217	MRNA3358474	1684	144	1540	241	197	44	0		1500	149	1351	393	314	79	0		1625	159	1466	271	224	47	0
218	SPAC16E8.18	839	155	684	270	200	70	0		595	147	448	422	313	109	0		761	159	602	293	226	67	0
219	SHP1	2323	148	2175	320	200	120	0		1848	148	1700	429	313	116	0		2167	159	2008	265	226	39	0
220	SPAC15E1.02C	5015	142	4873	323	197	126	0		3598	151	3447	438	314	124	0		6337	169	6168	270	224	46	0
221	SPBC36.03C	5187	143	5044	348	203	145	0		3967	146	3821	438	311	127	0		3205	180	3025	264	222	42	0
222	RPL19-2	65535	154	65381	387	208	179	0		41250	149	41101	478	330	148	0		45852	214	45638	316	239	77	0
223	MISC_RNA633381	878	146	732	260	197	63	0		663	163	500	405	359	46	0		757	189	568	309	242	67	0
224	SPAC1751.02C	1007	152	855	280	194	86	0		613	238	375	510	560	-50	0		750	194	556	292	242	50	0
225	SPAC3G6.10C	1044	153	891	309	200	109	0		732	184	548	479	390	89	0		820	284	536	287	255	32	0
226	SPAC16E8.12C	1135	170	965	299	198	101	0		811	171	640	476	332	144	0		916	246	670	274	215	59	0
227	SPBC725.01	13212	225	12987	322	207	115	0		10103	153	9950	501	322	179	0		10317	298	10019	302	252	50	0
228	SPAC1142.05	7129	180	6949	388	198	190	0		4603	151	4452	452	316	136	0		5871	203	5668	315	244	71	0
229	SPBC32F12.15	966	147	819	248	194	54	0		837	149	688	383	311	72	0		1010	198	812	324	250	74	0
230	SPAC25B8.18	1283	145	1138	294	195	99	0		854	148	706	474	320	154	0		1216	184	1032	282	239	43	0
231	SPCC645.09	1208	146	1062	326	192	134	0		800	146	654	487	298	189	0		948	164	784	278	228	50	0
232	SPAC19G12.09	7134	148	6986	359	207	152	0		4867	156	4711	472	329	143	0		6974	161	6813	263	209	54	0
233	SPCC757.03C	1377	147	1230	412	211	201	0		1074	148	926	454	326	128	0		1268	157	1111	245	206	39	0
234	SPAC17H9.07	5308	160	5148	361	214	147	0		3702	149	3553	445	331	114	0		4806	153	4653	243	209	34	0
235	MRNA185584	1003	143	860	291	206	85	0		859	145	714	424	321	103	0		1040	156	884	238	211	27	0
236	SPAC4F10.17	1843	144	1699	333	203	130	0		1201	142	1059	457	322	135	0		1750	160	1590	274	219	55	0
237	SPAC10F6.04	1513	147	1366	339	201	138	0		1134	145	989	466	324	142	0		1265	153	1112	284	228	56	0
238	SPAC323.08	962	143	819	387	200	187	0		722	145	577	445	317	128	0		935	154	781	306	222	84	0
239	MIS6+	773	145	628	308	201	107	0		661	147	514	475	329	146	0		632	156	476	259	218	41	0
240	SPAC4G8.03C	2150	144	2006	348	195	153	0		1667	141	1526	478	317	161	0		2107	158	1949	272	221	51	0
241	SPAP27G11.11C	290	143	147	273	204	69	0		284	147	137	423	324	99	0		401	198	203	283	232	51	0
242	SPBC106.02C	1369	148	1221	340	200	140	0		1071	147	924	448	324	124	0		1496	253	1243	268	235	33	0
243	SPAC343.15	1748	154	1594	322	197	125	0		1556	164	1392	488	361	127	0		1967	329	1638	249	242	7	0
244	SPBC106.07C	3481	156	3325	399	202	197	0		2169	176	1993	442	357	85	0		3221	221	3000	261	238	23	0
245	SLP1	2591	159	2432	383	199	184	0		1750	184	1566	458	423	35	0		2273	183	2090	295	240	55	0
246	SPAC1142.04	3737	163	3574	371	195	176	0		2740	168	2572	461	355	106	0		3067	273	2794	298	256	42	0
247	SPAP27G11.13C	2061	218	1843	268	207	61	0		538	170	368	557	343	214	0		1659	277	1382	282	237	45	0
248	SPBC887.16	508	271	237	295	217	78	0		387	156	231	445	328	117	0		413	301	112	271	258	13	0
249	SPAC3F10.03	10723	202	10521	366	201	165	0		7214	151	7063	493	312	181	0		9140	192	8948	304	239	65	0
250	SPBC30D10.02	3907	151	3756	344	193	151	0		2539	148	2391	454	307	147	0		2961	174	2787	290	239	51	0
251	SPAC15F9.03C	8061	149	7912	533	195	338	0		4922	148	4774	859	306	553	0		6393	175	6218	403	232	171	0
252	SPAC13F5.05	790	156	634	315	198	117	0		591	143	448	452	298	154	0		635	170	465	276	230	46	0
253	MRNA83388	3451	160	3291	291	208	83	0		3187	148	3039	434	321	113	0		3605	189	3416	270	216	54	0
254	TIM8	2846	159	2687	300	215	85	0		2019	149	1870	434	329	105	0		2658	172	2486	255	212	43	0
255	SPAC589.10C	62079	189	61890	386	225	161	0		44797	152	44645	456	335	121	0		56269	163	56106	306	220	86	0
256	SPCC794.06	2610	159	2451	349	210	139	0		1967	149	1818	436	325	111	0		2284	160	2124	278	222	56	0
257	SPAC19D5.05C	3114	154	2960	355	204	151	0		2058	148	1910	455	329	126	0		2523	167	2356	273	223	50	0
258	SPAC1F7.02C	3614	159	3455	364	208	156	0		2536	145	2391	422	324	98	0		3033	159	2874	297	228	69	0
259	SPBC83.06C	727	149	578	305	205	100	0		648	146	502	431	315	116	0		720	158	562	295	226	69	0
260	SPBC83.19C	280	145	135	306	200	106	0		288	148	140	458	328	130	0		336	153	183	265	216	49	0
261	SPAPYUG7.03C	8713	144	8569	328	201	127	0		6367	152	6215	441	328	113	0		8405	157	8248	282	219	63	0
262	GMA12	5268	153	5115	358	210	148	0		2733	166	2567	501	360	141	0		5734	214	5520	268	228	40	0
263	SPAC27E2.04C	430	153	277	385	209	176	0		353	162	191	459	339	120	0		407	299	108	272	247	25	-50
264	APL3	2075	148	1927	332	199	133	0		1615	156	1459	460	342	118	0		1952	267	1685	244	231	13	0
265	RPL38-2	13628	153	13475	295	201	94	0		8019	193	7826	481	406	75	0		11674	195	11479	261	220	41	0
266	SPCC191.03C	8496	149	8347	300	197	103	0		5086	217	4869	477	551	-74	0		7812	175	7637	300	234	66	0
267	SPCC1450.06C	3864	151	3713	346	197	149	0		2804	167	2637	460	355	105	0		3240	214	3026	306	249	57	0
268	SPBC115.02C	1830	167	1663	358	199	159	0		1293	152	1141	437	327	110	0		1558	243	1315	295	252	43	0
269	SPCC1494.06C	1732	204	1528	324	203	121	0		1357	161	1196	433	324	109	0		1491	205	1286	306	244	62	0
270	SPCC188.07	1491	158	1333	305	194	111	0		670	152	518	421	317	104	0		1304	179	1125	278	238	40	0
271	SPAC1687.14C	1769	148	1621	321	196	125	0		1326	142	1184	381	308	73	0		1491	172	1319	299	235	64	0
272	SPCP20C8.02C	277	174	103	305	200	105	0		242	148	94	432	306	126	0		300	178	122	285	232	53	0
273	SPCC4B3.13	1427	190	1237	327	203	124	0		1122	149	973	430	304	126	0		1356	196	1160	301	234	67	-50
274	SPBC1718.03	3337	170	3167	333	214	119	0		3016	148	2868	458	322	136	0		2988	180	2808	282	222	60	0
275	SPT3	634	157	477	373	213	160	0		530	152	378	482	341	141	0		734	162	572	289	218	71	0
276	MISC_RNA280447	1407	172	1235	397	217	180	0		1199	152	1047	468	345	123	0		1300	163	1137	285	225	60	0
277	SPBC713.08	2210	165	2045	270	213	57	0		1705	144	1561	391	335	56	0		2214	175	2039	272	226	46	0
278	SPAC1786.04	3248	190	3058	332	214	118	0		2428	149	2279	447	345	102	0		3317	189	3128	272	223	49	0
279	SPCC645.06C	1795	174	1621	298	203	95	0		1260	152	1108	424	338	86	0		1442	166	1276	294	231	63	0
280	SPBC26H8.06	10863	155	10708	344	201	143	0		7370	149	7221	467	319	148	0		9296	157	9139	329	232	97	0
281	GMH2	7940	145	7795	370	196	174	0		5645	147	5498	471	319	152	0		7051	154	6897	268	218	50	0
282	SPAC1782.11	11713	145	11568	341	195	146	0		7589	145	7444	443	314	129	0		10517	163	10354	286	220	66	0
283	MISC_RNA2823258	301	147	154	249	200	49	0		286	150	136	419	321	98	0		329	187	142	288	226	62	0
284	SPAC644.10	1431	145	1286	304	199	105	0		1108	151	957	418	325	93	0		1173	225	948	316	238	78	0
285	SPCC830.09C	1142	142	1000	311	196	115	0		912	145	767	461	329	132	0		1154	192	962	281	229	52	0
286	SPBP8B7.01C	2265	146	2119	309	194	115	0		1650	151	1499	445	334	111	0		1999	167	1832	252	216	36	0
287	SPAC1039.02	14518	145	14373	350	198	152	0		9018	167	8851	474	359	115	0		12632	178	12454	291	225	66	0
288	SPAC823.07	3386	149	3237	359	196	163	0		2366	151	2215	497	333	164	0		3108	181	2927	297	245	52	0
289	MISC_RNA473659	1029	144	885	254	194	60	0		680	150	530	413	328	85	0		946	190	756	309	248	61	0
290	SPBC713.10	1700	149	1551	278	196	82	0		1162	156	1006	460	322	138	0		1512	164	1348	308	238	70	0
291	MRNA773143	643	146	497	299	198	101	0		345	155	190	413	312	101	0		581	171	410	296	243	53	0
292	SPCC1442.13C	1837	164	1673	344	198	146	0		1210	145	1065	448	305	143	0		1581	170	1411	307	240	67	0
293	SPAC22E12.03C	3297	222	3075	380	208	172	0		2302	144	2158	439	296	143	0		2955	169	2786	317	235	82	0
294	SPAP15E9.02C	1017	168	849	10751	204	10547	0		769	146	623	13833	296	13537	0		966	172	794	3253	237	3016	0
295	SPAC8C9.11	585	157	428	304	211	93	0		532	149	383	394	321	73	0		562	165	397	268	218	50	0
296	SPBC8D2.11	3185	163	3022	325	213	112	0		1998	152	1846	417	335	82	0		3072	173	2899	269	220	49	0
297	SPAC8C9.16C	2674	159	2515	366	220	146	0		1925	159	1766	461	341	120	0		2307	183	2124	301	229	72	0
298	RLC1	1846	194	1652	383	233	150	0		865	158	707	558	352	206	0		1655	227	1428	279	235	44	0
299	SPCC191.09C	486	258	228	334	232	102	0		492	171	321	462	380	82	0		499	270	229	275	233	42	0
300	SPBC776.06C	2586	233	2353	388	219	169	0		1148	160	988	456	353	103	0		2645	202	2443	257	223	34	0
301	NOC1	3102	164	2938	329	206	123	0		2421	148	2273	444	326	118	0		3072	162	2910	282	224	58	0
302	SPCC970.07C	2333	141	2192	394	199	195	0		1768	146	1622	490	317	173	0		2180	155	2025	270	218	52	0
303	SPCC70.05C	12638	147	12491	2045	199	1846	0		10035	143	9892	451	314	137	0		12226	159	12067	279	217	62	0
304	SPAC977.07C	24255	144	24111	785	199	586	0		20685	145	20540	457	319	138	0		22098	160	21938	281	217	64	0
305	PRP22	2817	142	2675	432	196	236	0		2019	144	1875	452	320	132	0		2490	166	2324	269	224	45	0
306	SPAC24H6.13	11088	144	10944	458	195	263	0		8192	145	8047	477	317	160	0		10134	158	9976	288	226	62	0
313	MFM1	200	147	53	269	195	74	0		194	154	40	474	300	174	0		296	195	101	384	259	125	0
314	RPS21	191	153	38	220	201	19	0		208	147	61	416	295	121	0		239	202	37	323	263	60	0
315	RPP1-3	13226	144	13082	304	193	111	0		15737	150	15587	436	299	137	0		13752	163	13589	323	234	89	0
316	RPS15A-1	230	141	89	310	203	107	0		407	150	257	311	305	6	0		285	154	131	300	207	93	0
317	HTB1	189	147	42	248	205	43	0		215	153	62	481	325	156	0		216	156	60	263	211	52	0
318	RPL27-2	148	147	1	249	218	31	-50		158	147	11	364	315	49	-50		178	158	20	249	213	36	-50
319	SPAC7D4.15C	12533	156	12377	346	226	120	0		14134	142	13992	421	321	100	0		19004	166	18838	307	215	92	0
320	RPS30-2	198	183	15	290	217	73	0		195	144	51	347	318	29	0		181	176	5	257	217	40	-50
321	CYC1	186	164	22	258	206	52	0		190	157	33	465	334	131	0		220	169	51	261	213	48	0
322	COF1	173	140	33	358	200	158	0		182	145	37	462	323	139	0		204	156	48	330	205	125	0
323	RPP2-3	15608	141	15467	345	198	147	0		12584	146	12438	417	311	106	0		16102	158	15944	298	205	93	0
324	RPS10-1	202	142	60	326	203	123	0		192	145	47	462	326	136	0		238	163	75	416	216	200	0
325	SPBC713.11C	194	149	45	263	200	63	0		171	147	24	450	317	133	0		227	158	69	274	212	62	0
326	RPL36-1	184	146	38	300	199	101	0		184	142	42	505	317	188	0		177	158	19	309	213	96	0
327	SPAC24B11.09	9005	146	8859	289	203	86	0		6922	147	6775	459	323	136	0		9489	159	9330	267	215	52	0
328	SUI1	187	176	11	252	206	46	-50		189	147	42	538	318	220	0		274	152	122	366	214	152	0
329	H3.1	65535	297	65238	673	223	450	0		65535	153	65382	518	333	185	0		65535	163	65372	321	216	105	0
330	RPL22	877	174	703	255	203	52	0		659	145	514	408	329	79	0		440	152	288	371	225	146	0
361	SPAC22H10.13	211	136	75	301	194	107	0		170	153	17	357	292	65	-50		267	162	105	259	192	67	0
362	TRX2	2474	137	2337	255	198	57	0		2617	143	2474	362	289	73	0		4778	148	4630	236	189	47	0
363	H4.1	2399	141	2258	246	194	52	0		3073	143	2930	344	286	58	0		3192	150	3042	268	192	76	0
364	RPL14	3442	142	3300	248	196	52	0		2857	143	2714	338	278	60	0		4069	155	3914	261	198	63	0
365	RPL44	1508	137	1371	275	198	77	0		1675	143	1532	365	293	72	0		1907	153	1754	234	190	44	0
366	RPS11-1	4046	141	3905	245	197	48	0		3960	147	3813	322	297	25	0		5358	157	5201	253	195	58	0
367	RPL39	258	138	120	263	194	69	0		238	144	94	369	302	67	0		389	158	231	255	202	53	0
368	RPL30	4172	142	4030	246	191	55	0		4372	144	4228	377	317	60	0		4180	158	4022	269	206	63	0
369	SPAC4G8.02C	6048	146	5902	246	196	50	0		4318	148	4170	416	325	91	0		5878	160	5718	258	214	44	0
370	RPS17-1	4269	146	4123	257	200	57	0		3085	143	2942	404	327	77	0		3894	158	3736	262	218	44	0
371	RPS19-1	5892	144	5748	266	198	68	0		5713	143	5570	388	328	60	0		6349	157	6192	272	231	41	0
372	RPS20	7255	146	7109	262	198	64	0		9451	142	9309	370	298	72	0		5636	155	5481	314	237	77	0
373	HSP9	5619	148	5471	261	194	67	0		4162	147	4015	303	275	28	0		5319	160	5159	293	240	53	0
374	RPS25-1	18558	150	18408	287	197	90	0		15912	145	15767	327	264	63	0		16461	162	16299	306	236	70	0
375	CDC3	4045	157	3888	348	196	152	0		3493	151	3342	358	260	98	0		4096	168	3928	314	238	76	0
376	SPAC922.04	12348	147	12201	258	195	63	0		9470	149	9321	277	241	36	0		11290	165	11125	316	236	80	0
377	RPS16-1	40275	142	40133	316	194	122	0		39968	143	39825	343	240	103	0		41969	163	41806	322	240	82	0
378	TIF51	38737	146	38591	339	194	145	0		31419	146	31273	387	273	114	0		33472	167	33305	318	233	85	0
421	SPBC21B10.11	2678	143	2535	373	192	181	0		2119	165	1954	533	292	241	0		2341	176	2165	369	216	153	0
422	meu11	719	150	569	440	190	250	0		436	176	260	519	291	228	0		605	169	436	366	210	156	0
423	SPBC18H10.11c	2266	156	2110	495	208	287	0		1787	192	1595	548	282	266	0		2349	168	2181	366	213	153	0
424	rec6	1262	166	1096	834	218	616	0		1157	186	971	812	280	532	0		1250	173	1077	683	220	463	0
425	SPBC19C2.08	3327	164	3163	568	215	353	0		2229	186	2043	530	262	268	0		2860	223	2637	365	233	132	0
426	SPBC29A3.19	15523	161	15362	666	201	465	0		11681	179	11502	719	255	464	0		15072	400	14672	590	275	315	0
427	ubl1	2050	154	1896	358	193	165	0		1440	177	1263	401	249	152	0		1819	213	1606	350	226	124	0
428	smd3	4160	148	4012	431	192	239	0		2490	175	2315	494	255	239	0		3629	164	3465	367	217	150	0
429	SPBC18H10.19	3248	153	3095	475	197	278	0		2067	193	1874	500	269	231	0		2995	166	2829	370	213	157	0
430	SPBC1D7.01	2498	152	2346	428	201	227	0		1755	211	1544	545	276	269	0		2425	158	2267	365	209	156	0
431	SPBP4G3.03	5799	150	5649	490	203	287	0		3917	254	3663	548	276	272	0		5558	164	5394	334	204	130	0
432	SPBC32F12.13c	2432	151	2281	459	209	250	0		1792	262	1530	536	267	269	0		2373	163	2210	329	204	125	0
433	MISC_RNA2363819	6293	149	6144	393	206	187	0		5258	256	5002	483	271	212	0		6444	165	6279	318	205	113	0
434	SPCC1020.11C	3142	147	2995	479	210	269	0		2130	256	1874	499	249	250	0		2898	171	2727	335	206	129	0
435	SPAC926.05C	1648	155	1493	436	213	223	0		1225	255	970	395	230	165	0		1634	170	1464	326	200	126	0
436	SPAC19G12.05	6122	160	5962	475	223	252	0		3942	245	3697	416	236	180	0		5798	172	5626	354	203	151	0
437	SPCC569.03	1617	158	1459	605	219	386	0		1395	273	1122	429	245	184	0		1627	172	1455	316	202	114	0
438	CDC42	17400	156	17244	502	214	288	0		11907	321	11586	472	254	218	0		16633	170	16463	341	194	147	0
439	SPAC630.07C	4119	145	3974	509	200	309	0		3757	284	3473	350	213	137	0		4074	160	3914	332	193	139	0
440	SPAC6G9.15C	6008	143	5865	561	201	360	0		6110	254	5856	332	198	134	0		6387	165	6222	328	193	135	0
441	BRC1	2641	151	2490	527	213	314	0		2388	238	2150	344	192	152	0		2772	161	2611	317	196	121	0
442	SPBC14F5.07	7948	146	7802	520	193	327	0		6441	162	6279	531	301	230	0		7861	168	7693	325	218	107	0
443	ERG24	6508	149	6359	565	196	369	0		3923	168	3755	527	292	235	0		5745	171	5574	353	216	137	0
444	STE7	8887	151	8736	587	199	388	0		5554	175	5379	524	286	238	0		8484	168	8316	349	220	129	0
445	HCN1	1017	159	858	368	204	164	0		1172	251	921	822	319	503	-50		844	173	671	339	218	121	0
446	SPAC1A6.11	410	154	256	335	203	132	0		388	211	177	426	265	161	0		416	184	232	363	222	141	0
447	SPBC14C8.09C	746	162	584	348	195	153	0		804	188	616	422	249	173	0		1448	258	1190	327	236	91	0
448	SPBC11B10.04C	3173	157	3016	398	193	205	0		1650	176	1474	423	247	176	0		2658	206	2452	382	226	156	0
449	SPCC965.08C	1049	163	886	449	196	253	0		683	163	520	599	265	334	0		1071	173	898	355	220	135	0
450	HRP1	3395	155	3240	424	198	226	0		1901	175	1726	619	281	338	0		2814	175	2639	334	212	122	0
451	SPAC16A10.05C	1312	150	1162	311	199	112	0		901	179	722	506	283	223	0		1187	168	1019	297	207	90	0
452	SPAC2C4.05	5452	159	5293	394	201	193	0		2977	197	2780	571	284	287	0		5234	181	5053	319	206	113	0
453	SPBC3B8.08	1532	162	1370	379	203	176	0		1097	218	879	505	263	242	0		1638	179	1459	317	204	113	0
454	SPCC16A11.07	2393	153	2240	515	206	309	0		1580	235	1345	486	249	237	0		2251	177	2074	317	207	110	0
455	PEP7	2133	161	1972	497	209	288	0		1519	249	1270	409	235	174	0		1819	202	1617	310	206	104	0
456	OCH1	2432	162	2270	469	210	259	0		1317	228	1089	423	237	186	0		2305	196	2109	323	201	122	0
457	SPCC794.15	1558	168	1390	422	226	196	0		1079	203	876	350	229	121	0		1706	165	1541	284	200	84	0
458	SPBC19C7.04C	22193	163	22030	506	226	280	0		17466	215	17251	458	215	243	0		22004	171	21833	346	200	146	0
459	SPBC409.03	2507	149	2358	428	211	217	0		2113	253	1860	353	214	139	0		2341	163	2178	277	196	81	0
460	SPAC11D3.02C	15185	149	15036	534	203	331	0		11428	295	11133	358	207	151	0		13485	158	13327	313	192	121	0
461	RPL24-3	6894	147	6747	463	197	266	0		5263	266	4997	314	197	117	0		6008	169	5839	299	193	106	0
462	SPAC23A1.15C	3946	151	3795	395	210	185	0		3245	215	3030	306	192	114	0		4052	163	3889	297	195	102	0
463	SPAC4H3.13	1523	145	1378	315	196	119	0		1159	161	998	486	295	191	0		1463	197	1266	348	234	114	0
464	SPAC3G6.07	264	159	105	360	213	147	0		261	161	100	484	284	200	0		308	173	135	330	222	108	0
465	SPBC83.12	2132	147	1985	367	205	162	0		1351	169	1182	490	274	216	0		1716	177	1539	343	222	121	0
466	SPAC12B10.06C	4396	154	4242	403	193	210	0		2758	202	2556	519	295	224	0		3909	173	3736	348	222	126	0
467	SPAC1783.09C	4980	152	4828	414	192	222	0		2947	188	2759	460	283	177	0		4630	202	4428	326	230	96	0
468	SPAC343.16	18085	157	17928	398	195	203	0		9927	185	9742	472	279	193	0		15598	278	15320	329	241	88	0
469	SPCC16C4.20C	1795	147	1648	342	194	148	0		1155	182	973	509	274	235	0		1571	196	1375	295	223	72	0
470	SPBC13G1.15C	455	148	307	312	193	119	0		406	170	236	506	281	225	0		458	174	284	288	218	70	0
471	RPS11-2	65535	150	65385	503	200	303	0		50763	168	50595	566	280	286	0		65535	171	65364	325	210	115	0
472	SPAC13G6.15C	2135	147	1988	392	207	185	0		1038	162	876	519	279	240	0		2129	165	1964	304	209	95	0
473	SPAC17H9.12C	7594	146	7448	404	206	198	0		4753	165	4588	526	281	245	0		7252	165	7087	310	206	104	0
474	SPBC36B7.05C	2637	150	2487	381	204	177	0		1786	173	1613	465	260	205	0		2745	170	2575	302	205	97	0
475	SPAC11H11.05C	1375	144	1231	339	206	133	0		1093	169	924	349	223	126	0		1374	166	1208	286	201	85	0
476	SPBC31F10.17C	1279	154	1125	416	207	209	0		846	175	671	344	221	123	0		1353	170	1183	295	202	93	0
477	SPAC1071.11	1470	152	1318	425	211	214	0		889	181	708	380	227	153	0		1479	171	1308	281	198	83	0
478	SPAC30C2.03	1899	149	1750	435	215	220	0		1297	174	1123	343	220	123	0		1656	165	1491	281	199	82	0
479	SPBC1539.01C	7166	156	7010	427	216	211	0		5336	179	5157	328	205	123	0		6615	165	6450	293	199	94	0
480	SPCC16A11.09C	6043	148	5895	452	209	243	0		4785	197	4588	300	199	101	0		6159	166	5993	283	195	88	0
481	SPAC24C9.13C	1756	150	1606	347	208	139	0		1270	215	1055	292	194	98	0		1615	163	1452	268	195	73	0
482	RPL36-2	48509	150	48359	505	206	299	0		39053	241	38812	784	190	594	0		42932	167	42765	348	193	155	0
483	SPAC11D3.13	1535	157	1378	415	212	203	0		1334	205	1129	272	190	82	0		1347	160	1187	275	193	82	0
484	SPAC3A12.09C	1366	144	1222	420	195	225	0		980	151	829	490	287	203	0		1259	172	1087	318	226	92	0
485	SPBC16H5.04	8023	145	7878	381	203	178	0		5229	157	5072	479	284	195	0		6943	170	6773	308	225	83	0
486	AGS1	14665	145	14520	404	206	198	0		10334	159	10175	429	268	161	0		14452	175	14277	335	225	110	0
487	SPAC8E11.06	1226	142	1084	287	192	95	0		761	158	603	465	274	191	0		1037	168	869	283	223	60	0
488	RPS17-2	47605	149	47456	385	193	192	0		27706	164	27542	550	295	255	0		40358	176	40182	328	224	104	0
489	SPAC19D5.08C	4340	146	4194	384	193	191	0		2701	171	2530	574	299	275	0		4145	206	3939	324	228	96	0
490	SPBC1685.11	1065	145	920	347	192	155	0		627	172	455	530	294	236	0		929	189	740	296	228	68	0
491	SPBC29A3.05	1825	148	1677	413	192	221	0		1176	171	1005	531	291	240	0		1555	190	1365	318	230	88	0
492	SPAC14C4.07	7624	148	7476	396	199	197	0		4170	169	4001	503	287	216	0		6739	175	6564	288	221	67	0
493	SPCC70.02C	4799	145	4654	313	199	114	0		3478	170	3308	426	291	135	0		4437	162	4275	279	208	71	0
494	SPAC1039.10	14840	149	14691	447	207	240	0		10073	169	9904	505	285	220	0		14507	164	14343	269	203	66	0
495	SPAC31G5.07	877	145	732	396	214	182	0		636	159	477	481	256	225	0		992	166	826	266	198	68	0
496	SPBC2D10.16	2243	153	2090	353	212	141	0		1432	160	1272	363	226	137	0		2139	162	1977	253	199	54	0
497	SPBC32H8.04C	4343	152	4191	462	213	249	0		2668	159	2509	358	215	143	0		4238	164	4074	285	198	87	0
498	SPAC23C4.08	6685	152	6533	413	208	205	0		4776	156	4620	305	201	104	0		6566	170	6396	267	197	70	0
499	SPBC409.14C	1321	155	1166	382	217	165	0		1082	158	924	281	199	82	0		1341	174	1167	263	200	63	0
500	SPAC2C4.04C	1954	148	1806	395	204	191	0		1323	167	1156	272	199	73	0		1830	170	1660	259	199	60	0
501	SPAC3C7.13C	2444	148	2296	386	206	180	0		1913	170	1743	275	196	79	0		2342	169	2173	287	200	87	0
502	SPBC2G2.07C	2107	152	1955	410	207	203	0		1370	168	1202	295	194	101	0		1964	166	1798	266	196	70	0
503	SPBC336.05C	2648	156	2492	412	212	200	0		1991	162	1829	256	198	58	0		2253	165	2088	258	195	63	0
504	SPAPB8E5.04C	14124	156	13968	449	214	235	0		11431	163	11268	274	190	84	0		13669	165	13504	274	198	76	0
505	RPL37	34176	144	34032	325	196	129	0		23620	153	23467	388	275	113	0		28580	172	28408	314	224	90	0
506	SPAC30.11	360	146	214	321	192	129	0		334	150	184	462	273	189	0		387	172	215	311	226	85	0
507	SPAC630.04C	3460	145	3315	417	195	222	0		2339	152	2187	372	260	112	0		3222	168	3054	312	227	85	0
508	SPBC83.03C	1024	150	874	353	194	159	0		736	153	583	498	279	219	0		893	175	718	299	229	70	0
509	SPCC16C4.12	8845	153	8692	408	196	212	0		5097	170	4927	516	305	211	0		7405	177	7228	294	231	63	0
510	SPBC216.02	496	175	321	361	198	163	0		398	171	227	509	296	213	0		546	185	361	292	231	61	0
511	DPM3	3367	155	3212	283	193	90	0		2111	155	1956	477	295	182	0		2603	173	2430	271	223	48	0
512	SPAPJ691.02	1425	146	1279	338	193	145	0		996	159	837	498	305	193	0		1397	186	1211	289	222	67	0
513	SPAC688.04C	5817	155	5662	327	196	131	0		3828	163	3665	488	305	183	0		5035	179	4856	271	215	56	0
514	SPCC584.16C	1727	154	1573	339	198	141	0		1228	187	1041	474	330	144	0		1930	166	1764	281	204	77	0
515	SPCC306.02C	6106	152	5954	383	201	182	0		3919	165	3754	468	291	177	0		6048	168	5880	273	204	69	0
516	SPBC25H2.08C	1580	151	1429	400	206	194	0		982	158	824	362	246	116	0		1503	170	1333	261	204	57	0
517	MISC_RNA2332633	1749	152	1597	327	214	113	0		1305	154	1151	371	215	156	0		1662	172	1490	255	206	49	0
518	SPBC83.04	594	151	443	377	217	160	0		371	157	214	306	214	92	0		671	167	504	262	205	57	0
519	SPBC887.19	3343	153	3190	362	213	149	0		2574	155	2419	266	207	59	0		3445	173	3272	274	203	71	0
520	NIC1	1337	165	1172	411	211	200	0		1065	178	887	321	219	102	0		1316	197	1119	272	215	57	0
521	TIF11	14098	173	13925	405	210	195	0		1230	203	1027	287	236	51	-50		1699	219	1480	237	214	23	-50
522	YPT71	6235	158	6077	470	208	262	0		5117	163	4954	263	201	62	0		6008	183	5825	269	200	69	0
523	SPBC354.06	1831	162	1669	334	201	133	0		869	163	706	283	200	83	0		1711	182	1529	268	200	68	0
524	SPCC1393.12	1591	152	1439	368	201	167	0		933	160	773	315	203	112	0		1480	165	1315	258	199	59	0
525	DIM1	1817	151	1666	377	205	172	0		1310	151	1159	241	192	49	0		1436	167	1269	264	201	63	0
526	SPAC1250.02	1088	149	939	374	196	178	0		595	151	444	379	267	112	0		923	184	739	384	230	154	0
527	SPAP8A3.02C	972	155	817	348	194	154	0		619	158	461	386	277	109	0		870	188	682	297	231	66	0
528	BET3	3996	154	3842	366	194	172	0		2497	153	2344	501	282	219	0		3943	187	3756	312	229	83	0
529	SPAC7D4.08	864	172	692	317	198	119	0		706	169	537	572	305	267	-50		800	228	572	344	235	109	-50
530	SPCC576.19C	698	199	499	323	201	122	0		508	171	337	489	308	181	0		620	274	346	295	249	46	0
531	LYS1	23292	268	23024	342	216	126	0		14348	174	14174	552	306	246	0		23130	297	22833	305	260	45	0
532	SPAC3F10.07C	770	182	588	377	198	179	0		608	154	454	499	304	195	0		726	200	526	294	225	69	0
533	MATMC	4002	159	3843	412	197	215	0		2409	156	2253	501	315	186	0		3324	182	3142	260	220	40	0
534	SEC9	4242	189	4053	394	200	194	0		2936	207	2729	479	406	73	0		4266	199	4067	281	220	61	0
535	SPCC338.12	12364	160	12204	309	200	109	0		8647	263	8384	393	650	-257	0		9892	180	9712	281	218	63	0
536	RPS24-1	37388	163	37225	394	199	195	0		20566	181	20385	356	307	49	0		30683	185	30498	272	217	55	0
537	RPL9-2	57987	168	57819	383	208	175	0		40050	150	39900	366	226	140	0		53891	211	53680	288	222	66	0
538	SPBPB2B2.07C	662	158	504	602	210	392	0		536	152	384	298	219	79	0		784	175	609	261	211	50	0
539	MATMC	3575	159	3416	418	209	209	0		2505	161	2344	295	230	65	0		3438	183	3255	263	208	55	0
540	SPAC1006.04C	699	159	540	395	211	184	0		551	157	394	283	230	53	0		719	179	540	268	206	62	0
541	SPAC5H10.07	636	160	476	313	210	103	0		620	158	462	263	213	50	0		719	189	530	243	214	29	0
542	SPAC1142.09	391	155	236	414	210	204	0		255	165	90	251	206	45	-50		306	192	114	230	210	20	-50
543	SNRNA929542	1601	151	1450	358	211	147	0		1344	152	1192	257	196	61	0		1621	172	1449	251	204	47	0
544	SPAC17A2.07C	687	151	536	388	203	185	0		509	155	354	252	197	55	0		657	181	476	278	204	74	0
545	SPBC11C11.06C	10441	159	10282	384	203	181	0		7574	156	7418	262	199	63	0		9612	180	9432	279	204	75	0
546	SPAC3F10.08C	2392	165	2227	358	201	157	0		1571	159	1412	273	205	68	0		1973	218	1755	251	209	42	0
547	QCR8	14880	152	14728	306	198	108	0		9720	151	9569	421	269	152	0		12031	192	11839	286	232	54	0
548	SPAC11D3.16C	8742	155	8587	321	195	126	0		6006	151	5855	359	279	80	0		7783	188	7595	339	230	109	0
549	SPAC1486.07C	2791	163	2628	323	196	127	0		2037	161	1876	538	295	243	0		2555	191	2364	309	229	80	0
550	SPAC6F12.07	9321	193	9128	381	200	181	0		5646	162	5484	500	304	196	0		7621	212	7409	301	236	65	0
551	SPBC1683.02	3613	238	3375	383	212	171	0		2271	179	2092	517	334	183	0		3537	349	3188	289	276	13	0
552	SPBC1773.06C	1910	200	1710	413	204	209	0		1247	165	1082	487	306	181	0		1923	364	1559	274	285	-11	0
553	SPCC2H8.03	1155	161	994	284	198	86	0		912	154	758	535	306	229	0		1095	234	861	273	233	40	0
554	SPBC16A3.16	1225	166	1059	306	197	109	0		894	162	732	437	334	103	0		1070	202	868	266	222	44	0
555	SPAC2C4.11C	3694	176	3518	376	200	176	0		2262	227	2035	551	474	77	0		3124	195	2929	287	223	64	0
556	SPCC126.09	9606	165	9441	391	200	191	0		6843	214	6629	459	574	-115	0		9569	191	9378	272	217	55	0
557	SPCC584.14	1894	187	1707	341	203	138	0		1320	203	1117	329	429	-100	0		1740	220	1520	257	226	31	0
558	SPBC23E6.06C	18210	241	17969	389	215	174	0		12548	150	12398	314	224	90	0		16007	348	15659	268	265	3	0
559	COX9	4804	172	4632	311	205	106	0		3549	157	3392	298	239	59	0		4401	194	4207	250	212	38	0
560	MRNA554088	11548	161	11387	402	204	198	0		10871	158	10713	316	225	91	0		12428	178	12250	252	211	41	0
561	SPAC2F3.14C	1922	169	1753	382	202	180	0		1428	159	1269	266	231	35	0		2047	188	1859	259	208	51	0
562	SPCC1393.11	717	163	554	385	207	178	0		566	153	413	332	219	113	0		844	178	666	254	210	44	0
563	SPAC3C7.08C	12604	165	12439	387	206	181	0		9402	147	9255	254	200	54	0		12296	183	12113	253	207	46	0
564	SPBC30D10.08	3978	164	3814	411	206	205	0		3017	149	2868	240	199	41	0		3777	179	3598	241	204	37	0
565	DSS1	3701	162	3539	281	206	75	0		2545	147	2398	311	194	117	0		3250	179	3071	265	205	60	0
566	PIP1	2506	171	2335	322	203	119	0		1886	156	1730	276	203	73	0		2319	172	2147	246	202	44	0
567	SPAC2G11.04	1183	226	957	330	208	122	0		806	221	585	286	300	-14	-50		1035	234	801	233	211	22	-50
568	SPCC330.18	2813	152	2661	415	198	217	0		1887	155	1732	453	288	165	0		2639	196	2443	295	226	69	0
569	SPAC5H10.09C	2345	154	2191	406	198	208	0		1566	154	1412	474	287	187	0		2139	180	1959	311	227	84	0
570	SPBC3B9.17	2083	159	1924	352	196	156	0		1461	159	1302	504	302	202	0		2028	189	1839	317	231	86	0
571	SMG1	2231	161	2070	312	196	116	0		1445	156	1289	539	298	241	0		1729	193	1536	315	227	88	0
572	SNRNA2342098	1992	171	1821	372	200	172	0		1320	158	1162	493	304	189	0		1651	221	1430	278	236	42	0
573	SPAC4F8.08	733	176	557	367	196	171	0		415	162	253	492	322	170	0		831	272	559	279	237	42	0
574	RET3	7583	168	7415	338	202	136	0		4908	163	4745	515	331	184	0		6789	220	6569	282	228	54	0
575	SPAC823.13C	1600	192	1408	347	200	147	0		1023	164	859	484	336	148	0		1490	275	1215	262	235	27	0
576	SPAC1782.04	216	215	1	224	206	18	0		198	182	16	399	365	34	-50		239	205	34	264	226	38	-50
577	SPAC1705.02	2033	177	1856	295	205	90	0		1432	201	1231	366	420	-54	0		353	198	155	493	235	258	0
578	SPAC19B12.11C	3120	198	2922	355	206	149	0		2084	173	1911	354	292	62	0		2930	204	2726	275	227	48	0
579	SPAC589.08C	1738	272	1466	391	215	176	0		1280	149	1131	302	224	78	0		1667	227	1440	269	221	48	0
580	SPAC15A10.07	1271	176	1095	324	207	117	0		1082	154	928	294	225	69	0		1274	182	1092	249	213	36	0
581	SPBC29A10.08	16825	160	16665	440	204	236	0		13388	156	13232	282	232	50	0		17067	184	16883	270	211	59	0
582	SPAC1834.10C	2219	171	2048	398	215	183	0		1813	155	1658	270	228	42	0		2129	182	1947	249	204	45	0
583	MRNA165557	351	177	174	309	219	90	0		311	149	162	275	205	70	0		395	175	220	232	204	28	0
584	UEP1	37107	175	36932	421	211	210	0		31809	143	31666	296	190	106	0		37124	178	36946	293	208	85	0
585	SPBC16C6.03C	1813	213	1600	335	212	123	0		1290	143	1147	228	198	30	0		1785	204	1581	243	208	35	0
586	SPAC29A4.03C	2734	216	2518	320	207	113	0		2112	142	1970	218	192	26	0		2618	176	2442	239	205	34	0
587	SPBC3F6.02C	10162	232	9930	323	216	107	0		7873	154	7719	245	209	36	0		10231	167	10064	255	203	52	0
588	SPAC19G12.04	1534	201	1333	341	210	131	0		1106	237	869	301	374	-73	-50		1463	169	1294	236	202	34	0
589	MRNA165557	344	151	193	313	197	116	0		268	152	116	379	285	94	0		318	174	144	284	224	60	0
590	SPCC622.06C	864	149	715	264	198	66	0		581	162	419	441	296	145	0		846	174	672	283	225	58	0
591	SPBC19G7.12C	1444	159	1285	358	196	162	0		963	192	771	465	366	99	0		1176	179	997	281	229	52	0
592	SPBC2D10.07C	4377	156	4221	374	198	176	0		2907	174	2733	533	329	204	0		3967	185	3782	269	228	41	0
593	TIF512	61026	170	60856	403	197	206	0		41224	159	41065	518	302	216	0		52471	177	52294	298	226	72	0
594	SPAC22F3.07C	11214	173	11041	349	196	153	0		7835	158	7677	496	318	178	0		10491	196	10295	264	224	40	0
595	SPAC17C9.15C	2081	182	1899	280	201	79	0		1675	159	1516	450	330	120	0		1900	216	1684	273	226	47	0
596	QCR7	10345	185	10160	323	199	124	0		7249	163	7086	501	339	162	0		9472	338	9134	276	254	22	0
597	SPCC13B11.02C	561	190	371	360	199	161	0		433	156	277	509	333	176	0		514	217	297	256	224	32	0
598	SPBP8B7.28C	1573	170	1403	327	200	127	0		1119	164	955	465	303	162	0		1347	209	1138	268	231	37	0
599	RPL12-2	65535	173	65362	471	198	273	0		48638	156	48482	385	245	140	0		65321	190	65131	315	216	99	0
600	SPAC3A12.08	3825	183	3642	336	201	135	0		3966	154	3812	341	229	112	0		4334	180	4154	274	211	63	0
601	ATP17	3487	160	3327	287	204	83	0		2743	148	2595	277	213	64	0		3500	176	3324	279	215	64	0
602	SPAPB8E5.10	4675	158	4517	349	202	147	0		3154	148	3006	272	209	63	0		4754	172	4582	252	210	42	0
603	MLO2	1113	168	945	364	214	150	0		825	147	678	288	201	87	0		852	173	679	242	207	35	0
604	SPCC830.11C	1632	171	1461	370	218	152	0		1443	149	1294	256	192	64	0		1443	169	1274	235	208	27	0
605	SPAC630.10	1319	201	1118	351	219	132	0		1094	148	946	290	200	90	0		1145	204	941	279	215	64	0
606	SPAC4C5.05C	12737	336	12401	332	231	101	0		13440	156	13284	307	215	92	-50		15912	329	15583	280	248	32	0
607	SPAC30D11.02C	828	295	533	309	220	89	0		538	147	391	259	196	63	0		810	205	605	292	211	81	0
608	SPBC1861.07	359	338	21	273	228	45	-50		311	145	166	250	196	54	0		402	188	214	274	207	67	0
609	PAC1	1448	263	1185	306	219	87	0		1312	152	1160	254	210	44	0		1561	183	1378	250	209	41	0
610	ATP16	10565	156	10409	282	195	87	0		8160	157	8003	391	292	99	0		9195	170	9025	283	224	59	0
611	SPCC663.08C	3232	154	3078	325	198	127	0		2978	190	2788	459	358	101	0		3403	178	3225	303	226	77	0
612	SPBC146.04	1084	156	928	314	197	117	0		790	204	586	537	416	121	0		1013	190	823	287	222	65	0
613	SPBC30D10.12C	2183	159	2024	288	199	89	0		1511	205	1306	504	382	122	0		1921	200	1721	277	228	49	0
614	SPBC18E5.09C	951	156	795	314	197	117	0		629	153	476	488	306	182	0		940	168	772	275	220	55	0
615	SNU5	1165	167	998	284	194	90	0		895	158	737	502	326	176	0		1102	173	929	263	219	44	0
617	VPS24	1907	190	1717	360	198	162	0		1118	158	960	472	312	160	0		1823	221	1602	258	223	35	0
618	SPBPB2B2.08	1390	164	1226	382	198	184	0		921	151	770	493	303	190	0		1153	179	974	265	218	47	0
619	SPCC1919.08C	1213	152	1061	281	200	81	0		865	148	717	429	286	143	0		1124	172	952	260	214	46	0
620	SPAC15A10.12C	1724	152	1572	299	196	103	0		1066	150	916	410	269	141	0		1632	177	1455	232	208	24	0
621	SPAC18G6.06	3000	155	2845	330	197	133	0		2036	145	1891	403	252	151	0		2817	170	2647	244	206	38	0
622	SLM9	1753	151	1602	313	198	115	0		1080	144	936	290	218	72	0		1616	174	1442	241	210	31	0
623	SPAC17A5.09C	1408	166	1242	332	199	133	0		951	153	798	273	215	58	0		1281	192	1089	233	213	20	0
624	SPCC126.11C	5860	153	5707	423	203	220	0		4601	143	4458	258	196	62	0		5668	206	5462	259	207	52	0
625	MISC_RNA96922	747	152	595	291	212	79	0		635	143	492	243	197	46	0		920	169	751	249	206	43	0
626	SPAC6F12.04	5908	171	5737	315	209	106	0		5181	144	5037	273	199	74	0		5388	204	5184	264	216	48	0
627	SPAC4F10.19C	1502	220	1282	341	211	130	0		1197	152	1045	228	199	29	0		1198	327	871	228	246	-18	0
628	SPAC212.11	392	216	176	757	208	549	0		331	144	187	250	192	58	0		369	205	164	284	213	71	0
629	SPAC23A1.02C	761	263	498	354	216	138	0		624	143	481	240	190	50	0		753	179	574	263	206	57	0
630	SPCC16C4.02C	1049	200	849	322	208	114	0		809	142	667	236	197	39	0		979	221	758	243	209	34	0
631	SPAC1002.20	321	151	170	266	197	69	0		222	148	74	343	286	57	0		347	184	163	280	233	47	0
632	SPAC6F6.05	6340	153	6187	316	194	122	0		4334	163	4171	388	315	73	0		5469	182	5287	267	228	39	0
633	SPAC6B12.14C	2226	156	2070	580	196	384	0		1465	181	1284	467	346	121	0		1795	184	1611	300	227	73	0
634	SPAC23A1.17	5942	157	5785	312	195	117	0		4014	169	3845	464	316	148	0		5375	186	5189	286	228	58	0
635	SPAP32A8.02	1558	159	1399	307	200	107	0		1015	143	872	461	301	160	0		1427	161	1266	273	223	50	0
636	SUC1	1501	225	1276	312	203	109	0		1085	149	936	515	304	211	0		1431	169	1262	272	223	49	0
637	SPAC27F1.10	299	161	138	272	196	76	0		282	150	132	497	294	203	0		354	169	185	254	221	33	0
638	SPBC1685.12C	471	159	312	319	194	125	0		343	147	196	457	287	170	0		442	170	272	252	217	35	0
639	SPBC11B10.08	2320	154	2166	297	195	102	0		1446	146	1300	535	286	249	0		2402	165	2237	249	214	35	0
640	SPAC750.03C	368	157	211	518	200	318	0		322	147	175	428	293	135	0		454	174	280	256	209	47	0
641	SPBC1604.16C	3007	163	2844	313	196	117	0		2093	147	1946	517	302	215	0		2949	176	2773	248	208	40	0
642	MIS3	3697	158	3539	331	197	134	0		2618	146	2472	359	249	110	0		3451	173	3278	235	207	28	0
643	SPAC23C11.10	436	168	268	273	197	76	0		346	150	196	277	225	52	0		478	191	287	247	215	32	0
644	SPCC23B6.02C	1534	274	1260	288	213	75	-50		1446	205	1241	321	343	-22	0		914	227	687	256	215	41	0
645	SPBC18E5.08	605	176	429	331	204	127	0		477	149	328	275	206	69	0		590	183	407	236	203	33	0
646	SPAPB1E7.01C	3060	154	2906	363	211	152	0		2629	146	2483	266	195	71	0		3150	169	2981	239	204	35	0
647	SPBC365.01	2784	159	2625	356	207	149	0		1933	140	1793	275	193	82	0		2418	178	2240	241	211	30	0
648	SPAC56F8.15	974	164	810	397	207	190	0		782	147	635	246	194	52	0		1002	206	796	253	208	45	0
649	SPAP14E8.05C	1908	159	1749	288	201	87	0		1426	142	1284	223	189	34	0		1685	169	1516	223	204	19	0
650	SPCC622.05	860	161	699	279	202	77	0		653	142	511	233	191	42	0		850	169	681	232	202	30	0
651	SPBC19F8.02	2839	155	2684	317	198	119	0		2007	145	1862	252	202	50	0		2449	199	2250	224	202	22	0
652	SPBC215.06C	1871	174	1697	343	199	144	0		1216	166	1050	442	329	113	0		1473	206	1267	288	248	40	0
653	SPCC1281.07C	2011	159	1852	362	193	169	0		1287	156	1131	326	294	32	0		1661	196	1465	272	238	34	0
654	SPAPB15E9.01C	17796	158	17638	329	196	133	0		8895	155	8740	469	300	169	0		16176	197	15979	302	236	66	0
655	SPBC16E9.19	1402	150	1252	312	195	117	0		1031	146	885	443	306	137	0		1304	169	1135	272	225	47	0
656	SPBC947.14C	3774	148	3626	351	199	152	0		2574	144	2430	464	300	164	0		3305	172	3133	273	226	47	0
657	SPBC1A4.04	5744	162	5582	319	200	119	0		3623	149	3474	450	296	154	0		4979	169	4810	258	217	41	0
658	SPBP22H7.03	4508	152	4356	359	198	161	0		2926	144	2782	460	282	178	0		3949	168	3781	256	216	40	0
659	SPCC1442.05C	5137	158	4979	436	198	238	0		3117	144	2973	489	286	203	0		4373	172	4201	261	217	44	0
660	SPBC21D10.06C	2452	159	2293	440	195	245	0		1733	146	1587	453	294	159	0		2431	173	2258	245	213	32	0
661	SPBC947.03C	2449	158	2291	293	197	96	0		1686	151	1535	462	317	145	0		2165	198	1967	248	218	30	0
662	SPCC553.11C	1223	155	1068	313	197	116	0		807	153	654	474	326	148	0		1237	176	1061	252	209	43	0
663	SPBC1E8.03C	1498	157	1341	319	201	118	0		872	147	725	401	261	140	0		1385	170	1215	247	207	40	0
664	TUB1	6946	160	6786	339	198	141	0		4934	143	4791	321	223	98	0		7849	171	7678	255	207	48	0
665	SPAC24B11.05	6675	186	6489	357	195	162	0		4360	158	4202	268	222	46	0		6329	195	6134	266	206	60	0
666	SPBC26H8.12	1475	160	1315	291	198	93	0		1453	141	1312	263	205	58	0		1599	168	1431	230	198	32	0
667	SPCC550.01C	2614	156	2458	281	204	77	0		1797	142	1655	265	199	66	0		2200	166	2034	248	203	45	0
668	SPCC622.02	1519	161	1358	377	204	173	0		1234	144	1090	246	208	38	0		1455	171	1284	243	207	36	0
669	SPBC23E6.09	3220	178	3042	317	202	115	0		2427	161	2266	275	240	35	0		2745	186	2559	233	203	30	0
670	RPL20-2	65535	167	65368	391	202	189	0		56644	149	56495	294	209	85	0		8272	180	8092	230	204	26	0
671	SPAP19A11.05C	1997	157	1840	369	202	167	0		1403	140	1263	258	202	56	0		1868	193	1675	236	208	28	0
672	SPBC725.13C	3010	158	2852	353	200	153	0		2036	145	1891	253	204	49	0		2327	288	2039	231	219	12	0
673	RPS30-1	31452	232	31220	299	210	89	0		23854	231	23623	421	582	-161	0		24850	319	24531	332	281	51	0
674	SPAC19A8.09	1104	170	934	270	201	69	0		700	183	517	357	380	-23	0		1090	350	740	278	287	-9	0
675	SPCC285.04	2577	168	2409	358	195	163	0		1794	157	1637	462	319	143	0		2368	237	2131	305	255	50	0
676	SPAC1486.08	2809	160	2649	316	194	122	0		1958	151	1807	507	309	198	0		2562	186	2376	287	244	43	0
677	SPBC146.08C	2413	160	2253	326	195	131	0		1680	149	1531	486	312	174	0		2138	178	1960	266	227	39	0
678	SPBPJ4664.05	4964	166	4798	315	199	116	0		3160	154	3006	425	301	124	0		4699	174	4525	277	216	61	0
679	SPAC3F10.15C	1093	153	940	280	196	84	0		693	146	547	424	297	127	0		893	166	727	257	217	40	0
680	H3.3	65535	159	65376	382	195	187	0		50474	154	50320	505	298	207	0		65343	172	65171	290	218	72	0
681	SPCC4B3.14	1796	165	1631	334	193	141	0		1163	148	1015	456	297	159	0		1644	192	1452	255	219	36	0
682	SPAC17A2.02C	7048	163	6885	321	195	126	0		4714	151	4563	489	311	178	0		5860	269	5591	273	233	40	0
683	SPBC1711.11	916	152	764	328	200	128	0		389	152	237	454	317	137	0		924	192	732	243	213	30	0
684	SPCC1442.15C	916	157	759	338	200	138	0		595	145	450	446	277	169	0		844	181	663	238	206	32	0
685	SPBC4C3.04C	1067	173	894	310	194	116	0		683	147	536	407	237	170	0		1015	180	835	243	215	28	0
686	SPAC13G6.13	907	209	698	260	194	66	0		487	154	333	326	217	109	0		698	192	506	250	212	38	0
687	ATP7	6931	161	6770	353	197	156	0		5410	145	5265	269	206	63	0		7195	171	7024	242	201	41	0
688	SPBC19G7.11C	1537	155	1382	343	199	144	0		1345	142	1203	262	196	66	0		1434	165	1269	230	203	27	0
689	SPCC330.17C	1486	158	1328	351	205	146	0		1190	143	1047	243	213	30	0		1312	164	1148	250	206	44	0
690	SPCC4B3.09C	5379	166	5213	368	209	159	0		4262	157	4105	259	233	26	0		5136	172	4964	243	202	41	0
691	SPCC1672.04C	1538	168	1370	335	212	123	0		890	150	740	319	218	101	0		1299	203	1096	232	203	29	0
692	SPAC1952.04C	3394	164	3230	400	215	185	0		2577	140	2437	262	196	66	0		3150	182	2968	252	201	51	0
693	MISC_RNA2780503	21499	157	21342	383	209	174	0		16587	141	16446	282	190	92	0		21255	185	21070	261	203	58	0
694	SPBC947.07	2159	175	1984	331	205	126	0		1290	164	1126	397	335	62	0		1509	261	1248	282	253	29	0
695	SPCC663.05C	4605	167	4438	422	201	221	0		3234	163	3071	442	324	118	0		3553	368	3185	273	291	-18	0
696	MDE1	970	179	791	342	198	144	0		594	151	443	486	317	169	0		883	261	622	275	248	27	0
697	HSP10	9111	200	8911	277	205	72	0		6503	145	6358	445	311	134	0		8424	188	8236	273	233	40	0
698	SPCC777.11	1149	197	952	298	202	96	0		745	146	599	579	307	272	0		1026	174	852	269	228	41	0
699	PKA1	3389	182	3207	352	197	155	0		1947	152	1795	450	307	143	0		2895	195	2700	267	229	38	0
700	CDC8	12550	165	12385	335	198	137	0		8227	148	8079	512	299	213	0		10557	173	10384	262	220	42	0
701	MPR1	2782	148	2634	340	193	147	0		1713	145	1568	461	301	160	0		2725	166	2559	246	214	32	0
702	MEU22	2243	152	2091	372	194	178	0		1578	145	1433	466	286	180	0		2137	170	1967	254	213	41	0
703	MISC_RNA922542	721	155	566	280	197	83	0		477	146	331	411	294	117	0		663	182	481	236	214	22	0
704	RPL25A	30182	158	30024	337	195	142	0		21533	148	21385	530	313	217	0		27999	178	27821	249	212	37	0
705	SPBC337.10C	3551	153	3398	316	195	121	0		2697	150	2547	480	280	200	0		2897	231	2666	244	213	31	0
706	RPL3-B	65535	159	65376	424	198	226	0		40541	155	40386	487	253	234	0		65535	177	65358	292	210	82	0
707	SEC7C	2462	167	2295	369	196	173	0		1626	146	1480	294	218	76	0		2455	174	2281	247	212	35	0
708	PI005	1836	151	1685	318	199	119	0		1130	148	982	264	205	59	0		1752	162	1590	236	205	31	0
709	SPAC1B3.20	1656	148	1508	286	203	83	0		1310	141	1169	236	193	43	0		1601	157	1444	238	201	37	0
710	SPAC22A12.02C	470	149	321	308	209	99	0		290	144	146	242	201	41	0		447	160	287	254	205	49	0
711	SPBC3B9.05	1825	156	1669	324	210	114	0		1486	154	1332	271	213	58	0		1791	166	1625	230	202	28	0
712	SPAC1296.04	1327	158	1169	396	217	179	0		1060	145	915	234	195	39	0		1328	165	1163	229	201	28	0
713	SPAC20G8.07C	10173	172	10001	418	224	194	0		9402	138	9264	244	191	53	0		10768	163	10605	261	203	58	0
714	PMC4	2234	156	2078	480	225	255	0		1845	137	1708	221	184	37	0		2264	154	2110	240	202	38	0
715	UBL4	1306	157	1149	269	199	70	0		892	151	741	456	300	156	0		1131	214	917	277	240	37	0
716	SPAC29A4.07	862	162	700	297	200	97	0		543	153	390	410	281	129	0		811	255	556	277	250	27	0
717	SPBP19A11.02C	1879	225	1654	320	208	112	0		1484	148	1336	552	311	241	0		1955	211	1744	290	233	57	0
718	SPAC589.11	746	298	448	302	216	86	0		492	148	344	568	311	257	0		635	182	453	283	235	48	0
719	SPAC21E11.04	27785	305	27480	338	219	119	0		19149	151	18998	546	320	226	0		25471	226	25245	286	237	49	0
720	RPS5-2	65535	303	65232	560	218	342	0		62538	174	62364	597	360	237	-50		65535	337	65198	313	255	58	0
721	OBR1	40138	192	39946	327	200	127	0		28874	152	28722	440	307	133	0		35805	204	35601	290	228	62	0
722	APP1	9224	150	9074	556	194	362	0		5617	144	5473	489	300	189	0		8453	168	8285	270	215	55	0
723	SPAC1348.08C	20457	148	20309	783	194	589	0		15430	148	15282	460	289	171	0		21268	167	21101	274	215	59	0
724	SEC61	12175	149	12026	417	196	221	0		7842	149	7693	434	282	152	0		11283	162	11121	281	213	68	0
725	SPAC23H3.14	3914	155	3759	436	194	242	0		2332	143	2189	458	292	166	0		3487	157	3330	242	213	29	0
726	SPAC2E1P3.01	2439	152	2287	415	194	221	0		1514	146	1368	430	294	136	0		2237	164	2073	238	208	30	0
733	SPAC22H10.13	187	155	32	349	219	130	0		150	136	14	205	182	23	-50		169	158	11	264	203	61	0
734	TRX2	183	168	15	310	223	87	0		167	139	28	221	188	33	0		206	166	40	231	206	25	0
735	H4.1	26766	155	26611	431	244	187	0		29230	143	29087	251	180	71	0		30439	155	30284	291	201	90	0
736	RPL14	193	149	44	389	202	187	0		190	145	45	450	295	155	0		216	162	54	318	232	86	0
737	RPL44	182	159	23	232	197	35	0		172	152	20	336	275	61	0		226	176	50	302	233	69	0
738	RPS11-1	161	172	-11	236	203	33	-50		215	144	71	361	303	58	0		212	170	42	334	236	98	0
739	RPL39	25992	220	25772	342	208	134	0		25625	143	25482	414	316	98	0		26987	171	26816	316	234	82	0
740	RPL30	176	207	-31	228	208	20	-50		172	140	32	344	314	30	-50		183	173	10	270	226	44	-50
741	SPAC4G8.02C	1260	185	1075	224	198	26	0		661	151	510	477	324	153	0		1129	192	937	263	225	38	0
742	RPS17-1	168	158	10	209	191	18	-50		190	144	46	370	306	64	0		168	171	-3	267	227	40	-50
743	RPS19-1	29603	149	29454	409	189	220	0		27324	142	27182	429	296	133	0		24792	157	24635	325	238	87	0
744	RPS20	580	148	432	276	189	87	0		420	142	278	366	292	74	0		362	156	206	340	218	122	0
745	HSP9	22289	161	22128	268	198	70	0		13835	145	13690	491	291	200	0		20118	162	19956	286	215	71	0
746	RPS25-1	194	154	40	324	189	135	0		187	144	43	424	279	145	0		207	158	49	356	217	139	0
747	CDC3	1143	149	994	257	197	60	0		770	142	628	459	289	170	0		1077	168	909	246	211	35	0
748	SPAC922.04	236	150	86	311	197	114	0		164	145	19	316	292	24	-50		191	178	13	245	218	27	-50
749	RPS16-1	52715	168	52547	472	200	272	0		29117	153	28964	490	296	194	0		56543	180	56363	302	212	90	0
750	TIF51	174	155	19	229	202	27	-50		157	145	12	283	255	28	-50		169	165	4	247	216	31	-50
781	SPAC27E2.11C	260	143	117	225	189	36	0		270	140	130	374	320	54	0		296	161	135	262	224	38	0
782	RPP1-1	8477	144	8333	240	190	50	0		4148	141	4007	387	323	64	0		5724	169	5555	264	227	37	0
783	RPL34-2	30132	144	29988	287	187	100	0		28955	145	28810	456	307	149	0		31631	176	31455	294	232	62	0
784	HTA2	22114	145	21969	290	189	101	0		16713	143	16570	379	287	92	0		13710	180	13530	322	240	82	0
785	RPS23-2	9868	147	9721	265	189	76	0		7017	142	6875	347	289	58	0		9081	168	8913	262	225	37	0
786	PPI1	30381	154	30227	305	191	114	0		21327	148	21179	342	304	38	0		26328	168	26160	263	216	47	0
787	RPL38-1	6943	150	6793	238	188	50	0		5647	147	5500	367	293	74	0		6605	157	6448	263	214	49	0
788	SPBC1539.06	16421	150	16271	279	187	92	0		10308	156	10152	361	297	64	0		13345	165	13180	251	213	38	0
789	SPBC1347.11	2619	154	2465	235	191	44	0		2167	148	2019	393	295	98	0		2796	169	2627	245	214	31	0
790	HTA1	15351	152	15199	262	195	67	0		9984	152	9832	362	282	80	0		13536	188	13348	266	218	48	0
791	RPS28-1	26755	161	26594	296	194	102	0		24934	149	24785	337	275	62	0		16257	168	16089	382	225	157	0
792	RPL21-2	30166	156	30010	274	202	72	0		24436	148	24288	353	267	86	0		27015	176	26839	297	235	62	0
793	RPS29	19810	161	19649	254	201	53	0		16262	147	16115	320	253	67	0		12069	184	11885	331	239	92	0
794	RPP2-1	24504	159	24345	286	205	81	0		19509	144	19365	263	214	49	0		18795	169	18626	266	225	41	0
795	RPL32-1	13983	175	13808	302	212	90	0		13128	143	12985	247	194	53	0		13549	167	13382	267	215	52	0
796	RPL25B	5955	205	5750	367	229	138	0		14822	143	14679	215	184	31	0		14963	191	14772	256	222	34	0
797	RPL28-1	40546	182	40364	423	208	215	0		37328	142	37186	235	182	53	0		39540	167	39373	260	221	39	0
798	GRX1	50121	154	49967	367	211	156	0		39977	150	39827	233	190	43	0		44112	180	43932	287	229	58	0
841	uvi31	982	149	833	527	218	309	0		1029	251	778	417	191	226	0		1106	165	941	458	196	262	0
842	SPBC9B6.12c	1543	149	1394	487	212	275	0		1409	228	1181	371	200	171	0		1608	170	1438	345	195	150	0
843	SPBC18H10.17c	10856	152	10704	565	212	353	0		9268	201	9067	382	196	186	0		11412	172	11240	362	196	166	0
844	SPBC21D10.03c	19298	155	19143	528	214	314	0		18702	190	18512	370	189	181	0		21003	167	20836	349	196	153	0
845	SPBC19C2.15c	5686	163	5523	477	208	269	0		4447	161	4286	370	186	184	0		5385	172	5213	359	198	161	0
846	gar1	24949	160	24789	554	207	347	0		16649	160	16489	368	186	182	0		23983	169	23814	339	193	146	0
847	SPBC8E4.02c	2452	165	2287	461	222	239	0		1999	157	1842	358	203	155	0		2291	163	2128	320	195	125	0
848	pop3	29997	170	29827	539	227	312	0		25846	158	25688	361	217	144	0		29328	163	29165	337	193	144	0
849	SPBC3H7.12	1979	160	1819	482	229	253	0		1544	160	1384	333	213	120	0		1936	167	1769	313	193	120	0
850	SPBC1105.18c	3303	165	3138	470	238	232	0		2636	145	2491	323	192	131	0		3508	163	3345	329	192	137	0
851	clc1	11346	165	11181	515	227	288	0		9246	143	9103	348	189	159	0		11907	157	11750	330	189	141	0
852	SPBC21B10.08c	19832	174	19658	511	224	287	0		12789	145	12644	372	194	178	0		19795	156	19639	323	191	132	0
853	SPAC1687.08	1972	150	1822	396	218	178	0		1593	138	1455	324	197	127	0		1940	152	1788	305	193	112	0
854	MISC_RNA1090805	901	147	754	436	211	225	0		752	139	613	350	202	148	0		936	149	787	330	191	139	0
855	ABC1	5131	142	4989	432	207	225	0		4697	140	4557	327	195	132	0		5092	146	4946	306	188	118	0
856	SPBC1105.03C	4515	144	4371	468	202	266	0		3448	135	3313	318	185	133	0		4189	148	4041	336	191	145	0
857	SPAC4H3.06	1359	145	1214	417	204	213	0		1090	136	954	310	185	125	0		1367	147	1220	334	190	144	0
858	SPBC21C3.17C	3758	141	3617	495	204	291	0		2824	137	2687	321	193	128	0		3769	140	3629	316	189	127	0
859	CAP	248	150	98	502	206	296	0		227	137	90	445	189	256	0		266	147	119	458	191	267	0
860	WIS1	12256	156	12100	541	203	338	0		10108	141	9967	344	192	152	0		13330	160	13170	484	212	272	0
861	SPBC530.08	6907	143	6764	580	195	385	0		4897	152	4745	306	212	94	0		6620	154	6466	396	214	182	0
862	SPAC17G6.01	5113	154	4959	553	220	333	0		4277	216	4061	365	196	169	0		5272	163	5109	318	197	121	0
863	SPCC162.08C	7735	156	7579	527	214	313	0		6432	228	6204	384	211	173	0		7638	168	7470	307	196	111	0
864	COX15	8779	156	8623	560	210	350	0		6549	211	6338	361	207	154	0		8935	164	8771	319	196	123	0
865	SPAC2F3.07C	2054	165	1889	349	210	139	0		1740	200	1540	307	198	109	0		2141	183	1958	283	199	84	0
866	SPAC4F8.05C	1507	190	1317	378	209	169	0		1284	181	1103	314	196	118	0		1443	198	1245	323	204	119	0
867	SPBC354.15	3307	168	3139	439	201	238	0		2609	177	2432	315	195	120	0		3104	180	2924	312	198	114	0
868	SPBC1711.12	6145	166	5979	454	209	245	0		4198	168	4030	329	203	126	0		5283	171	5112	315	196	119	0
869	CUT8	7425	178	7247	457	217	240	0		5825	204	5621	323	296	27	0		7295	183	7112	298	198	100	0
870	SPBC29A3.16	3065	175	2890	496	220	276	0		2363	215	2148	330	349	-19	0		3073	212	2861	302	200	102	0
871	SPAP27G11.16	844	171	673	396	226	170	0		816	162	654	287	208	79	0		1157	174	983	315	193	122	0
872	SPBC216.04C	2439	202	2237	440	224	216	0		1845	150	1695	302	197	105	0		2495	172	2323	353	192	161	0
873	SPBC725.10	8244	266	7978	480	229	251	0		5533	152	5381	331	204	127	0		7684	169	7515	322	193	129	0
874	SPBC19C7.08C	2117	174	1943	466	214	252	0		1533	147	1386	316	202	114	0		1897	157	1740	282	193	89	0
875	PLO1	2119	154	1965	429	211	218	0		1508	147	1361	296	205	91	0		1971	157	1814	296	191	105	0
876	SPBP23A10.09	1451	149	1302	443	213	230	0		1017	147	870	309	201	108	0		1515	155	1360	317	190	127	0
877	RPS28-2	21018	145	20873	414	212	202	0		17752	141	17611	302	187	115	0		21042	147	20895	309	191	118	0
878	SPBC21C3.12C	4995	145	4850	438	213	225	0		4487	138	4349	309	187	122	0		4890	147	4743	296	190	106	0
879	SPCC1494.09C	834	138	696	436	210	226	0		612	138	474	301	188	113	0		871	144	727	289	188	101	0
880	SPCC417.13	6467	144	6323	554	206	348	0		4673	165	4508	348	207	141	0		6411	144	6267	285	190	95	0
881	SPAC13C5.04	3876	145	3731	487	199	288	0		2888	223	2665	300	345	-45	0		3369	151	3218	322	204	118	0
882	CDB4	8292	150	8142	380	195	185	0		6639	269	6370	332	880	-548	0		8350	157	8193	325	210	115	0
883	SPAC23H4.05C	279	167	112	405	225	180	0		316	201	115	296	211	85	0		288	173	115	295	201	94	0
884	SPCC1450.05C	1541	155	1386	395	210	185	0		1240	213	1027	349	232	117	0		1528	175	1353	302	198	104	0
885	SPCC1620.14C	3337	157	3180	401	208	193	0		2357	193	2164	327	226	101	0		2903	170	2733	284	196	88	0
886	STE6	1191	155	1036	378	205	173	0		833	181	652	334	215	119	0		990	187	803	302	200	102	0
887	SPAC6C3.02C	21221	172	21049	435	206	229	0		15713	175	15538	318	196	122	0		20263	181	20082	321	198	123	0
888	RPB7	5699	169	5530	430	207	223	0		4285	164	4121	288	191	97	0		5418	173	5245	302	195	107	0
889	SPAC23A6.14C	4946	162	4784	331	211	120	0		3945	158	3787	245	186	59	0		4769	165	4604	291	194	97	0
890	DLC1	4954	163	4791	378	216	162	0		3775	161	3614	291	200	91	0		4690	161	4529	290	196	94	0
891	SPCC18.16C	5253	149	5104	410	208	202	0		3908	170	3738	286	202	84	0		5008	167	4841	285	195	90	0
892	MISC_RNA24300	1302	156	1146	445	207	238	0		1059	153	906	284	188	96	0		1279	155	1124	285	193	92	0
893	SPBC428.12C	4076	199	3877	432	212	220	0		3311	151	3160	287	193	94	0		4237	155	4082	285	193	92	0
894	SPAC1071.09C	2693	166	2527	396	210	186	0		2001	154	1847	304	198	106	0		2764	153	2611	293	193	100	0
895	SPAC683.03	233	153	80	367	214	153	0		203	146	57	264	193	71	0		262	153	109	257	191	66	0
896	SPAC1687.07	1827	145	1682	348	210	138	0		1514	144	1370	262	188	74	0		1883	153	1730	286	191	95	0
897	APS2	3440	145	3295	416	210	206	0		2826	141	2685	272	188	84	0		3330	153	3177	269	191	78	0
898	SPAC24B11.14	612	145	467	369	210	159	0		429	141	288	244	188	56	0		585	148	437	269	188	81	0
899	SPCC645.08C	6801	145	6656	458	210	248	0		5142	144	4998	277	186	91	0		6696	151	6545	271	189	82	0
900	SPAC26A3.16	12384	143	12241	488	208	280	0		8313	145	8168	308	191	117	0		12048	152	11896	291	196	95	0
901	SPAC8F11.02C	2601	142	2459	330	204	126	0		1849	161	1688	272	205	67	0		2253	148	2105	295	202	93	0
902	SPBC1271.08C	17123	138	16985	372	203	169	0		12556	186	12370	296	227	69	0		15380	150	15230	287	202	85	0
903	BET5	1581	140	1441	333	197	136	0		1291	175	1116	279	253	26	0		1492	149	1343	291	197	94	0
904	SPBC1347.09	1932	158	1774	413	220	193	0		1430	164	1266	304	196	108	0		1930	163	1767	280	196	84	0
905	TNR3	3846	151	3695	421	209	212	0		2937	173	2764	330	217	113	0		3872	165	3707	290	197	93	0
906	SPBC1683.06C	14743	155	14588	424	216	208	0		11375	169	11206	300	211	89	0		14957	167	14790	287	200	87	0
907	SPAC1F3.08C	287	152	135	329	212	117	0		270	167	103	274	208	66	0		283	169	114	260	202	58	0
908	SPBC1709.10C	4047	204	3843	347	213	134	0		3167	161	3006	269	190	79	0		3971	166	3805	285	202	83	0
909	SPAC17A2.10C	792	229	563	1125	215	910	0		697	157	540	1727	191	1536	0		856	167	689	521	198	323	0
910	SPBC32F12.08C	1101	193	908	400	216	184	0		1416	166	1250	273	195	78	0		1675	167	1508	262	200	62	0
911	MEU19	4122	158	3964	403	213	190	0		3160	150	3010	270	190	80	0		3823	160	3663	257	197	60	0
912	SPCC1442.11C	922	156	766	407	207	200	0		751	149	602	271	187	84	0		898	158	740	269	196	73	0
913	SPAC56F8.13	849	143	706	308	201	107	0		816	151	665	256	187	69	0		923	157	766	273	193	80	0
914	SPAC1556.05C	2398	151	2247	326	206	120	0		1844	150	1694	278	188	90	0		2279	157	2122	256	192	64	0
915	SPAC186.09	239	144	95	377	208	169	0		197	147	50	258	195	63	0		233	160	73	278	195	83	0
916	TIM13	6459	149	6310	389	213	176	0		4285	150	4135	297	193	104	0		6236	149	6087	278	196	82	0
917	SPBC887.08	1758	144	1614	370	216	154	0		1484	150	1334	267	189	78	0		1784	151	1633	272	198	74	0
918	SPCC594.02C	10570	146	10424	408	215	193	0		8347	149	8198	290	191	99	0		10261	150	10111	291	193	98	0
919	SPBC1105.16C	1782	141	1641	372	215	157	0		1524	148	1376	265	194	71	0		1852	149	1703	251	191	60	0
920	SPAC6F6.09	2269	148	2121	381	211	170	0		1784	151	1633	253	193	60	0		2090	153	1937	251	191	60	0
921	SPAC2F3.02	2705	145	2560	393	208	185	0		2029	162	1867	256	213	43	0		2722	151	2571	268	198	70	0
922	CID2	1617	141	1476	380	208	172	0		1225	152	1073	262	197	65	0		1429	160	1269	292	206	86	0
923	SPBPJ4664.04	11057	144	10913	402	207	195	0		8125	154	7971	269	197	72	0		10039	158	9881	266	203	63	0
924	ADE5	4305	142	4163	368	201	167	0		3327	146	3181	284	201	83	0		4125	159	3966	271	197	74	0
925	MRNA2554179	5166	155	5011	367	221	146	0		4601	155	4446	259	191	68	0		5381	167	5214	254	200	54	0
926	SPBC15D4.08C	685	160	525	351	216	135	0		576	156	420	263	201	62	0		709	171	538	273	202	71	0
927	SPAC30.14C	2640	163	2477	363	213	150	0		2029	162	1867	269	205	64	0		2397	183	2214	262	207	55	0
928	SPAC1565.03	1226	187	1039	397	215	182	0		1075	171	904	261	222	39	0		1253	195	1058	267	210	57	0
929	NOC1	3446	239	3207	353	216	137	0		2725	154	2571	242	196	46	0		3509	179	3330	257	208	49	0
930	RPC53	3436	230	3206	376	205	171	0		3055	171	2884	276	216	60	0		3912	174	3738	265	216	49	0
931	SPBC13G1.06C	3008	234	2774	278	214	64	0		2126	184	1942	283	228	55	0		2723	175	2548	269	212	57	0
932	SPBC23G7.14	1804	172	1632	471	216	255	0		1371	156	1215	250	197	53	0		1771	178	1593	247	204	43	0
933	SPAC3H8.07C	3711	161	3550	349	208	141	0		2589	149	2440	263	196	67	0		3622	209	3413	274	208	66	0
934	SPAC513.05	4207	152	4055	366	203	163	0		3208	150	3058	240	196	44	0		4114	172	3942	259	198	61	0
935	SPAC186.06	263	149	114	321	204	117	0		257	152	105	243	201	42	0		290	166	124	268	195	73	0
936	SPAC4G9.12	5791	148	5643	398	208	190	0		4107	152	3955	249	210	39	0		5378	157	5221	252	196	56	0
937	SPBC27.05	1375	152	1223	326	211	115	0		870	157	713	250	217	33	0		1237	158	1079	246	193	53	0
938	RPL37A-1	31016	151	30865	368	217	151	0		26847	155	26692	268	210	58	0		32378	161	32217	295	192	103	0
939	SPCC1259.04	2513	153	2360	392	215	177	0		2163	152	2011	301	216	85	0		2609	154	2455	278	192	86	0
940	SPAC977.14C	20856	147	20709	473	214	259	0		15246	145	15101	296	204	92	0		20948	153	20795	271	192	79	0
941	SPAC212.08C	656	148	508	477	211	266	0		536	151	385	279	213	66	0		616	148	468	275	193	82	0
942	SPAC56F8.12	3165	153	3012	408	213	195	0		2133	173	1960	287	278	9	0		3106	150	2956	272	192	80	0
943	SPCC18.11C	2986	151	2835	382	209	173	0		2385	156	2229	264	220	44	0		2640	148	2492	266	192	74	0
944	SPAC212.03	251	151	100	421	207	214	0		239	160	79	256	218	38	0		291	149	142	255	190	65	0
945	TEA1	1839	143	1696	380	201	179	0		1325	160	1165	310	232	78	0		1696	149	1547	262	188	74	0
946	SPBC1683.12	8616	157	8459	497	216	281	0		8150	152	7998	279	195	84	0		10153	178	9975	289	207	82	0
947	SPAPB21F2.03	2422	176	2246	371	214	157	0		2108	154	1954	244	201	43	0		2479	187	2292	259	209	50	0
948	SPAC5D6.06C	1934	222	1712	348	215	133	0		1443	169	1274	256	218	38	0		1784	197	1587	255	213	42	0
949	MEU2	383	289	94	322	233	89	0		303	197	106	260	285	-25	-50		468	212	256	313	215	98	0
950	SPBC660.05	7449	248	7201	340	220	120	0		5353	162	5191	260	213	47	0		7923	200	7723	276	211	65	0
951	MEU27	1062	234	828	357	212	145	0		810	165	645	268	216	52	0		1073	196	877	261	230	31	0
952	SPBC21C3.11	2180	249	1931	358	212	146	0		1540	192	1348	278	265	13	0		1931	229	1702	268	236	32	0
953	SPBC16A3.04	3771	185	3586	373	212	161	0		2749	167	2582	286	234	52	0		3436	212	3224	261	208	53	0
954	SPAC821.03C	4155	179	3976	377	210	167	0		2968	160	2808	271	218	53	0		4028	291	3737	270	217	53	0
955	RPS25-2	51595	178	51417	348	203	145	0		39705	162	39543	281	225	56	0		5835	222	5613	259	202	57	0
956	SPCC663.13C	2775	175	2600	348	208	140	0		2251	181	2070	249	260	-11	0		2589	187	2402	266	199	67	0
957	SPAC22F8.12C	2047	156	1891	343	207	136	0		1499	171	1328	278	240	38	0		1789	159	1630	249	199	50	0
958	SPBC2D10.19C	2498	154	2344	367	205	162	0		2018	166	1852	260	225	35	0		2554	157	2397	253	197	56	0
959	SPCC613.12C	1580	159	1421	372	213	159	0		1201	150	1051	256	208	48	0		1586	154	1432	260	194	66	0
960	SPAC5H10.05C	3623	158	3465	400	214	186	0		2986	145	2841	291	206	85	0		4109	154	3955	258	195	63	0
961	SPAC343.08C	526	151	375	371	218	153	0		514	143	371	240	208	32	0		599	157	442	248	194	54	0
962	SPBC405.05	581	147	434	363	221	142	0		367	150	217	267	214	53	0		591	161	430	255	198	57	0
963	SPACUNK4.15	3681	147	3534	371	214	157	0		2874	149	2725	265	221	44	0		3429	153	3276	263	198	65	0
964	SPBC30D10.15	1647	145	1502	354	215	139	0		1340	142	1198	243	199	44	0		1742	147	1595	236	190	46	0
965	CLR3	2776	148	2628	396	213	183	0		2125	146	1979	280	212	68	0		3119	153	2966	257	187	70	0
966	CDC21	1747	141	1606	379	211	168	0		1149	154	995	322	226	96	0		1832	149	1683	253	188	65	0
967	SPBC685.08	539	161	378	349	210	139	0		395	151	244	234	193	41	0		519	185	334	271	216	55	0
968	SPCC191.08	1168	195	973	402	212	190	0		824	153	671	255	198	57	0		1010	196	814	248	212	36	0
969	SPBC16D10.06	21956	266	21690	374	221	153	0		14792	158	14634	280	209	71	0		20454	183	20271	273	211	62	0
970	SPCC24B10.02C	1734	248	1486	371	211	160	0		1464	169	1295	278	223	55	0		1812	189	1623	246	211	35	0
971	MKH1	3037	249	2788	363	215	148	0		2299	155	2144	252	207	45	0		2878	188	2690	253	209	44	0
972	SPCC24B10.14C	789	218	571	360	209	151	0		604	158	446	242	216	26	0		750	196	554	262	207	55	0
973	SPAC23A1.05	2523	255	2268	308	218	90	0		2520	199	2321	258	299	-41	0		2813	239	2574	249	213	36	0
974	RPS19-2	38243	203	38040	415	211	204	0		29937	168	29769	297	236	61	0		37809	203	37606	284	204	80	0
975	SPBC36B7.06C	586	166	420	318	208	110	0		686	158	528	253	217	36	0		669	211	458	238	202	36	0
976	ISP3	3765	182	3583	383	206	177	0		3906	183	3723	253	282	-29	0		4159	198	3961	249	201	48	0
977	RPL16C	6019	240	5779	339	215	124	0		4169	230	3939	319	471	-152	0		5987	219	5768	247	204	43	0
978	UBC14	2362	175	2187	399	211	188	0		1841	178	1663	247	272	-25	0		2357	173	2184	257	199	58	0
979	SPAC27D7.04	526	163	363	272	203	69	0		476	152	324	227	215	12	0		536	163	373	240	201	39	0
980	SPAC16A10.02	2435	167	2268	325	209	116	0		1888	149	1739	243	203	40	0		2431	159	2272	240	198	42	0
981	SPCC338.13	1496	158	1338	332	213	119	0		1058	144	914	243	204	39	0		1557	158	1399	244	195	49	0
982	RPS8-2	65535	159	65376	476	213	263	0		63492	156	63336	314	226	88	0		65535	180	65355	326	203	123	0
983	RPL8-3	61986	151	61835	520	214	306	0		41089	164	40925	306	276	30	0		62111	209	61902	310	225	85	0
984	SPAC1610.05	1303	152	1151	419	214	205	0		994	148	846	248	223	25	0		1278	201	1077	280	224	56	-50
985	SPAC4H3.12C	250	143	107	318	216	102	0		253	148	105	257	198	59	0		240	152	88	232	197	35	0
986	SPAC607.07C	2982	143	2839	340	214	126	0		2460	144	2316	238	197	41	0		3225	144	3081	235	188	47	0
987	SPCC63.12C	3596	140	3456	385	216	169	0		3143	144	2999	291	201	90	0		3930	140	3790	289	189	100	0
988	SPAC17A5.06	3006	178	2828	388	220	168	0		2051	152	1899	249	188	61	0		2515	237	2278	292	229	63	0
989	SPAC4H3.08	881	204	677	571	225	346	0		738	151	587	268	195	73	0		1009	287	722	285	231	54	0
990	SMD2	3769	245	3524	419	227	192	0		3098	154	2944	286	203	83	0		3837	218	3619	310	219	91	0
991	SPBC2A9.13	1040	285	755	304	225	79	0		921	160	761	254	212	42	0		983	183	800	255	212	43	0
992	SPCP31B10.02	2105	241	1864	393	216	177	0		1774	157	1617	250	210	40	0		2111	187	1924	275	209	66	0
993	TOR2	5446	184	5262	358	217	141	0		4548	157	4391	246	208	38	0		5216	196	5020	282	210	72	0
994	SPAC20G8.02	2254	192	2062	409	222	187	0		1772	162	1610	247	222	25	0		2338	191	2147	251	204	47	0
995	SPAC8F11.06	946	175	771	366	234	132	0		770	151	619	260	211	49	0		1059	184	875	243	200	43	0
996	SPAC1F8.04C	1040	178	862	564	261	303	0		1266	150	1116	234	206	28	0		1570	196	1374	254	198	56	0
997	SPCC24B10.16C	794	194	600	359	216	143	0		685	161	524	223	230	-7	0		755	208	547	234	204	30	0
998	SPBC21D10.07	982	191	791	324	212	112	0		868	172	696	239	271	-32	0		934	194	740	251	199	52	0
999	PCR1	3569	167	3402	392	213	179	0		2999	158	2841	258	225	33	0		3963	168	3795	244	196	48	0
1000	SPAC22H12.05C	5335	162	5173	365	202	163	0		4345	151	4194	242	213	29	0		5023	166	4857	240	200	40	0
1001	SPBC2A9.02	5110	160	4950	383	204	179	0		3655	152	3503	237	214	23	0		4794	167	4627	239	198	41	0
1002	SPAC977.11	3555	163	3392	460	209	251	0		2591	148	2443	241	212	29	0		3505	168	3337	238	197	41	0
1003	SPCC1322.07C	416	154	262	298	213	85	0		391	143	248	250	205	45	0		431	176	255	280	209	71	0
1004	SPBC660.09	3072	143	2929	352	214	138	0		2580	146	2434	243	211	32	0		3092	174	2918	275	215	60	0
1005	RPL37-1	19039	150	18889	345	213	132	0		15790	143	15647	251	204	47	0		18639	178	18461	267	213	54	0
1006	SPAC29A4.12C	1954	141	1813	370	214	156	0		1756	138	1618	248	196	52	0		1875	153	1722	294	205	89	0
1007	STY1	6929	141	6788	415	213	202	0		5591	138	5453	249	192	57	0		6835	147	6688	277	204	73	0
1008	SPBC36.10	4875	144	4731	416	217	199	0		3734	141	3593	251	192	59	0		4403	148	4255	272	204	68	0
1009	RPP1-2	50343	178	50165	491	263	228	0		42106	152	41954	262	189	73	0		47873	270	47603	302	230	72	0
1010	SPCC757.06	1332	189	1143	468	283	185	0		833	147	686	234	197	37	0		701	342	359	254	231	23	0
1011	SPAC10F6.16	9450	176	9274	471	254	217	0		7688	147	7541	241	190	51	0		8857	304	8553	299	243	56	0
1012	SPAC2E1P5.02C	1502	182	1320	410	237	173	0		1119	152	967	254	202	52	0		1355	201	1154	290	222	68	0
1013	ALP31	1505	193	1312	378	233	145	0		1176	150	1026	257	213	44	0		1428	170	1258	258	211	47	0
1014	SPCP1E11.10	3007	186	2821	436	244	192	0		2545	148	2397	239	198	41	0		2919	173	2746	261	208	53	0
1015	SPAC13F5.07C	636	169	467	362	235	127	0		655	144	511	220	193	27	0		687	167	520	245	199	46	0
1016	SPAC1D4.07C	468	159	309	384	240	144	0		425	149	276	290	199	91	0		477	175	302	248	202	46	0
1017	SPAC1687.17C	4321	192	4129	451	266	185	0		3750	172	3578	229	238	-9	0		4777	223	4554	251	202	49	0
1018	SPAC2E1P5.03	4325	258	4067	339	227	112	0		3329	164	3165	228	226	2	0		3838	295	3543	243	220	23	0
1019	CHP1	1128	182	946	372	214	158	0		1002	150	852	245	215	30	0		1132	214	918	236	203	33	0
1020	SPAC56E4.07	2873	158	2715	409	216	193	0		2280	148	2132	240	210	30	0		2865	169	2696	238	198	40	0
1021	SPAC23H3.07C	3157	156	3001	307	206	101	0		2067	144	1923	236	208	28	0		2933	161	2772	240	198	42	0
1022	SPAC23A1.09	1667	156	1511	330	207	123	0		1256	144	1112	243	199	44	0		1467	165	1302	253	196	57	0
1023	SPAC688.12C	5017	156	4861	349	207	142	0		4112	144	3968	236	194	42	0		4635	163	4472	234	195	39	0
1024	SPBC342.06C	1166	148	1018	350	209	141	0		856	140	716	243	197	46	0		1103	162	941	251	206	45	0
1025	PAM1	6017	149	5868	336	211	125	0		4923	139	4784	244	199	45	0		5353	191	5162	258	217	41	0
1026	SPAC664.14	6683	155	6528	405	212	193	0		5253	147	5106	260	212	48	0		6188	231	5957	281	213	68	0
1027	SPACUNK4.19	309	143	166	346	218	128	0		262	142	120	221	193	28	0		349	176	173	269	204	65	0
1028	SPBC1105.13C	389	145	244	347	214	133	0		361	140	221	246	193	53	0		411	158	253	254	209	45	0
1029	SPAC8E11.01C	1566	150	1416	342	212	130	0		1123	140	983	238	203	35	0		1359	159	1200	261	206	55	0
1030	SPCC1223.13	821	168	653	462	310	152	0		731	154	577	235	195	40	0		713	197	516	270	217	53	0
1031	SPBC354.11C	327	173	154	571	296	275	0		285	147	138	399	195	204	0		389	212	177	398	222	176	0
1032	SPCC4G3.15C	2634	165	2469	412	269	143	0		2035	144	1891	222	195	27	0		2715	247	2468	283	230	53	0
1033	SPBC29A3.21	6734	175	6559	349	249	100	0		4883	148	4735	249	211	38	0		5527	189	5338	282	223	59	0
1034	SPBC1A4.09C	1453	228	1225	400	249	151	0		1280	155	1125	254	218	36	0		1464	177	1287	247	209	38	0
1035	SPAPB1A10.14	512	230	282	373	251	122	0		901	149	752	264	203	61	0		1187	168	1019	266	208	58	0
1036	SPCC1235.12C	438	177	261	336	224	112	0		347	141	206	230	195	35	0		425	165	260	257	207	50	0
1037	SPBP19A11.01	8879	162	8717	430	213	217	0		7539	168	7371	245	234	11	0		9391	173	9218	245	206	39	0
1038	HDA1	3099	174	2925	402	212	190	0		1938	337	1601	251	1130	-879	-50		2818	186	2632	226	201	25	0
1039	SPBC21C3.04C	1562	191	1371	304	214	90	0		1160	226	934	238	397	-159	-50		1444	207	1237	222	202	20	0
1040	RPS16-2	47219	160	47059	443	215	228	0		39242	157	39085	268	218	50	0		45913	178	45735	274	200	74	0
1041	RPS23	65535	157	65378	483	216	267	0		55481	148	55333	262	207	55	0		65488	177	65311	254	201	53	0
1042	PHT1	7212	161	7051	349	209	140	0		5983	145	5838	245	206	39	0		7060	203	6857	245	203	42	0
1043	SPBP8B7.17C	2513	152	2361	378	214	164	0		1744	142	1602	238	203	35	0		2034	177	1857	242	199	43	0
1044	MAM2	528	149	379	228	208	20	0		387	137	250	203	193	10	0		445	159	286	200	197	3	0
1045	SPCC191.04C	689	146	543	304	203	101	0		604	140	464	226	194	32	0		719	157	562	240	201	39	0
1046	SPAC17H9.11	1881	153	1728	351	210	141	0		1519	140	1379	239	207	32	0		1787	206	1581	262	216	46	0
1047	SPAC12G12.05C	1872	155	1717	328	213	115	0		1662	147	1515	233	209	24	0		1269	306	963	241	225	16	0
1048	SPAC23D3.03C	3636	148	3488	336	216	120	0		3064	145	2919	234	199	35	0		3586	216	3370	247	208	39	0
1049	SPCC1259.11C	2283	146	2137	353	214	139	0		2007	144	1863	234	202	32	0		2258	167	2091	251	209	42	0
1050	RHP26	1441	148	1293	390	216	174	0		1217	155	1062	238	253	-15	0		1247	175	1072	260	204	56	0
1051	RPB10	2511	163	2348	423	290	133	0		2225	146	2079	211	193	18	0		2351	172	2179	259	217	42	0
1052	SPAC4G8.01C	3965	167	3798	426	267	159	0		3430	146	3284	219	191	28	0		738	191	547	262	218	44	0
1053	SPAC17H9.03C	1151	170	981	398	240	158	0		979	144	835	216	193	23	0		852	237	615	278	232	46	0
1054	SPAC24B11.07C	1525	166	1359	426	220	206	0		1168	151	1017	239	210	29	0		1596	223	1373	276	229	47	0
1055	SPCC622.01C	1562	182	1380	436	214	222	0		1309	164	1145	240	222	18	0		1725	189	1536	247	206	41	0
1056	RPL10-2	65535	193	65342	531	219	312	0		57479	171	57308	295	227	68	0		65535	175	65360	280	205	75	0
1057	SPCC4F11.05	487	179	308	343	216	127	0		468	147	321	232	206	26	0		503	171	332	275	210	65	0
1058	SPBC1709.20	656	186	470	283	216	67	0		607	159	448	257	214	43	0		714	163	551	235	203	32	0
1059	SPCC191.10	241	167	74	350	215	135	0		230	240	-10	235	364	-129	-50		241	164	77	247	199	48	0
1060	SPBC21C3.10C	791	162	629	324	214	110	0		749	281	468	341	438	-97	-50		677	154	523	242	200	42	0
1061	GIT5	1350	157	1193	363	214	149	0		1055	179	876	244	236	8	0		1326	157	1169	243	201	42	0
1062	SPAC821.07C	2914	160	2754	337	207	130	0		2184	146	2038	239	201	38	0		2203	209	1994	235	205	30	0
1063	SPAC6C3.03C	690	173	517	314	207	107	0		502	144	358	224	200	24	0		468	351	117	221	230	-9	0
1064	SPBC25B2.08	1521	160	1361	315	212	103	0		1056	142	914	254	204	50	0		1500	216	1284	244	199	45	0
1065	SPAC31A2.08	2340	151	2189	331	210	121	0		2019	140	1879	245	195	50	0		2165	163	2002	225	196	29	0
1066	SPCC63.13	823	153	670	356	215	141	0		563	141	422	224	197	27	0		753	156	597	250	201	49	0
1067	PIT1	1011	154	857	321	216	105	0		724	142	582	229	209	20	0		825	163	662	264	206	58	0
1068	APT1	4920	158	4762	394	215	179	0		4058	144	3914	249	207	42	0		4261	209	4052	263	211	52	0
1069	SPBC106.05C	2679	151	2528	317	215	102	0		2144	143	2001	210	205	5	0		2234	184	2050	243	207	36	0
1070	SPBC27.01C	3269	151	3118	333	212	121	0		2461	164	2297	241	265	-24	0		2887	156	2731	243	207	36	0
1071	SPAC4G9.02	1533	155	1378	340	215	125	0		1160	201	959	252	484	-232	0		1478	150	1328	236	201	35	0
1072	ADE4	10704	162	10542	529	233	296	0		9063	146	8917	222	189	33	0		12035	168	11867	269	214	55	0
1073	SPAC26H5.15	2560	164	2396	477	223	254	0		2243	144	2099	223	190	33	0		2540	173	2367	267	216	51	0
1074	CDC14	937	166	771	510	235	275	0		967	143	824	254	184	70	0		1045	197	848	304	223	81	0
1075	SPBC1604.13C	2520	169	2351	411	222	189	0		2166	144	2022	241	199	42	0		901	195	706	280	220	60	0
1076	SPBC31F10.09C	825	187	638	441	216	225	0		700	162	538	239	225	14	0		922	175	747	230	205	25	0
1077	SPBC1709.09	1122	218	904	439	215	224	0		1091	207	884	257	302	-45	-50		1184	167	1017	240	209	31	0
1078	POF8	772	219	553	435	219	216	0		680	161	519	260	216	44	0		871	166	705	230	201	29	0
1079	SPAC31A2.02	1837	259	1578	376	229	147	0		1412	152	1260	241	210	31	0		2119	166	1953	249	200	49	0
1080	SPAC186.05C	254	206	48	349	229	120	0		228	202	26	254	246	8	0		223	207	16	230	207	23	0
1081	SPBC428.04	2484	194	2290	277	220	57	0		1398	276	1122	1109	339	770	0		2109	165	1944	253	206	47	0
1082	SPBC8D2.09C	525	177	348	338	213	125	0		437	196	241	271	248	23	0		525	165	360	265	208	57	0
1083	SPBC1773.02C	5100	159	4941	315	211	104	0		3143	154	2989	244	204	40	0		4258	181	4077	252	207	45	0
1084	SPAC11E3.11C	1790	164	1626	365	216	149	0		994	146	848	224	202	22	0		1656	206	1450	244	205	39	0
1085	SPAC589.03C	1502	165	1337	320	212	108	0		928	144	784	241	203	38	0		1314	243	1071	240	210	30	0
1086	SPAC30.09C	2961	155	2806	335	206	129	0		2272	144	2128	237	201	36	0		2805	185	2620	251	204	47	0
1087	SPCC584.12	389	160	229	286	208	78	0		313	144	169	231	197	34	0		389	161	228	242	206	36	0
1088	MRNA774779	2027	159	1868	328	207	121	0		1350	142	1208	245	203	42	0		1643	153	1490	262	207	55	0
1089	SPBC27B12.09C	1104	156	948	347	209	138	0		900	142	758	231	202	29	0		1118	158	960	253	202	51	0
1090	SPAC23G3.13C	2527	158	2369	372	210	162	0		2033	148	1885	239	219	20	0		2183	160	2023	251	197	54	0
1091	SPAC637.08	3220	189	3031	384	214	170	0		2545	155	2390	260	257	3	0		2900	156	2744	247	196	51	0
1092	SPAC5H10.02C	764	189	575	371	220	151	0		728	164	564	237	313	-76	-50		857	149	708	243	195	48	0
1093	SPCC594.03	516	168	348	427	220	207	0		449	153	296	228	202	26	0		515	173	342	264	213	51	0
1094	SRP14	2649	189	2460	428	220	208	0		2270	147	2123	225	194	31	0		2615	187	2428	255	216	39	0
1095	MISC_RNA471042	2403	206	2197	438	236	202	0		2098	144	1954	226	191	35	0		2252	208	2044	269	219	50	0
1096	SPAC5D6.09C	1581	204	1377	436	224	212	0		1126	145	981	228	195	33	0		1720	184	1536	253	210	43	0
1097	SPAC688.07C	2048	241	1807	463	223	240	0		1769	156	1613	265	208	57	0		2320	172	2148	236	205	31	0
1098	SPCC663.09C	2603	320	2283	388	235	153	0		2232	170	2062	251	232	19	0		3122	175	2947	244	206	38	0
1099	SPAC1250.04C	636	245	391	389	227	162	0		591	149	442	235	202	33	0		599	180	419	230	202	28	0
1100	MEI3	357	202	155	458	223	235	0		314	146	168	239	201	38	0		327	183	144	254	207	47	0
1101	SPAC10F6.07C	1303	171	1132	292	213	79	0		1050	152	898	255	208	47	0		1220	181	1039	256	205	51	0
1102	SPAC8C9.07	3091	187	2904	312	207	105	0		2545	170	2375	225	227	-2	0		2655	172	2483	262	206	56	0
1103	SPAC8C9.17C	1695	191	1504	347	206	141	0		1375	168	1207	233	228	5	0		1494	185	1309	256	209	47	0
1104	RPB5	5219	180	5039	359	201	158	0		3861	161	3700	242	237	5	0		3347	220	3127	277	212	65	0
1105	SPAC9E9.01	365	172	193	315	206	109	0		273	184	89	317	247	70	0		299	231	68	240	221	19	0
1106	SFT1	2348	162	2186	340	202	138	0		1915	158	1757	262	219	43	0		2142	202	1940	236	208	28	0
1107	SPAC19G12.11	3998	152	3846	304	200	104	0		2392	147	2245	251	215	36	0		3196	190	3006	277	210	67	0
1108	SPCC18B5.04	1649	155	1494	405	197	208	0		1359	145	1214	343	201	142	0		1871	181	1690	287	214	73	0
1109	SPBC530.07C	16961	153	16808	333	201	132	0		12778	142	12636	235	203	32	0		15393	165	15228	257	210	47	0
1110	SPAC19A8.14	2793	155	2638	355	205	150	0		2227	145	2082	224	206	18	0		2514	153	2361	253	200	53	0
1111	LSM7	3537	160	3377	323	211	112	0		2746	152	2594	232	237	-5	0		3324	156	3168	230	189	41	0
1112	SPAC824.06	2379	159	2220	398	211	187	0		1691	147	1544	241	240	1	0		2083	150	1933	228	190	38	0
1113	SPBP4H10.12	5539	163	5376	369	213	156	0		3801	170	3631	322	317	5	0		5317	149	5168	244	194	50	0
1114	SPCC4G3.17	3296	170	3126	453	218	235	0		2578	190	2388	226	279	-53	0		3147	196	2951	256	214	42	0
1115	SPCC1620.10	1203	205	998	428	220	208	0		1051	168	883	225	221	4	0		1230	188	1042	272	217	55	0
1116	SPBC12C2.03C	3906	292	3614	474	242	232	0		3136	150	2986	236	201	35	0		3790	213	3577	263	218	45	0
1117	MRNA338590	3229	208	3021	441	221	220	0		2508	150	2358	222	195	27	0		3490	181	3309	259	210	49	0
1118	SPAPB1E7.10	1227	203	1024	418	213	205	0		995	151	844	234	200	34	0		1344	171	1173	240	207	33	0
1119	ERV14	2048	242	1806	352	219	133	0		1666	150	1516	269	207	62	0		2096	178	1918	242	205	37	0
1120	AUR1	1983	189	1794	458	220	238	0		2186	149	2037	244	195	49	0		2965	168	2797	251	207	44	0
1121	SPCC70.03C	20776	162	20614	501	223	278	0		16217	144	16073	264	189	75	0		23022	188	22834	267	209	58	0
1122	SPBP4H10.16C	2262	158	2104	404	217	187	0		1822	145	1677	251	195	56	0		2184	212	1972	258	209	49	0
1123	SPAC22H10.06C	295	172	123	298	215	83	0		297	157	140	239	205	34	0		341	176	165	255	207	48	0
1124	SPBP16F5.05C	1634	172	1462	321	205	116	0		1207	155	1052	239	208	31	0		1470	188	1282	242	209	33	0
1125	NHP2	9349	163	9186	290	199	91	0		6784	150	6634	220	213	7	0		7793	251	7542	260	213	47	0
1126	SPAC17H9.10C	2895	157	2738	312	200	112	0		1576	148	1428	237	215	22	0		2073	250	1823	252	211	41	0
1127	MEU15	389	153	236	355	200	155	0		327	152	175	260	221	39	0		391	189	202	278	211	67	0
1128	SPCC306.08C	12206	164	12042	366	199	167	0		8722	149	8573	275	220	55	0		11388	188	11200	269	215	54	0
1129	HOS3	593	155	438	267	198	69	0		441	142	299	218	194	24	0		578	188	390	275	216	59	0
1130	SPCC338.06C	3930	154	3776	411	216	195	0		3019	141	2878	258	192	66	0		3443	169	3274	303	212	91	0
1131	SPAC17G6.11C	3077	154	2923	469	230	239	0		2852	139	2713	224	195	29	0		3158	153	3005	281	204	77	0
1132	SPAC18G6.01C	1211	152	1059	500	238	262	0		982	141	841	270	202	68	0		1255	149	1106	229	195	34	0
1133	SPAC1B3.02C	1960	156	1804	459	234	225	0		1884	138	1746	220	202	18	0		2082	150	1932	235	190	45	0
1134	SPBC18E5.07	5218	159	5059	393	228	165	0		3766	147	3619	238	220	18	0		4811	144	4667	232	190	42	0
1135	SPAC2F3.17C	1797	175	1622	345	221	124	0		1451	251	1200	235	479	-244	0		1472	239	1233	257	225	32	0
1136	SPAC56F8.14C	795	189	606	425	222	203	0		731	268	463	344	475	-131	-50		965	190	775	262	218	44	0
1137	SPAC227.10	3895	220	3675	433	234	199	0		3562	171	3391	223	216	7	0		3898	185	3713	268	213	55	0
1138	SPAC4F8.06	1940	194	1746	459	226	233	0		1734	151	1583	240	196	44	0		2042	213	1829	257	210	47	0
1139	SPBC14C8.13	1167	180	987	484	219	265	0		1145	151	994	244	199	45	0		1267	198	1069	259	211	48	0
1141	CYP9	2428	162	2266	531	221	310	0		2090	141	1949	273	186	87	0		2537	175	2362	255	210	45	0
1142	SPAC227.08C	1797	161	1636	507	228	279	0		1686	139	1547	217	185	32	0		1964	159	1805	250	209	41	0
1143	ALP16	1338	155	1183	337	221	116	0		1250	141	1109	231	187	44	0		1310	170	1140	239	212	27	0
1144	SPBC1718.04	5411	153	5258	385	214	171	0		4143	145	3998	243	194	49	0		4937	160	4777	251	210	41	0
1145	SPAC144.08	2387	155	2232	406	210	196	0		1844	141	1703	224	193	31	0		2062	165	1897	263	210	53	0
1146	SPAC17A2.12	5845	155	5690	464	204	260	0		4725	140	4585	259	194	65	0		5300	184	5116	252	208	44	0
1153	SPAC27E2.11C	177	143	34	463	258	205	0		154	140	14	225	195	30	0		169	146	23	245	204	41	0
1154	RPP1-1	167	148	19	442	252	190	0		147	139	8	239	194	45	0		150	146	4	226	190	36	-50
1155	RPL34-2	25698	148	25550	446	246	200	0		35075	138	34937	267	186	81	0		34739	144	34595	282	194	88	0
1156	HTA2	160	160	0	219	232	-13	-50		233	201	32	361	280	81	0		163	171	-8	210	211	-1	-50
1157	RPS23-2	268	174	94	412	234	178	0		240	179	61	230	234	-4	-50		339	158	181	249	210	39	0
1158	PPI1	182	177	5	243	239	4	-50		153	144	9	193	191	2	0		153	159	-6	215	212	3	-50
1159	RPL38-1	14755	169	14586	380	235	145	0		17592	141	17451	274	185	89	0		21099	171	20928	302	213	89	0
1160	SPBC1539.06	150	159	-9	227	232	-5	-50		136	139	-3	197	183	14	0		163	165	-2	208	212	-4	-50
1161	SPBC1347.11	10169	160	10009	415	228	187	0		9646	144	9502	252	187	65	0		10996	186	10810	276	222	54	0
1162	HTA1	155	149	6	220	229	-9	-50		140	139	1	174	180	-6	-50		174	180	-6	218	217	1	-50
1163	RPS28-1	20424	150	20274	367	241	126	0		27441	142	27299	280	181	99	0		29098	157	28941	306	212	94	0
1164	RPL21-2	149	151	-2	297	276	21	-50		148	135	13	177	183	-6	0		148	155	-7	210	206	4	-50
1165	RPS29	194	153	41	486	309	177	-50		159	142	17	228	193	35	0		209	165	44	220	210	10	0
1166	RPP2-1	148	158	-10	266	269	-3	-50		135	139	-4	179	187	-8	-50		154	154	0	211	212	-1	0
1167	RPL32-1	8454	178	8276	429	229	200	0		8016	139	7877	227	192	35	0		8937	155	8782	242	211	31	0
1168	RPL25B	151	150	1	245	237	8	-50		168	136	32	189	184	5	0		154	155	-1	203	210	-7	-50
1169	RPL28-1	40818	153	40665	603	308	295	0		39222	142	39080	283	185	98	0		47423	153	47270	304	209	95	0
1170	GRX1	165	152	13	422	333	89	-50		134	143	-9	181	185	-4	-50		153	157	-4	213	215	-2	-50
1201	RPL29	4771	149	4622	299	239	60	0		2553	142	2411	218	174	44	0		3217	155	3062	261	206	55	0
1202	SPBC21C3.19	3445	148	3297	342	230	112	0		4636	141	4495	219	176	43	0		3581	154	3427	260	205	55	0
1203	RPL26	1449	148	1301	315	223	92	0		1643	139	1504	227	178	49	0		1065	167	898	287	218	69	0
1204	H3.2	3076	150	2926	276	227	49	0		2535	137	2398	223	179	44	0		3340	167	3173	258	220	38	0
1205	SOD1	10441	145	10296	340	231	109	0		9200	142	9058	227	184	43	0		6685	154	6531	294	209	85	0
1206	SAP1	3023	143	2880	279	232	47	0		3646	141	3505	219	182	37	0		2167	153	2014	252	206	46	0
1207	SPAC11D3.01C	1146	147	999	333	236	97	0		1765	137	1628	222	183	39	0		745	166	579	311	212	99	0
1208	RPL36A	2747	148	2599	322	247	75	0		2446	136	2310	240	182	58	0		1705	151	1554	230	205	25	0
1209	RPL37A-2	6848	151	6697	308	241	67	0		7184	142	7042	257	184	73	0		5083	148	4935	252	206	46	0
1210	RPS24-2	15044	148	14896	365	236	129	0		15686	138	15548	247	184	63	0		16665	153	16512	282	209	73	0
1211	RPS18-1	8231	148	8083	308	225	83	0		7724	135	7589	216	189	27	0		7935	151	7784	253	208	45	0
1212	UBI3	9690	150	9540	288	221	67	0		11908	140	11768	235	186	49	0		9540	150	9390	251	213	38	0
1213	RPL37-2	10606	150	10456	287	219	68	0		11495	142	11353	234	194	40	0		12659	158	12501	260	220	40	0
1214	H4.2	20883	162	20721	365	217	148	0		18777	159	18618	254	223	31	0		24393	161	24232	270	216	54	0
1215	UBI1	16362	173	16189	334	222	112	0		15506	171	15335	256	313	-57	0		16920	159	16761	245	206	39	0
1216	RPS14-1	10106	155	9951	340	232	108	0		8799	141	8658	239	221	18	0		12006	146	11860	261	197	64	0
1217	BTF3	20306	149	20157	364	243	121	0		21541	139	21402	258	193	65	0		24467	144	24323	254	195	59	0
1218	RPS15-1	8166	147	8019	364	251	113	0		7119	139	6980	243	187	56	0		8613	141	8472	253	191	62	0
1261	sme1	1554	139	1415	406	199	207	0		1141	137	1004	360	190	170	0		1427	143	1284	339	188	151	0
1262	SPBC1D7.03	21505	135	21370	470	201	269	0		16923	135	16788	349	191	158	0		20561	146	20415	377	193	184	0
1263	SPBC21B10.02	2933	133	2800	424	203	221	0		2554	138	2416	354	192	162	0		3145	145	3000	367	199	168	0
1264	SPBC19C2.12	4633	131	4502	515	201	314	0		4044	137	3907	338	193	145	0		4675	143	4532	348	196	152	0
1265	apc1	805	132	673	476	203	273	0		693	137	556	397	204	193	0		824	139	685	364	192	172	0
1266	mlo3	12478	130	12348	491	213	278	0		12071	138	11933	382	201	181	0		14584	141	14443	371	192	179	0
1267	SPBC19C2.06c	959	129	830	503	223	280	0		1257	135	1122	427	196	231	0		1285	140	1145	367	204	163	0
1268	ntp1	3039	129	2910	447	227	220	0		3143	135	3008	344	189	155	0		3725	141	3584	397	217	180	0
1269	SPBC9B6.09c	1681	128	1553	504	235	269	0		2108	133	1975	352	193	159	0		2168	143	2025	386	223	163	0
1270	atf21	662	128	534	466	237	229	0		683	134	549	351	196	155	0		731	140	591	390	220	170	0
1271	ccr1	4991	129	4862	465	241	224	0		5847	146	5701	350	233	117	0		6185	135	6050	368	209	159	0
1272	SPBC18H10.07	1121	129	992	490	238	252	0		1287	170	1117	372	348	24	0		1441	133	1308	330	198	132	0
1273	RPL30-2	3016	130	2886	431	246	185	0		4432	144	4288	344	228	116	0		4864	132	4732	350	197	153	0
1274	SPBC24C6.11	1294	129	1165	449	246	203	0		1553	129	1424	332	192	140	0		1752	134	1618	339	201	138	0
1275	SPAC9.02C	2633	132	2501	525	242	283	0		2877	132	2745	338	192	146	0		3415	132	3283	340	199	141	0
1276	SPAC644.05C	4391	129	4262	570	237	333	0		3435	133	3302	356	196	160	0		4144	131	4013	334	200	134	0
1277	SPCC970.03	5328	129	5199	578	229	349	0		4813	136	4677	388	199	189	0		6857	130	6727	342	202	140	0
1278	SPAC31A2.04C	4714	126	4588	659	225	434	0		4572	137	4435	473	207	266	0		5929	131	5798	442	212	230	0
1279	SPAC1F5.07C	4837	126	4711	879	224	655	0		2930	135	2795	402	211	191	0		3312	134	3178	352	215	137	0
1280	SPCC63.02C	5822	128	5694	2028	226	1802	0		5851	133	5718	392	214	178	0		6702	130	6572	376	217	159	0
1281	SPAC6C3.01C	5537	131	5406	507	228	279	0		5333	135	5198	404	213	191	0		6469	131	6338	380	224	156	0
1282	SPBC1773.04	17659	138	17521	556	200	356	0		14081	140	13941	378	201	177	0		17326	143	17183	327	188	139	0
1283	SPBC23G7.10C	6809	140	6669	817	201	616	0		5642	136	5506	338	199	139	0		6324	149	6175	308	194	114	0
1284	SPCC794.10	2457	136	2321	492	203	289	0		2292	136	2156	348	193	155	0		2976	168	2808	389	206	183	0
1285	SPCC18B5.09C	1356	133	1223	389	204	185	0		1114	144	970	304	201	103	0		1256	178	1078	339	195	144	0
1286	SPAC31G5.06	363	128	235	526	206	320	0		349	145	204	444	209	235	0		469	152	317	486	190	296	0
1287	SPBC577.05C	790	128	662	403	213	190	0		677	145	532	342	215	127	0		880	140	740	327	191	136	0
1288	SPBC409.09C	1005	129	876	447	221	226	0		895	138	757	349	210	139	0		1129	138	991	309	198	111	0
1289	SPAC1D4.11C	2573	129	2444	478	229	249	0		2452	137	2315	357	201	156	0		2857	141	2716	360	208	152	0
1290	SPCC1450.13C	4482	130	4352	505	234	271	0		4791	135	4656	326	198	128	0		5834	144	5690	366	214	152	0
1291	SPBC4B4.12C	1932	129	1803	422	236	186	0		2450	142	2308	293	208	85	0		2831	143	2688	333	209	124	0
1292	SPAC1348.03	224	129	95	463	238	225	0		238	191	47	329	384	-55	-50		280	136	144	339	200	139	0
1293	SPBC577.05C	670	129	541	430	231	199	0		834	382	452	364	1114	-750	-50		884	136	748	316	196	120	0
1294	SPCC320.03	3218	131	3087	436	241	195	0		3320	206	3114	360	428	-68	0		4007	134	3873	307	199	108	0
1295	SPAC23C4.07	309	131	178	430	244	186	0		354	137	217	320	200	120	0		349	134	215	313	198	115	0
1296	MRNA19936	65535	132	65403	569	242	327	0		65535	140	65395	529	192	337	0		65535	140	65395	433	202	231	0
1297	SPCC1795.12C	1736	129	1607	401	239	162	0		2264	136	2128	306	195	111	0		2755	135	2620	308	201	107	0
1298	SPAC212.02	10310	132	10178	731	230	501	0		3928	132	3796	312	200	112	0		3789	131	3658	310	200	110	0
1299	SPAC139.02C	5795	127	5668	407	226	181	0		5158	132	5026	346	207	139	0		7308	133	7175	317	204	113	0
1300	SPCC736.06	1331	124	1207	445	226	219	0		1127	137	990	383	213	170	0		1438	134	1304	325	210	115	0
1301	SPAC29B12.02C	3046	126	2920	453	229	224	0		2442	137	2305	366	215	151	0		3051	130	2921	392	221	171	0
1302	SPAC227.09	1635	126	1509	568	232	336	0		1327	139	1188	370	211	159	0		1407	132	1275	363	211	152	0
1303	SPAC1782.12C	1630	142	1488	354	202	152	0		1304	142	1162	289	201	88	0		1663	161	1502	288	191	97	0
1304	SPAC23C11.07	456	143	313	391	200	191	0		334	144	190	310	204	106	0		441	150	291	312	191	121	0
1305	SPBC646.06C	1641	138	1503	375	201	174	0		1162	139	1023	303	198	105	0		1422	175	1247	296	197	99	0
1306	SPAC17A5.05C	1231	134	1097	395	207	188	0		951	140	811	314	201	113	0		1192	213	979	283	196	87	0
1307	SPAC57A7.09	3110	133	2977	388	211	177	0		2683	143	2540	308	207	101	0		3452	168	3284	292	191	101	0
1308	SPAP27G11.06C	2301	131	2170	353	217	136	0		2002	144	1858	319	217	102	0		2492	140	2352	308	194	114	0
1309	SPAC26F1.11	899	129	770	398	229	169	0		824	138	686	298	205	93	0		1093	137	956	302	197	105	0
1310	SPAC652.01	1202	129	1073	445	236	209	0		1294	135	1159	313	195	118	0		1377	136	1241	314	202	112	0
1311	SPBC660.17C	2222	129	2093	450	236	214	0		2014	135	1879	316	195	121	0		2485	133	2352	313	204	109	0
1312	SPAC56F8.07	1443	131	1312	411	241	170	0		1483	136	1347	289	200	89	0		1884	137	1747	298	201	97	0
1313	SPBC800.12C	1752	131	1621	423	244	179	0		2246	155	2091	301	242	59	0		2536	134	2402	318	196	122	0
1314	VMA16	3856	130	3726	402	240	162	0		4166	258	3908	349	609	-260	-50		5540	139	5401	304	198	106	0
1315	ATP18	1788	132	1656	386	245	141	0		2647	174	2473	316	287	29	0		2918	138	2780	306	202	104	0
1316	SPCC4G3.06C	1187	129	1058	394	248	146	0		1431	135	1296	286	202	84	0		1579	133	1446	303	204	99	0
1317	VPS28	1063	128	935	405	244	161	0		1258	132	1126	281	193	88	0		1484	135	1349	315	205	110	0
1318	SPBC26H8.11C	5397	128	5269	408	236	172	0		5896	127	5769	297	195	102	0		7323	130	7193	287	202	85	0
1319	SPCC1281.03C	2797	129	2668	430	234	196	0		2839	129	2710	332	199	133	0		3838	130	3708	293	201	92	0
1320	SPAC18G6.10	4198	126	4072	509	230	279	0		2667	135	2532	325	206	119	0		3727	130	3597	300	201	99	0
1321	SPBC12C2.14C	191	125	66	391	231	160	0		161	135	26	360	216	144	0		184	133	51	311	207	104	0
1322	RPS15A-2	18050	130	17920	502	237	265	0		22246	134	22112	372	217	155	0		34373	131	34242	335	208	127	0
1323	MES1	945	129	816	412	236	176	0		887	133	754	325	214	111	0		1012	131	881	332	198	134	0
1324	SPBC354.04	3176	139	3037	399	202	197	0		2268	141	2127	287	200	87	0		2900	144	2756	275	191	84	0
1325	SPCC1795.07	3319	136	3183	376	204	172	0		2751	143	2608	304	204	100	0		3194	143	3051	257	196	61	0
1326	SPAC869.04	475	135	340	405	208	197	0		444	145	299	269	204	65	0		508	147	361	284	195	89	0
1327	SPBC30B4.10	695	138	557	344	209	135	0		619	147	472	281	218	63	0		704	160	544	281	196	85	0
1328	SKB5	2923	135	2788	382	214	168	0		2170	147	2023	294	225	69	0		2907	145	2762	284	193	91	0
1329	MEU16	1380	132	1248	393	219	174	0		1105	149	956	316	235	81	0		1385	139	1246	268	196	72	0
1330	SPBPB7E8.01	9404	132	9272	406	231	175	0		8992	145	8847	321	226	95	0		9999	138	9861	311	197	114	0
1331	YKT6	3596	132	3464	396	237	159	0		3529	139	3390	320	215	105	0		4072	137	3935	364	199	165	0
1332	SPAC977.05C	231	130	101	520	238	282	0		250	141	109	304	209	95	0		294	132	162	292	198	94	0
1333	SPCC576.12C	560	131	429	363	252	111	0		672	137	535	268	198	70	0		748	134	614	284	200	84	0
1334	SPBC29A3.10C	4536	131	4405	409	256	153	0		5075	133	4942	293	197	96	0		5971	137	5834	274	200	74	0
1335	SPBC16G5.13	1337	132	1205	420	248	172	0		1491	144	1347	274	219	55	0		1763	140	1623	282	205	77	0
1336	SPCC162.03	2816	133	2683	412	246	166	0		2817	134	2683	292	201	91	0		3351	136	3215	325	207	118	0
1337	ESO1	1573	133	1440	371	247	124	0		1788	132	1656	286	194	92	0		1997	133	1864	283	203	80	0
1338	SPBC1683.10C	6328	129	6199	541	244	297	0		8133	130	8003	397	192	205	0		9049	135	8914	378	203	175	0
1339	GIT11	381	127	254	364	236	128	0		496	130	366	440	195	245	0		556	130	426	288	204	84	0
1340	CAM1	3158	129	3029	372	237	135	0		3420	131	3289	304	202	102	0		4370	132	4238	285	204	81	0
1341	SPBPB2B2.02	1215	128	1087	368	241	127	0		1165	133	1032	323	207	116	0		1350	129	1221	280	206	74	0
1342	SPCC895.03C	2067	127	1940	453	241	212	0		1888	133	1755	308	214	94	0		2377	132	2245	304	210	94	0
1343	SPAC6G10.10C	1682	128	1554	447	243	204	0		1614	134	1480	320	212	108	0		2115	133	1982	304	200	104	0
1344	SPCC1795.05C	4097	127	3970	507	243	264	0		4164	135	4029	347	218	129	0		5635	134	5501	297	188	109	0
1345	SPAC17H9.18C	931	144	787	320	213	107	0		638	143	495	271	213	58	0		854	154	700	272	197	75	0
1346	RPB8	3181	141	3040	309	207	102	0		2273	144	2129	282	216	66	0		2778	149	2629	255	197	58	0
1347	SPCC338.08	1774	133	1641	399	209	190	0		1359	144	1215	265	219	46	0		1629	155	1474	283	204	79	0
1348	BUB1	2260	135	2125	353	210	143	0		2036	153	1883	309	250	59	0		2217	172	2045	300	206	94	0
1349	SPBC25H2.09	2442	132	2310	345	216	129	0		1990	151	1839	279	245	34	0		2485	152	2333	269	197	72	0
1350	SPCC4B3.16	2044	129	1915	368	222	146	0		1843	147	1696	295	244	51	0		2231	144	2087	253	197	56	0
1351	ATP15	3173	130	3043	319	234	85	0		3663	143	3520	275	241	34	0		4097	138	3959	256	198	58	0
1352	SPCC622.03C	316	128	188	378	242	136	0		339	134	205	297	231	66	0		398	138	260	278	200	78	0
1353	ARG7	1399	132	1267	368	242	126	0		1402	141	1261	312	234	78	0		1882	133	1749	280	198	82	0
1354	MEI2	4106	132	3974	409	249	160	0		6574	139	6435	302	208	94	0		8155	137	8018	283	199	84	0
1355	SPBC800.14C	1072	131	941	372	257	115	0		1876	140	1736	262	210	52	0		2035	138	1897	268	204	64	0
1356	VPS29	2126	133	1993	408	253	155	0		2542	145	2397	309	227	82	0		3213	140	3073	279	205	74	0
1357	SPAPJ691.03	2170	131	2039	382	249	133	0		2720	136	2584	266	203	63	0		3081	137	2944	283	204	79	0
1358	SPCC622.07	493	132	361	374	246	128	0		622	134	488	266	193	73	0		625	135	490	283	199	84	0
1359	NTH1	403	131	272	380	238	142	0		485	131	354	282	194	88	0		514	134	380	303	204	99	0
1360	MISC_RNA1057699	1443	128	1315	351	229	122	0		1833	131	1702	279	196	83	0		1972	134	1838	284	205	79	0
1361	QCR9	6686	130	6556	365	235	130	0		6523	132	6391	286	204	82	0		8744	139	8605	275	204	71	0
1362	SPAC31A2.03	3727	129	3598	387	242	145	0		3712	134	3578	317	209	108	0		4696	135	4561	278	203	75	0
1363	SPCC16A11.11	889	126	763	379	241	138	0		913	132	781	310	214	96	0		1244	132	1112	306	203	103	0
1364	SPCP1E11.07C	570	125	445	449	240	209	0		840	129	711	308	212	96	0		946	131	815	299	199	100	0
1365	SPAC17A5.10	1256	128	1128	440	243	197	0		1242	132	1110	329	213	116	0		1557	131	1426	274	193	81	0
1366	PMT3	3593	181	3412	369	233	136	0		2559	156	2403	296	253	43	0		3301	197	3104	253	192	61	0
1367	SPAC1783.06C	1454	160	1294	363	213	150	0		1182	156	1026	282	264	18	0		1417	176	1241	279	195	84	0
1368	SPACUNK4.11C	261	135	126	286	210	76	0		578	152	426	269	248	21	0		357	183	174	299	210	89	0
1369	SPAC1F8.08	336	130	206	328	212	116	0		348	171	177	291	247	44	0		333	219	114	311	215	96	0
1370	VMA7	2679	133	2546	340	220	120	0		2224	153	2071	285	260	25	0		2686	177	2509	250	199	51	0
1371	SPAC869.02C	1308	131	1177	372	228	144	0		1314	152	1162	286	254	32	0		1610	153	1457	262	192	70	0
1372	SPAC19G12.03	4013	129	3884	399	235	164	0		3647	148	3499	308	232	76	0		4383	143	4240	260	195	65	0
1373	SPAC24H6.02C	896	131	765	376	242	134	0		1049	140	909	267	228	39	0		1217	139	1078	280	200	80	0
1374	SPBC428.16C	4275	133	4142	378	246	132	0		4560	156	4404	268	261	7	0		5674	139	5535	279	200	79	0
1375	SPAC24C9.04	1025	132	893	366	250	116	0		1162	144	1018	262	224	38	0		1446	138	1308	270	199	71	0
1376	SPAC12B10.15C	687	134	553	389	258	131	0		847	140	707	296	216	80	0		955	134	821	287	204	83	0
1377	SPCC24B10.12	782	133	649	422	254	168	0		978	144	834	278	237	41	0		1075	136	939	271	199	72	0
1378	SPAC343.02	1305	131	1174	399	250	149	0		1464	136	1328	265	211	54	0		1666	141	1525	275	197	78	0
1379	SPAC26F1.02	1692	132	1560	397	242	155	0		1766	140	1626	271	211	60	0		2278	145	2133	268	190	78	0
1380	ALP16	1430	131	1299	350	228	122	0		1795	130	1665	263	196	67	0		1841	136	1705	257	198	59	0
1381	SPBC119.18	1294	132	1162	347	220	127	0		1581	131	1450	248	196	52	0		2054	132	1922	265	205	60	0
1382	SPAC29B12.12	354	131	223	342	231	111	0		450	137	313	283	204	79	0		453	139	314	278	209	69	0
1383	SPCC31H12.03C	2005	130	1875	375	243	132	0		1937	135	1802	303	209	94	0		2732	134	2598	276	201	75	0
1384	SPAC4D7.07C	1400	128	1272	384	240	144	0		1652	136	1516	310	209	101	0		1873	134	1739	269	195	74	0
1385	SPAC8C9.09C	804	129	675	387	230	157	0		947	132	815	297	211	86	0		1163	132	1031	287	194	93	0
1386	PTC2	1308	126	1182	414	240	174	0		1689	132	1557	327	214	113	0		2472	132	2340	256	194	62	0
1387	SPBC12D12.07C	2345	204	2141	318	227	91	0		1965	161	1804	270	267	3	0		2240	221	2019	255	188	67	0
1388	SPAC2F3.04C	2155	164	1991	326	212	114	0		1601	170	1431	276	317	-41	0		1990	193	1797	252	191	61	0
1389	SPCC645.11C	1084	140	944	306	205	101	0		827	167	660	279	300	-21	0		1020	169	851	267	200	67	0
1390	SPBC29A3.09C	3742	141	3601	395	210	185	0		2610	166	2444	289	298	-9	0		3114	171	2943	271	200	71	0
1391	SPBC21H7.06C	999	156	843	368	228	140	0		814	148	666	277	264	13	0		1041	159	882	259	197	62	0
1392	SPAC9.13C	394	173	221	487	256	231	-50		552	147	405	254	230	24	0		520	152	368	246	196	50	0
1393	SPBC32H8.05	1823	136	1687	349	244	105	0		2021	147	1874	241	232	9	0		2682	150	2532	248	194	54	0
1394	SPBC83.17	4149	129	4020	368	243	125	0		4430	155	4275	268	285	-17	0		5547	147	5400	260	196	64	0
1395	ABC1	3336	132	3204	354	249	105	0		3223	153	3070	261	257	4	0		3859	139	3720	265	203	62	0
1396	MISC_RNA90568	54634	131	54503	391	250	141	0		61405	153	61252	364	227	137	0		65535	142	65393	290	208	82	0
1397	SPBC28F2.07	1035	132	903	362	256	106	0		1315	144	1171	265	221	44	0		1531	144	1387	291	213	78	0
1398	POF4	913	133	780	399	258	141	0		1065	145	920	250	229	21	0		1335	138	1197	279	206	73	0
1399	SPBP8B7.24C	1418	132	1286	361	249	112	0		2056	142	1914	236	225	11	0		2323	137	2186	254	199	55	0
1400	SPCC1739.07	935	130	805	353	241	112	0		1222	153	1069	261	263	-2	-50		1429	137	1292	262	194	68	0
1401	SPAC11E3.14	2396	128	2268	384	240	144	0		2418	140	2278	249	218	31	0		2798	134	2664	261	202	59	0
1402	SPAC17A5.17	694	128	566	406	235	171	0		730	131	599	297	198	99	0		923	131	792	306	206	100	0
1403	SPBC3H7.08C	785	129	656	373	238	135	0		827	136	691	248	203	45	0		964	129	835	259	202	57	0
1404	SPAC23G3.04	1010	129	881	378	245	133	0		899	135	764	291	210	81	0		1165	129	1036	263	196	67	0
1405	SPBC15D4.12C	497	126	371	342	242	100	0		501	132	369	290	214	76	0		710	134	576	276	196	80	0
1406	SPAC5D6.10C	223	127	96	532	241	291	0		212	129	83	571	212	359	0		285	136	149	373	196	177	0
1407	SPAC17A5.08	2634	129	2505	392	249	143	0		2666	132	2534	278	216	62	0		4084	133	3951	271	197	74	0
1408	SPAC17G6.07C	1547	154	1393	366	210	156	0		1144	164	980	305	273	32	0		1733	180	1553	274	187	87	0
1409	SPBP23A10.02	3671	147	3524	377	208	169	0		2816	252	2564	428	480	-52	0		3778	168	3610	291	190	101	0
1410	SPAC18B11.08C	3208	142	3066	341	210	131	0		2614	216	2398	290	426	-136	0		3205	149	3056	246	193	53	0
1411	SPCC338.18	626	151	475	335	215	120	0		569	254	315	307	281	26	0		626	146	480	256	196	60	0
1412	SPCC830.04C	1999	171	1828	320	236	84	0		1636	158	1478	269	266	3	0		1891	146	1745	248	196	52	0
1413	SPBC543.10	452	241	211	1645	354	1291	-50		1677	152	1525	262	265	-3	0		2214	153	2061	240	197	43	0
1414	SPAC3H8.03	1325	162	1163	380	255	125	0		1206	165	1041	258	355	-97	0		1493	174	1319	253	188	65	0
1415	SPCC417.04	950	130	820	399	239	160	0		866	188	678	308	496	-188	0		1206	160	1046	249	187	62	0
1416	SPCC23B6.06	798	132	666	364	245	119	0		825	159	666	274	315	-41	0		1037	144	893	259	198	61	0
1417	SPAC222.04C	749	132	617	347	245	102	0		987	150	837	237	238	-1	0		1176	143	1033	273	206	67	0
1418	SPAC4A8.02C	884	131	753	366	248	118	0		946	149	797	267	241	26	0		1005	149	856	273	210	63	0
1419	SPBP4H10.21C	825	131	694	405	255	150	0		551	154	397	339	264	75	0		1195	145	1050	272	212	60	0
1420	SPAP8A3.10	1644	129	1515	362	246	116	0		2140	144	1996	271	229	42	0		2489	139	2350	260	202	58	0
1421	SPCC4B3.02C	840	131	709	353	234	119	0		1515	137	1378	243	213	30	0		1694	134	1560	252	195	57	0
1422	UBC16	1650	128	1522	393	245	148	0		1661	132	1529	259	203	56	0		1984	136	1848	281	204	77	0
1423	SPAC343.20	450	129	321	352	252	100	0		646	125	521	242	198	44	0		683	139	544	273	213	60	0
1424	SPCC569.04	691	127	564	506	249	257	0		882	129	753	384	203	181	0		934	133	801	458	206	252	0
1425	SPAC750.04C	187	126	61	415	248	167	0		218	131	87	284	211	73	0		248	127	121	256	198	58	0
1426	SPBC211.06	1646	126	1520	339	246	93	0		1543	132	1411	300	215	85	0		1990	130	1860	278	199	79	0
1427	MEU25	400	125	275	395	253	142	0		434	128	306	301	213	88	0		547	133	414	282	199	83	0
1428	RPL13A-2	31749	131	31618	420	259	161	0		37992	132	37860	306	216	90	0		55360	133	55227	290	197	93	0
1429	SPAC22E12.08	1403	142	1261	311	213	98	0		1152	164	988	263	256	7	0		1284	148	1136	240	193	47	0
1430	SPAC22E12.15	2291	143	2148	314	212	102	0		1987	331	1656	291	566	-275	-50		1929	146	1783	237	193	44	0
1431	SPAC977.02	353	137	216	447	216	231	0		275	228	47	280	487	-207	-50		277	144	133	250	198	52	0
1432	ISU1	17574	143	17431	362	222	140	0		13346	175	13171	291	337	-46	0		16221	146	16075	249	199	50	0
1433	PNG1	1928	142	1786	363	235	128	0		1505	157	1348	275	281	-6	0		1912	146	1766	256	194	62	0
1434	RPS4-2	52564	164	52400	387	254	133	0		43457	159	43298	304	292	12	0		51994	156	51838	273	195	78	0
1435	MISC_RNA3723398	465	143	322	371	236	135	0		971	166	805	250	409	-159	0		1495	179	1316	229	186	43	0
1436	SPAC29B12.13	1233	131	1102	331	239	92	0		1614	161	1453	251	367	-116	0		1859	160	1699	240	183	57	0
1437	SPBC1198.02	2608	133	2475	334	245	89	0		2926	149	2777	243	267	-24	0		3649	147	3502	257	193	64	0
1438	LSM4	2827	132	2695	362	247	115	0		3213	144	3069	266	236	30	0		4177	143	4034	281	202	79	0
1439	SPAC17G8.02	1077	133	944	344	251	93	0		1132	151	981	266	245	21	0		1261	147	1114	290	205	85	0
1440	SPAC12B10.02C	2282	132	2150	359	252	107	0		2817	154	2663	289	259	30	0		3429	145	3284	269	205	64	0
1441	SPAC6G9.13C	380	129	251	330	252	78	0		630	140	490	251	223	28	0		662	137	525	248	201	47	0
1442	SPAC8C9.10C	1114	129	985	354	245	109	0		1519	131	1388	234	201	33	0		2001	135	1866	251	197	54	0
1443	SPBC13E7.06	452	128	324	335	247	88	0		632	132	500	234	202	32	0		662	136	526	248	204	44	0
1444	RPL17-2	20647	131	20516	389	247	142	0		26869	132	26737	286	199	87	0		35606	142	35464	295	208	87	0
1445	SPAC20H4.11C	1316	128	1188	394	245	149	0		1460	130	1330	292	202	90	0		1661	136	1525	280	208	72	0
1446	SPAC9E9.15	1223	125	1098	322	243	79	0		1276	132	1144	273	207	66	0		1643	133	1510	252	202	50	0
1447	SMD1	1126	126	1000	323	239	84	0		1445	132	1313	264	211	53	0		1943	130	1813	241	199	42	0
1448	SPBC4B4.11	1237	127	1110	325	246	79	0		1510	132	1378	270	212	58	0		2197	130	2067	237	193	44	0
1449	SPBPB2B2.17C	199	126	73	426	262	164	0		231	134	97	280	213	67	0		269	132	137	246	192	54	0
1450	RPS14-2	43919	151	43768	418	214	204	0		34774	169	34605	276	267	9	0		46801	150	46651	261	192	69	0
1451	SPAC3G6.08	1699	153	1546	332	216	116	0		1273	268	1005	301	558	-257	0		1860	150	1710	238	192	46	0
1452	SPBC1198.06C	3596	139	3457	331	220	111	0		2944	239	2705	271	541	-270	0		3825	155	3670	234	193	41	0
1453	SPAC630.15	474	137	337	318	227	91	0		436	200	236	273	490	-217	-50		481	150	331	236	191	45	0
1454	SPCC622.04	354	135	219	322	233	89	0		334	161	173	246	310	-64	-50		440	146	294	240	196	44	0
1455	SPCC16C4.17	1087	133	954	321	229	92	0		870	158	712	240	274	-34	0		1108	147	961	232	197	35	0
1456	SPAC15E1.07C	216	134	82	315	231	84	0		220	155	65	239	300	-61	-50		266	155	111	249	191	58	0
1457	SPBC83.10	1397	132	1265	328	242	86	0		1391	144	1247	232	254	-22	0		1842	145	1697	230	194	36	0
1458	SPBC1539.10	1992	131	1861	321	245	76	0		2204	141	2063	248	230	18	0		2778	139	2639	248	195	53	0
1459	SPCC5E4.10C	368	132	236	352	249	103	0		441	135	306	240	222	18	0		499	138	361	239	198	41	0
1460	SPAC1F5.05C	893	131	762	340	249	91	0		1273	137	1136	238	219	19	0		1394	142	1252	247	199	48	0
1461	SPCC297.04C	2427	132	2295	326	243	83	0		3509	143	3366	260	219	41	0		3830	142	3688	253	200	53	0
1462	SPAC2F3.05C	2304	131	2173	375	252	123	0		2534	135	2399	273	209	64	0		3135	140	2995	242	203	39	0
1463	SPCC1840.01C	1912	128	1784	375	257	118	0		2374	131	2243	256	198	58	0		2947	135	2812	250	200	50	0
1464	SPBC21H7.02	1942	128	1814	352	246	106	0		2260	134	2126	242	199	43	0		2634	132	2502	251	199	52	0
1465	RPL34	9296	131	9165	339	234	105	0		15776	135	15641	259	203	56	0		23169	145	23024	267	201	66	0
1466	SPBC1271.06C	438	129	309	337	237	100	0		501	128	373	241	202	39	0		621	142	479	263	202	61	0
1467	SPCC736.10C	1273	124	1149	355	240	115	0		1381	129	1252	264	202	62	0		1444	136	1308	264	205	59	0
1468	SPAC4C5.03	2228	124	2104	354	234	120	0		1369	134	1235	327	208	119	0		2963	135	2828	256	199	57	0
1469	CYP4	9129	130	8999	373	234	139	0		10747	134	10613	260	208	52	0		14836	134	14702	253	191	62	0
1470	SPBC428.14	1250	130	1120	404	255	149	0		1907	134	1773	278	213	65	0		2272	133	2139	236	193	43	0
1471	SPAC22E12.12	5404	153	5251	318	217	101	0		4951	158	4793	250	270	-20	0		5931	159	5772	249	202	47	0
1472	RPL27-1	19746	160	19586	349	216	133	0		17003	216	16787	280	533	-253	0		21588	161	21427	300	195	105	0
1473	MAD3	2053	149	1904	334	218	116	0		1377	251	1126	361	672	-311	-50		2129	170	1959	239	188	51	0
1474	SPAPJ760.03C	2837	139	2698	350	231	119	0		2488	220	2268	322	658	-336	0		3221	182	3039	232	191	41	0
1475	MEU3	3806	132	3674	346	231	115	0		3613	181	3432	247	374	-127	0		4070	165	3905	258	202	56	0
1476	SPCC16C4.16C	2391	131	2260	323	226	97	0		2173	166	2007	232	271	-39	0		2547	150	2397	244	201	43	0
1477	SPAC513.04	313	133	180	296	233	63	0		394	152	242	276	235	41	0		398	146	252	233	196	37	0
1478	SPAPB2B4.02	2451	133	2318	331	240	91	0		2903	145	2758	252	246	6	0		3326	142	3184	244	202	42	0
1479	SPAC1071.04C	771	130	641	338	245	93	0		1024	141	883	233	252	-19	0		1157	136	1021	249	201	48	0
1480	SPAC17G8.05	664	129	535	347	246	101	0		889	136	753	249	230	19	0		1051	137	914	256	197	59	0
1481	SPAC2C4.10C	863	130	733	327	238	89	0		1148	136	1012	240	218	22	0		1279	137	1142	244	196	48	0
1482	PSH3	2965	133	2832	325	225	100	0		4455	138	4317	246	216	30	0		5156	135	5021	244	197	47	0
1483	SPAC664.13	498	132	366	337	243	94	0		601	135	466	234	204	30	0		770	133	637	246	197	49	0
1484	SPAC806.05	1237	128	1109	342	256	86	0		1667	131	1536	230	198	32	0		1886	129	1757	231	195	36	0
1485	SPAC6F12.16C	996	130	866	347	251	96	0		1318	129	1189	234	197	37	0		1484	134	1350	243	200	43	0
1486	SPAC23H4.11C	1802	131	1671	339	244	95	0		2242	131	2111	243	200	43	0		2739	142	2597	276	207	69	0
1487	SPAC2C4.12C	464	130	334	353	240	113	0		453	128	325	242	199	43	0		500	141	359	292	205	87	0
1488	SPBP8B7.31	1027	131	896	351	240	111	0		1458	129	1329	258	204	54	0		1510	137	1373	287	206	81	0
1489	SPBP23A10.03C	420	129	291	328	237	91	0		494	136	358	270	221	49	0		695	133	562	269	204	65	0
1490	VMA10	2625	132	2493	350	246	104	0		2147	134	2013	266	211	55	0		4016	132	3884	249	193	56	0
1491	SPAC824.02	1102	131	971	361	265	96	0		1364	133	1231	274	213	61	0		1670	130	1540	239	194	45	0
1492	SPAC29B12.10C	8334	151	8183	370	219	151	0		5764	145	5619	252	238	14	0		6435	191	6244	267	210	57	0
1493	SPAC869.06C	254	153	101	341	217	124	0		243	166	77	267	335	-68	-50		273	167	106	270	202	68	-50
1494	WOS2	18839	144	18695	353	219	134	0		15774	180	15594	295	441	-146	0		18268	157	18111	247	191	56	0
1495	SPAC25B8.07C	1208	135	1073	321	227	94	0		979	173	806	275	450	-175	-50		1176	159	1017	237	189	48	0
1496	RPB11	2118	134	1984	342	227	115	0		1658	168	1490	247	403	-156	0		2007	151	1856	250	201	49	0
1497	SPBC146.10	1857	130	1727	344	224	120	0		1340	157	1183	251	327	-76	0		1821	149	1672	239	198	41	0
1498	SPAC30.08	1082	128	954	313	230	83	0		941	152	789	228	259	-31	0		1153	154	999	237	196	41	0
1499	SPBC1861.09	1399	130	1269	362	234	128	0		1749	155	1594	249	304	-55	0		2016	138	1878	245	197	48	0
1500	CID16	964	129	835	334	241	93	0		964	164	800	262	381	-119	0		1198	140	1058	249	195	54	0
1501	SPAC664.12C	429	129	300	319	241	78	0		456	161	295	249	308	-59	0		590	147	443	244	189	55	0
1502	SPAC1348.04	286	131	155	439	234	205	0		273	140	133	237	224	13	0		360	145	215	258	192	66	0
1503	SPBC1685.04	459	131	328	337	235	102	0		588	137	451	224	222	2	0		641	139	502	245	195	50	0
1504	SPAC9E9.04	4133	130	4003	393	247	146	0		5111	140	4971	244	214	30	0		6199	134	6065	252	195	57	0
1505	SPBC25H2.04C	1641	130	1511	370	255	115	0		1864	139	1725	234	218	16	0		2186	132	2054	243	190	53	0
1506	GOS1	1374	130	1244	364	251	113	0		1780	131	1649	239	207	32	0		1905	134	1771	243	199	44	0
1507	SPBC211.05	469	132	337	334	257	77	0		490	133	357	241	201	40	0		596	138	458	239	205	34	0
1508	SPAC926.07C	752	129	623	347	254	93	0		806	130	676	229	201	28	0		901	138	763	277	206	71	0
1509	SPBPB10D8.08	3835	134	3701	393	253	140	0		4608	132	4476	258	203	55	0		4445	138	4307	282	205	77	0
1510	SPBC4C3.07	6789	138	6651	353	254	99	0		8903	137	8766	291	213	78	0		11336	139	11197	260	202	58	0
1511	BAG1-B	1282	132	1150	379	256	123	0		1247	132	1115	281	209	72	0		2114	135	1979	263	195	68	0
1512	PHP3	2059	130	1929	370	258	112	0		1845	129	1716	283	211	72	0		2803	133	2670	250	192	58	0
1513	SPBC409.16C	650	147	503	346	216	130	0		569	142	427	264	227	37	0		586	226	360	265	207	58	0
1514	SPAC977.03	387	142	245	522	220	302	0		374	153	221	265	246	19	0		404	170	234	255	203	52	0
1515	SPCC16C4.03	2598	141	2457	353	221	132	0		2051	151	1900	275	304	-29	0		2307	149	2158	235	193	42	0
1516	SPBP16F5.08C	13652	136	13516	356	226	130	0		10915	158	10757	254	343	-89	0		12918	148	12770	235	192	43	0
1517	MDE4	1591	133	1458	345	223	122	0		1381	186	1195	283	527	-244	0		1655	142	1513	236	195	41	0
1518	SNU1	690	131	559	336	220	116	0		581	161	420	281	365	-84	-50		712	150	562	231	193	38	0
1519	SPBC725.12	335	129	206	338	232	106	0		292	171	121	252	240	12	0		349	178	171	234	191	43	0
1520	SPBC15D4.06	728	129	599	322	237	85	0		798	148	650	246	261	-15	0		878	147	731	238	196	42	0
1521	SPCC1919.07	1468	129	1339	328	241	87	0		1635	155	1480	240	305	-65	0		1970	137	1833	233	196	37	0
1522	SSB3	527	131	396	336	242	94	0		610	165	445	251	331	-80	0		747	147	600	237	189	48	0
1523	SFC4	990	132	858	337	245	92	0		1050	140	910	249	241	8	0		1172	156	1016	251	189	62	0
1524	SPAC1805.09C	2262	131	2131	365	252	113	0		2377	144	2233	277	230	47	0		2616	152	2464	279	200	79	0
1525	SPAC16E8.03	910	131	779	354	259	95	0		1213	146	1067	248	233	15	0		1387	140	1247	249	202	47	0
1526	SPBC30D10.04	1107	131	976	382	257	125	0		1413	144	1269	250	234	16	0		1605	136	1469	248	190	58	0
1527	SPCC70.10	1643	133	1510	416	256	160	0		2272	140	2132	256	220	36	0		2712	133	2579	240	195	45	0
1528	COX8	2219	131	2088	459	267	192	0		3524	134	3390	239	203	36	0		3739	132	3607	253	201	52	0
1529	SPAC29B12.11C	707	130	577	425	274	151	0		1197	128	1069	248	201	47	0		1288	133	1155	272	202	70	0
1530	SPBC530.12C	2192	131	2061	384	266	118	0		3026	133	2893	248	207	41	0		3238	131	3107	239	194	45	0
1531	SPAC750.07C	522	129	393	504	269	235	0		595	137	458	259	218	41	0		841	132	709	230	191	39	0
1532	SPCC548.04	785	129	656	388	278	110	0		1029	130	899	273	210	63	0		1337	131	1206	241	191	50	0
1533	PTC4	931	129	802	370	269	101	0		1147	129	1018	271	216	55	0		1512	132	1380	230	191	39	0
1534	SPAC12G12.09	846	144	702	332	217	115	0		775	143	632	249	232	17	0		918	162	756	250	199	51	0
1535	SPAC343.03	1324	140	1184	352	220	132	0		1117	151	966	238	279	-41	0		1159	151	1008	243	198	45	0
1536	SPBP35G2.02	1822	141	1681	383	221	162	0		1454	161	1293	249	361	-112	0		1646	148	1498	239	192	47	0
1537	SPBC27.06C	2404	138	2266	313	224	89	0		1848	158	1690	277	329	-52	0		2445	149	2296	232	191	41	0
1538	COX17	1429	133	1296	376	222	154	0		1220	159	1061	231	332	-101	0		1661	148	1513	235	191	44	0
1539	RPA49	2653	131	2522	330	221	109	0		2034	152	1882	244	278	-34	0		2626	150	2476	235	197	38	0
1540	SPAC56E4.02C	1610	130	1480	344	232	112	0		1541	148	1393	227	260	-33	0		1746	150	1596	241	197	44	0
1541	SPAC3F10.13	1888	129	1759	328	236	92	0		1779	154	1625	255	305	-50	0		2132	138	1994	245	198	47	0
1542	SPCC584.02	1272	130	1142	358	241	117	0		1162	156	1006	259	340	-81	0		1284	134	1150	254	201	53	0
1543	SPBC839.09C	1169	132	1037	327	247	80	0		1177	179	998	226	512	-286	0		1352	145	1207	236	200	36	0
1544	SPAC144.01	667	129	538	335	254	81	0		843	143	700	228	252	-24	0		985	153	832	246	203	43	0
1545	SPAC144.02	902	133	769	377	261	116	0		948	139	809	257	221	36	0		1139	143	996	267	205	62	0
1546	SPAC6B12.09	1187	136	1051	425	260	165	0		1440	142	1298	247	224	23	0		1624	141	1483	272	204	68	0
1547	SPAC7D4.12C	1326	131	1195	402	263	139	0		1718	139	1579	231	208	23	0		1955	135	1820	250	195	55	0
1548	SPCC70.09C	345	131	214	414	256	158	0		468	134	334	242	203	39	0		512	131	381	266	198	68	0
1549	LSM5	787	129	658	339	259	80	0		988	129	859	239	200	39	0		1039	132	907	251	202	49	0
1550	SPAC57A10.06	544	128	416	364	260	104	0		691	130	561	237	206	31	0		814	130	684	258	197	61	0
1551	SPAC2E1P5.05	1402	130	1272	361	250	111	0		1640	133	1507	243	206	37	0		1923	132	1791	240	190	50	0
1552	SPCC2H8.05C	820	129	691	363	263	100	0		1204	132	1072	282	209	73	0		1418	133	1285	239	192	47	0
1553	SPBC25B2.09C	6139	130	6009	411	289	122	0		8397	132	8265	290	211	79	0		11134	133	11001	271	197	74	0
1554	SPAC23C4.06C	695	131	564	387	287	100	0		845	131	714	266	219	47	0		1018	133	885	270	197	73	0
1555	LSM8	694	147	547	412	236	176	0		742	154	588	293	256	37	-50		973	141	832	252	190	62	0
1556	SPAC6G9.16C	1458	145	1313	427	241	186	0		1287	184	1103	349	430	-81	-50		1651	148	1503	237	190	47	0
1557	SPCC663.06C	4394	143	4251	472	237	235	0		2994	184	2810	513	450	63	0		3587	169	3418	240	190	50	0
1558	RPL18-2	46324	142	46182	447	224	223	0		39151	171	38980	338	391	-53	0		43629	173	43456	283	201	82	0
1559	SPCC126.07C	2891	138	2753	332	223	109	0		2356	164	2192	290	312	-22	0		2805	162	2643	258	199	59	0
1561	SPCC1322.05C	4030	135	3895	393	229	164	0		4046	141	3905	243	235	8	0		4800	161	4639	253	206	47	0
1562	ENG1	4879	135	4744	431	240	191	0		4750	144	4606	250	236	14	0		5115	140	4975	256	202	54	0
1563	SPAC15E1.04	5653	134	5519	392	243	149	0		5035	145	4890	260	231	29	0		6629	136	6493	240	199	41	0
1564	SPCC297.04C	2132	135	1997	359	260	99	0		2944	153	2791	246	262	-16	0		2965	134	2831	251	199	52	0
1565	SPBC1773.08C	1337	134	1203	437	266	171	0		1630	138	1492	239	224	15	0		1745	138	1607	276	206	70	0
1566	CSN5	915	132	783	374	257	117	0		1316	135	1181	227	218	9	0		1271	138	1133	261	212	49	0
1573	RPL29	139	130	9	281	252	29	-50		129	130	-1	248	211	37	-50		146	134	12	227	196	31	-50
1574	SPBC21C3.19	150	130	20	323	274	49	-50		149	131	18	235	214	21	-50		153	135	18	242	203	39	-50
1575	RPL26	7885	129	7756	437	275	162	0		17336	135	17201	334	216	118	0		25696	134	25562	298	205	93	0
1576	H3.2	137	147	-10	258	256	2	-50		132	144	-12	203	211	-8	-50		141	142	-1	197	197	0	-50
1577	SOD1	193	142	51	430	256	174	0		158	155	3	300	247	53	0		162	150	12	230	201	29	-50
1578	SAP1	146	137	9	290	252	38	-50		158	153	5	254	265	-11	-50		148	153	-5	228	202	26	-50
1579	SPAC11D3.01C	17914	137	17777	422	238	184	0		25791	152	25639	309	256	53	0		27467	159	27308	315	210	105	0
1580	RPL36A	134	137	-3	234	231	3	-50		132	155	-23	227	248	-21	-50		155	157	-2	207	211	-4	-50
1581	RPL37A-2	617	133	484	320	233	87	0		487	170	317	271	280	-9	0		336	184	152	272	212	60	0
1582	RPS24-2	262	133	129	479	231	248	0		160	136	24	258	211	47	-50		196	147	49	428	208	220	0
1583	RPS18-1	14710	135	14575	382	236	146	0		27037	137	26900	300	201	99	0		31881	142	31739	296	210	86	0
1584	UBI3	161	135	26	479	245	234	0		163	141	22	280	209	71	0		158	134	24	269	203	66	-50
1585	RPL37-2	26337	133	26204	382	256	126	0		25944	141	25803	289	213	76	0		29112	135	28977	253	201	52	0
1586	H4.2	147	132	15	311	255	56	-50		165	137	28	305	221	84	-50		176	136	40	238	199	39	-50
1587	UBI1	3806	131	3675	338	248	90	0		4966	153	4813	224	300	-76	0		5299	136	5163	224	203	21	0
1588	RPS14-1	143	129	14	284	243	41	-50		164	171	-7	267	388	-121	-50		142	132	10	239	203	36	-50
1589	BTF3	58506	135	58371	418	244	174	0		52116	167	51949	295	283	12	0		64063	141	63922	273	200	73	0
1590	RPS15-1	141	132	9	245	244	1	-50		139	142	-3	202	211	-9	-50		131	136	-5	212	203	9	-50
1621	GPX1	6502	137	6365	292	218	74	0		4257	138	4119	252	203	49	0		6990	145	6845	259	205	54	0
1622	GPM1	1525	137	1388	285	218	67	0		1464	140	1324	283	205	78	0		1298	140	1158	248	205	43	0
1623	RPS9-1	12202	138	12064	299	226	73	0		14739	139	14600	264	201	63	0		17472	146	17326	278	211	67	0
1624	SPBC1685.13	20947	138	20809	332	245	87	0		27782	142	27640	265	199	66	0		33043	146	32897	277	214	63	0
1625	SPBC25H2.05	8370	139	8231	358	252	106	0		15261	143	15118	264	195	69	0		17389	143	17246	269	210	59	0
1626	TEF5	2477	132	2345	305	243	62	0		3231	136	3095	238	197	41	0		4269	136	4133	240	203	37	0
1627	RPL20-1	491	133	358	316	244	72	0		812	137	675	242	212	30	0		872	137	735	218	197	21	0
1628	PMP20	9065	134	8931	346	245	101	0		15250	143	15107	263	223	40	0		17898	138	17760	260	195	65	0
1629	SPCC576.03C	6175	138	6037	353	252	101	0		18564	164	18400	239	303	-64	0		20742	138	20604	254	197	57	0
1630	UVI15	8059	133	7926	327	254	73	0		14600	180	14420	235	474	-239	0		16600	137	16463	268	202	66	0
1631	ADE8	4638	136	4502	317	254	63	0		16300	158	16142	251	272	-21	0		10252	139	10113	249	201	48	0
1632	GLN1	26808	135	26673	347	241	106	0		44061	143	43918	256	209	47	0		45930	137	45793	246	193	53	0
1633	SPBC1683.01	8137	132	8005	365	241	124	0		15258	139	15119	233	202	31	0		18277	139	18138	248	195	53	0
1634	SAM1	27677	133	27544	360	237	123	0		40930	139	40791	283	200	83	0		53336	138	53198	255	192	63	0
1635	RPL12-1	14051	133	13918	320	241	79	0		26215	140	26075	266	199	67	0		35173	139	35034	254	192	62	0
1636	SPAC222.11	13457	130	13327	393	253	140	0		21604	137	21467	287	202	85	0		30097	134	29963	264	193	71	0
1637	RPL15	8560	134	8426	363	257	106	0		14111	134	13977	264	208	56	0		19813	134	19679	255	195	60	0
1638	RPL6	17199	141	17058	386	255	131	0		22559	135	22424	283	214	69	0		33287	136	33151	286	199	87	0
1681	SPBC776.19	1260	164	1096	561	263	298	0		1155	280	875	581	276	305	0		1427	147	1280	391	211	180	0
1682	rpn12	9055	160	8895	628	253	375	0		7350	217	7133	567	269	298	0		9470	143	9327	354	204	150	0
1683	SPBC15D4.16	2685	164	2521	532	253	279	0		1855	164	1691	570	322	248	0		2481	150	2331	387	212	175	0
1684	SPBC18H10.10c	1214	154	1060	518	221	297	0		865	154	711	611	323	288	0		1176	150	1026	402	227	175	0
1685	SPBC17F3.01c	4517	159	4358	543	220	323	0		3474	165	3309	561	339	222	0		4363	162	4201	403	233	170	0
1686	apm1	5567	165	5402	573	218	355	0		4123	174	3949	568	357	211	0		5494	181	5313	380	233	147	0
1687	SPBC9B6.06	3435	146	3289	498	208	290	0		2475	163	2312	516	337	179	0		3064	171	2893	403	231	172	0
1688	SPBC11G11.03	8490	145	8345	896	213	683	0		5701	159	5542	515	331	184	-50		7468	169	7299	389	229	160	0
1689	ran1	14697	150	14547	752	205	547	0		11410	152	11258	530	323	207	0		14219	176	14043	402	228	174	0
1690	SPBC11G11.07	4745	146	4599	507	198	309	0		2950	150	2800	565	311	254	0		3971	166	3805	408	224	184	0
1691	SPBC3H7.14	1825	149	1676	523	193	330	0		1215	149	1066	585	325	260	0		1678	158	1520	389	218	171	0
1692	SPBC685.02	1244	145	1099	479	196	283	0		764	147	617	580	321	259	0		1151	160	991	363	218	145	0
1693	SPBC3B8.07C	6954	144	6810	538	196	342	0		4007	150	3857	576	315	261	0		5745	160	5585	367	217	150	0
1694	SPCC1682.11C	3416	151	3265	501	196	305	0		2243	147	2096	558	302	256	0		3098	165	2933	369	218	151	0
1695	SPAC688.14	1334	160	1174	461	195	266	0		884	146	738	483	300	183	0		1260	184	1076	364	223	141	0
1696	SPAC9G1.01	1913	143	1770	468	195	273	0		1224	142	1082	532	305	227	0		1621	162	1459	376	224	152	0
1697	SPBC2G2.15C	3135	148	2987	483	193	290	0		1882	147	1735	535	304	231	0		2368	163	2205	395	231	164	0
1698	PAR2	4325	149	4176	464	193	271	0		2742	145	2597	531	306	225	0		3514	162	3352	360	221	139	0
1699	SPCC777.08C	7080	146	6934	651	192	459	0		5344	145	5199	543	302	241	0		7042	159	6883	357	216	141	0
1700	SPBC17G9.06C	9353	145	9208	544	192	352	0		5862	147	5715	500	285	215	0		7525	155	7370	370	217	153	0
1701	SPAPB8E5.07C	10199	143	10056	525	190	335	0		6420	144	6276	485	292	193	0		8309	156	8153	365	215	150	0
1702	SPAPB1E7.11C	2564	153	2411	529	255	274	0		2081	194	1887	543	260	283	0		2667	147	2520	337	202	135	0
1703	SPAC30D11.01C	2275	157	2118	477	251	226	0		1651	203	1448	551	266	285	0		2250	144	2106	318	201	117	0
1704	SPAC13G7.11	6138	161	5977	525	247	278	0		4294	168	4126	620	315	305	0		6216	151	6065	379	217	162	0
1705	SPBP35G2.09	1672	154	1518	512	221	291	0		1274	161	1113	625	318	307	0		1544	154	1390	350	224	126	0
1706	SPCC74.02C	2629	154	2475	471	218	253	0		1889	189	1700	556	368	188	0		2524	173	2351	372	231	141	0
1707	SPBC13E7.09	2970	171	2799	479	217	262	0		2092	257	1835	539	494	45	0		2712	191	2521	351	227	124	0
1708	SPBC839.14C	1602	155	1447	500	211	289	0		1209	207	1002	573	412	161	0		1609	180	1429	355	223	132	0
1709	SPCC16C4.04	1232	153	1079	525	209	316	0		745	172	573	577	363	214	0		1063	195	868	348	220	128	0
1710	SPAC3H5.04	2999	164	2835	507	207	300	0		1519	172	1347	573	352	221	0		2224	231	1993	365	224	141	0
1711	SPCC645.04	3570	147	3423	517	204	313	0		2265	154	2111	492	318	174	0		3212	197	3015	350	223	127	0
1712	COX18	3094	147	2947	505	197	308	0		2035	150	1885	605	327	278	0		2820	172	2648	346	219	127	0
1713	SPBC16C6.04	2179	152	2027	451	192	259	0		1392	147	1245	571	320	251	0		2053	169	1884	336	216	120	0
1714	SPCC330.07C	1359	151	1208	491	193	298	0		975	151	824	529	318	211	0		1403	173	1230	343	214	129	0
1715	SPCC4B3.01	5588	161	5427	517	199	318	0		3504	157	3347	538	333	205	0		4749	209	4540	336	219	117	0
1716	SPBP8B7.05C	65535	239	65296	532	206	326	0		32320	152	32168	516	320	196	0		64243	196	64047	355	216	139	0
1717	SPCC965.09	1955	168	1787	440	195	245	0		1454	144	1310	548	310	238	0		1738	173	1565	371	221	150	0
1718	PYP3	2467	162	2305	464	199	265	0		1665	143	1522	524	304	220	0		2279	161	2118	327	215	112	0
1719	SPBC8D2.02C	7437	144	7293	404	196	208	0		4919	148	4771	535	306	229	0		6311	161	6150	322	211	111	0
1720	TFS1	6091	144	5947	480	192	288	0		3516	164	3352	505	332	173	0		4985	161	4824	327	212	115	0
1721	SPCC736.09C	2622	146	2476	533	192	341	0		1730	147	1583	496	297	199	0		2232	158	2074	314	211	103	0
1722	SPCC1919.02	2584	143	2441	453	190	263	0		1722	142	1580	491	295	196	0		2021	161	1860	321	205	116	0
1723	CTR4	5332	166	5166	486	249	237	0		3970	162	3808	554	262	292	0		5470	151	5319	315	201	114	0
1724	RAD15	2049	164	1885	443	243	200	0		1586	170	1416	511	284	227	0		2238	150	2088	318	209	109	0
1725	SPCC663.11	1346	152	1194	493	238	255	0		876	163	713	555	321	234	0		1384	151	1233	355	223	132	0
1726	HMG1	9368	149	9219	476	229	247	0		6064	156	5908	562	324	238	0		8536	153	8383	361	225	136	0
1727	SUP45	11288	153	11135	474	220	254	0		7054	162	6892	546	332	214	0		10456	167	10289	355	226	129	0
1728	CDR2	3255	163	3092	427	216	211	0		2287	186	2101	552	355	197	0		2693	169	2524	323	220	103	0
1729	SPAC10F6.13C	41800	148	41652	478	214	264	0		27707	176	27531	573	360	213	0		37670	159	37511	347	219	128	0
1730	SCD1	4498	148	4350	455	211	244	0		2504	158	2346	691	328	363	0		3939	161	3778	321	215	106	0
1731	CCR4	10841	148	10693	530	212	318	0		6869	155	6714	583	327	256	0		8517	166	8351	394	221	173	0
1732	MEK1	1333	154	1179	525	210	315	0		618	151	467	507	333	174	0		1062	166	896	298	218	80	0
1733	SPAC17C9.05C	2299	148	2151	468	204	264	0		988	148	840	709	349	360	0		2064	157	1907	323	214	109	0
1734	SAP114	3364	146	3218	479	201	278	0		2495	221	2274	493	310	183	-50		2767	157	2610	314	215	99	0
1735	SPAC16E8.02	2498	144	2354	400	202	198	0		1295	165	1130	512	314	198	0		2112	159	1953	332	218	114	0
1736	SKP1	6094	148	5946	443	198	245	0		4175	144	4031	492	307	185	0		5298	175	5123	322	217	105	0
1737	MED7	3212	166	3046	469	198	271	0		2265	146	2119	582	313	269	0		2735	174	2561	306	214	92	0
1738	RPL7-2	65535	154	65381	525	196	329	0		62306	149	62157	550	306	244	0		65535	173	65362	360	216	144	0
1739	SPAC22F3.05C	1391	147	1244	455	195	260	0		1028	146	882	520	305	215	0		1280	173	1107	295	213	82	0
1740	SPAC140.03	5162	146	5016	432	193	239	0		3310	170	3140	551	335	216	0		4187	175	4012	298	213	85	0
1741	SPAC56F8.02	2063	151	1912	406	188	218	0		1260	225	1035	504	476	28	0		1551	174	1377	313	212	101	0
1742	SOP2	21402	145	21257	567	189	378	0		13307	161	13146	505	307	198	0		18021	167	17854	317	210	107	0
1743	REC14	3523	141	3382	458	190	268	0		2397	144	2253	492	294	198	0		3147	157	2990	295	200	95	0
1744	SPAC18B11.02C	4032	158	3874	474	247	227	0		3367	197	3170	491	258	233	0		4157	153	4004	281	199	82	0
1745	SPAC2F7.02C	2949	153	2796	439	240	199	0		2061	174	1887	529	298	231	0		2719	153	2566	342	220	122	0
1746	SPAC1783.02C	3085	152	2933	442	238	204	0		2061	157	1904	544	337	207	0		2875	159	2716	360	231	129	0
1747	SPBC31F10.03	11294	154	11140	463	230	233	0		7566	153	7413	541	327	214	0		10744	155	10589	311	217	94	0
1748	SPAC12B10.07	7349	151	7198	492	219	273	0		4762	157	4605	527	334	193	0		7404	152	7252	300	212	88	0
1749	SPAC12B10.18	5102	161	4941	464	221	243	0		3977	166	3811	573	339	234	0		5175	161	5014	312	212	100	0
1750	SPAC4F10.04	5571	152	5419	477	219	258	0		4426	152	4274	542	337	205	0		3842	157	3685	275	210	65	0
1751	SPAC3A12.13C	3926	153	3773	444	215	229	0		2689	150	2539	565	330	235	0		3052	155	2897	305	211	94	0
1752	SPAC22A12.08C	6083	145	5938	461	211	250	0		3877	148	3729	512	319	193	0		5242	150	5092	353	217	136	0
1753	UBC1	3102	143	2959	375	207	168	0		2043	148	1895	492	309	183	0		2680	154	2526	289	215	74	0
1754	SPAC20H4.08	2993	144	2849	431	205	226	0		1825	142	1683	547	312	235	0		2471	154	2317	304	209	95	0
1755	SPAC15A10.09C	6921	144	6777	475	206	269	0		4153	164	3989	468	301	167	0		5565	171	5394	304	210	94	0
1756	SPAC6G10.04C	12731	145	12586	442	203	239	0		8104	147	7957	460	306	154	0		10764	160	10604	315	212	103	0
1757	SPAC6F6.10C	10792	154	10638	444	200	244	0		6666	149	6517	485	310	175	0		9369	159	9210	310	211	99	0
1758	SPAC31G5.15	2544	161	2383	456	197	259	0		1777	146	1631	474	318	156	0		2410	160	2250	280	204	76	0
1759	VPS32	5192	155	5037	444	201	243	0		3200	150	3050	504	320	184	0		4499	162	4337	289	202	87	0
1760	SPAC22G7.09C	2961	156	2805	480	203	277	0		1919	147	1772	473	305	168	0		2513	154	2359	290	205	85	0
1761	SPAC17G8.13C	4338	150	4188	399	196	203	0		2551	150	2401	512	318	194	0		3942	166	3776	305	209	96	0
1762	SPBC2D10.15C	2100	147	1953	355	191	164	0		1466	164	1302	474	327	147	0		1893	164	1729	260	204	56	0
1763	SPBC12D12.06	2557	146	2411	474	190	284	0		1634	147	1487	463	297	166	0		2302	163	2139	264	196	68	0
1764	SPAC3H5.11	1961	146	1815	414	190	224	0		1137	150	987	458	296	162	0		1935	161	1774	262	194	68	0
1765	MRNA1283113	6644	160	6484	433	246	187	0		5029	205	4824	501	259	242	0		6314	145	6169	284	199	85	0
1766	SPAC25B8.16	2099	162	1937	429	240	189	0		1467	169	1298	491	310	181	0		2084	146	1938	298	210	88	0
1767	SPAC19A8.12	2820	157	2663	433	242	191	0		2027	153	1874	643	363	280	0		2727	155	2572	283	209	74	0
1768	TAF72	2867	155	2712	428	230	198	0		1789	152	1637	559	337	222	0		2944	155	2789	283	204	79	0
1769	SPBC8E4.03	30403	153	30250	452	225	227	0		19126	154	18972	542	334	208	0		30649	159	30490	295	207	88	0
1770	SPBC18E5.03C	1400	152	1248	448	223	225	0		1053	159	894	528	338	190	0		1493	158	1335	264	208	56	0
1771	SPBC543.08	3517	151	3366	379	220	159	0		2533	150	2383	529	330	199	0		3541	157	3384	286	206	80	0
1772	SPAC6F12.06	4217	152	4065	417	213	204	0		2729	148	2581	491	323	168	0		3539	159	3380	264	202	62	0
1773	SPAC25B8.04C	2738	152	2586	440	215	225	0		2096	152	1944	512	325	187	0		2715	153	2562	296	209	87	0
1774	TFA1	3612	146	3466	410	207	203	0		2481	161	2320	537	324	213	0		3330	150	3180	291	209	82	0
1775	SPCC126.04C	2900	143	2757	441	205	236	0		1893	147	1746	521	311	210	0		2708	150	2558	277	208	69	0
1776	SPBC28F2.09	8488	154	8334	464	213	251	0		5409	142	5267	450	304	146	0		7387	160	7227	297	209	88	0
1777	ITR2	15066	166	14900	469	213	256	0		9440	140	9300	491	314	177	0		14076	159	13917	288	208	80	0
1778	SPAC6G9.03C	1529	166	1363	425	209	216	0		1107	149	958	484	329	155	0		1356	155	1201	284	205	79	0
1779	SPAC26A3.11	10885	208	10677	462	209	253	0		6455	152	6303	508	337	171	0		9258	167	9091	278	202	76	0
1780	HOS2	761	172	589	414	198	216	0		472	162	310	484	358	126	0		726	178	548	267	200	67	0
1781	POF11	2984	168	2816	452	203	249	0		1830	150	1680	474	320	154	0		2703	179	2524	269	208	61	0
1782	SPBC4B4.10C	2760	164	2596	428	202	226	0		1816	149	1667	488	312	176	0		2455	199	2256	289	214	75	0
1783	SPAC139.05	973	154	819	458	193	265	0		759	144	615	467	304	163	0		913	171	742	258	199	59	0
1784	SPBC1198.13C	5526	158	5368	417	192	225	0		3787	150	3637	462	310	152	0		5184	183	5001	264	196	68	0
1785	SPAC328.08C	1339	152	1187	425	193	232	0		977	164	813	463	311	152	0		1340	179	1161	269	197	72	0
1786	MAG1	1135	184	951	480	252	228	0		970	168	802	475	263	212	0		1215	144	1071	261	195	66	0
1787	SPAC3H1.08C	2710	238	2472	419	274	145	-50		2154	160	1994	510	332	178	0		2887	160	2727	270	197	73	0
1788	SPCC162.01C	3836	189	3647	462	250	212	0		2151	157	1994	459	339	120	0		3984	153	3831	265	195	70	0
1789	SPAC8C9.12C	6546	167	6379	454	239	215	0		3922	154	3768	569	332	237	0		6342	151	6191	275	200	75	0
1790	SPBC16A3.19	3016	167	2849	456	232	224	0		2128	153	1975	537	328	209	0		3027	166	2861	271	201	70	0
1791	SPBC26H8.05C	3799	157	3642	485	222	263	0		2472	151	2321	490	330	160	0		3524	172	3352	292	203	89	0
1792	MAL2	1858	163	1695	396	212	184	0		1453	152	1301	468	326	142	0		1698	184	1514	272	202	70	0
1793	SPAC6G9.02C	2859	162	2697	375	214	161	0		2470	155	2315	467	316	151	0		2498	200	2298	265	207	58	0
1794	DMF1	4695	179	4516	422	221	201	0		2845	206	2639	507	368	139	0		4277	177	4100	288	209	79	0
1795	SPAP8A3.06	5100	157	4943	403	207	196	0		3669	177	3492	511	332	179	0		4953	153	4800	272	205	67	0
1796	SPBC30B4.03C	2221	150	2071	464	208	256	0		1368	153	1215	469	318	151	0		2195	154	2041	253	202	51	0
1797	SPBC8D2.12C	2800	157	2643	451	210	241	0		1927	152	1775	447	326	121	0		2587	173	2414	264	206	58	0
1798	SPAC10F6.10	2968	159	2809	353	213	140	0		2393	146	2247	451	318	133	0		2985	160	2825	278	207	71	0
1799	TRR1	14543	166	14377	500	209	291	0		10655	149	10506	514	325	189	0		13854	165	13689	313	205	108	0
1800	REC7	629	174	455	373	210	163	0		677	151	526	521	324	197	0		801	158	643	289	200	89	0
1801	SPBC646.16	10699	154	10545	440	202	238	0		6815	156	6659	478	329	149	0		9875	164	9711	268	196	72	0
1802	SPBC530.13	3013	166	2847	473	200	273	0		2061	149	1912	461	319	142	0		2721	171	2550	291	207	84	0
1803	SPBP8B7.12C	5801	181	5620	425	203	222	0		3830	148	3682	466	307	159	0		5028	184	4844	297	214	83	0
1804	SPAC11E3.12	2710	160	2550	456	196	260	0		1756	148	1608	469	306	163	0		2364	172	2192	269	198	71	0
1805	PCU3	3817	168	3649	559	195	364	0		3064	155	2909	682	306	376	0		4056	223	3833	282	200	82	0
1806	RNH1	2941	160	2781	450	191	259	0		1760	159	1601	440	302	138	0		2681	182	2499	265	196	69	0
1807	SPBPB2B2.10C	1791	220	1571	433	276	157	0		1393	161	1232	426	244	182	0		1709	143	1566	252	192	60	0
1808	SPBC83.15	3294	302	2992	454	317	137	0		2093	152	1941	462	282	180	0		3243	153	3090	271	195	76	0
1809	THT1	1292	203	1089	381	252	129	0		928	153	775	474	335	139	0		1220	146	1074	262	193	69	0
1810	SPAC13G7.03	3933	170	3763	488	239	249	0		3018	158	2860	490	320	170	0		4125	154	3971	256	195	61	0
1811	SNU66	4528	177	4351	457	231	226	0		3913	158	3755	508	333	175	0		4590	177	4413	261	197	64	0
1812	SPAC16C9.03	6238	162	6076	407	224	183	0		4619	150	4469	506	324	182	0		1710	177	1533	229	199	30	0
1813	SPCC1919.15	2656	155	2501	377	216	161	0		2220	150	2070	459	311	148	0		1776	168	1608	276	205	71	0
1814	SPBP8B7.13	2168	165	2003	398	215	183	0		1359	158	1201	447	327	120	0		1848	165	1683	260	206	54	0
1815	FDH	1944	217	1727	399	222	177	0		1166	193	973	446	373	73	0		1979	171	1808	268	206	62	0
1816	SPAC22F3.03C	1223	168	1055	416	210	206	0		760	164	596	467	333	134	0		1237	158	1079	259	204	55	0
1817	SPAC1B3.06C	15574	157	15417	470	208	262	0		11641	155	11486	474	326	148	0		15547	158	15389	278	199	79	0
1818	SPAC4G8.14C	5829	165	5664	479	213	266	0		4300	164	4136	466	350	116	0		5723	171	5552	270	204	66	0
1819	SPCC550.08	2702	161	2541	447	212	235	0		1896	148	1748	457	337	120	0		2579	162	2417	275	204	71	0
1820	SPCC11E10.03	531	173	358	398	204	194	0		395	146	249	474	328	146	0		427	156	271	248	204	44	0
1821	SPAC12G12.02	3875	154	3721	378	203	175	0		2619	146	2473	464	322	142	0		3307	153	3154	261	202	59	0
1822	SPAC6F6.16C	2244	149	2095	463	198	265	0		1537	151	1386	468	312	156	0		2042	160	1882	304	198	106	0
1823	SPBC409.12C	1523	154	1369	477	195	282	0		1013	149	864	459	309	150	0		1411	161	1250	254	196	58	0
1824	SPCC31H12.02C	2581	157	2424	453	197	256	0		2104	146	1958	492	304	188	0		2760	156	2604	275	196	79	0
1825	SPCC1739.06C	4954	150	4804	397	197	200	0		3832	147	3685	510	316	194	0		5026	159	4867	293	195	98	0
1826	SPCP20C8.01C	8260	160	8100	653	196	457	0		4451	157	4294	491	313	178	0		6231	173	6058	261	195	66	0
1827	SPCC1753.06C	2618	149	2469	367	191	176	0		1629	162	1467	432	308	124	0		2385	163	2222	234	197	37	0
1828	SPCC1450.16C	4105	184	3921	432	263	169	0		3308	156	3152	462	245	217	0		4389	144	4245	255	197	58	0
1829	SPBC30D10.09C	2214	223	1991	467	279	188	0		1931	143	1788	429	284	145	0		2379	144	2235	274	203	71	0
1830	SPAC4A8.09C	218	181	37	336	245	91	-50		183	147	36	422	336	86	-50		167	151	16	358	210	148	0
1831	SPAC23C11.13C	9066	183	8883	405	244	161	0		7028	153	6875	490	327	163	0		9562	160	9402	324	212	112	0
1832	SPCC126.13C	1605	174	1431	370	236	134	0		1220	152	1068	452	320	132	0		1563	160	1403	267	204	63	0
1833	SRP1	5799	162	5637	403	223	180	0		4083	156	3927	447	317	130	0		5579	159	5420	276	197	79	0
1834	SPCPB1C11.03	34599	150	34449	437	223	214	0		21887	156	21731	467	308	159	0		14361	162	14199	254	199	55	0
1835	SPCC63.15	5806	154	5652	441	219	222	0		3769	146	3623	540	312	228	0		3307	165	3142	259	203	56	0
1836	SPAC607.02C	3148	171	2977	449	217	232	0		2357	156	2201	503	326	177	0		3018	185	2833	261	204	57	0
1837	SPAC24C9.05C	2526	158	2368	396	210	186	0		1667	159	1508	467	324	143	0		2350	163	2187	264	202	62	0
1838	SPAC29A4.09	5616	156	5460	460	207	253	0		3485	151	3334	460	325	135	0		4944	167	4777	253	198	55	0
1839	PTR6	5229	166	5063	458	212	246	0		3856	151	3705	481	334	147	0		4105	201	3904	251	201	50	0
1840	HIS3	18160	174	17986	447	214	233	0		12368	147	12221	497	332	165	0		17208	170	17038	249	201	48	0
1841	UBA2	2222	159	2063	382	202	180	0		1408	148	1260	456	333	123	0		1963	147	1816	332	201	131	0
1842	SPBC15D4.13C	1079	152	927	378	209	169	0		458	147	311	512	332	180	0		1080	153	927	272	201	71	0
1843	SPAC56F8.11	3179	156	3023	417	206	211	0		2004	148	1856	464	316	148	0		2677	154	2523	256	201	55	0
1844	SPCC584.03C	1813	147	1666	414	196	218	0		1225	143	1082	472	301	171	0		1454	158	1296	250	199	51	0
1845	RPB3	3402	153	3249	398	194	204	0		2452	147	2305	501	297	204	0		3210	158	3052	269	195	74	0
1846	RPA12	2397	144	2253	475	196	279	0		1861	148	1713	475	302	173	0		2244	155	2089	243	190	53	0
1847	PMM1	23806	151	23655	452	193	259	0		15003	148	14855	430	296	134	0		20819	159	20660	260	193	67	0
1848	SPBC19G7.02	15454	148	15306	452	192	260	0		10795	150	10645	437	297	140	0		14504	159	14345	234	195	39	0
1849	SPBC1778.08C	9527	161	9366	472	249	223	0		7421	151	7270	441	240	201	0		9486	142	9344	248	196	52	0
1850	SPCC736.02	1215	173	1042	413	251	162	0		1037	150	887	428	300	128	0		1240	146	1094	304	209	95	0
1851	RPC19	2749	189	2560	432	252	180	0		1968	167	1801	483	352	131	0		2681	154	2527	291	212	79	0
1852	SPAC1F3.03	2894	278	2616	433	300	133	0		2107	179	1928	465	366	99	0		3024	161	2863	266	213	53	0
1853	RPC34	2383	202	2181	473	248	225	0		1597	156	1441	469	322	147	0		2232	158	2074	247	204	43	0
1854	SPBC25B2.06C	4219	161	4058	438	226	212	0		2934	147	2787	449	313	136	0		4307	152	4155	256	200	56	0
1855	SPBC3E7.06C	6234	155	6079	423	220	203	0		4398	145	4253	448	310	138	0		5491	170	5321	239	197	42	0
1856	SPAC1F8.02C	466	152	314	358	218	140	0		377	145	232	450	310	140	0		579	186	393	266	202	64	0
1857	SPAC1071.06	3337	165	3172	434	213	221	0		1985	151	1834	454	316	138	-50		3183	188	2995	258	203	55	0
1858	SPBC1734.08	4152	157	3995	445	211	234	0		2759	152	2607	488	318	170	0		3885	162	3723	248	198	50	0
1859	SPAC1296.06	5867	152	5715	406	208	198	0		3974	150	3824	466	318	148	0		5483	175	5308	263	203	60	0
1860	SPBC887.13C	1676	189	1487	422	226	196	0		1416	150	1266	470	324	146	0		1802	175	1627	296	206	90	0
1861	SPCC132.04C	16281	283	15998	436	247	189	-50		12273	145	12128	465	316	149	0		15603	163	15440	251	205	46	0
1862	CHS1	1695	162	1533	335	205	130	0		1047	146	901	439	315	124	0		1562	149	1413	234	199	35	0
1863	SPAC15A10.06	3875	160	3715	437	209	228	0		2627	143	2484	468	315	153	0		3495	150	3345	235	199	36	0
1864	SPBC18E5.05C	4455	157	4298	406	203	203	0		2911	143	2768	455	313	142	0		3970	151	3819	239	196	43	0
1865	SPAC23H3.11C	2252	159	2093	422	188	234	0		1582	144	1438	437	310	127	0		2205	153	2052	228	195	33	0
1866	SPCC1739.03	750	194	556	357	197	160	0		470	160	310	429	315	114	-50		668	164	504	221	193	28	0
1867	CDT1	1269	157	1112	341	194	147	0		973	151	822	419	300	119	0		1217	158	1059	222	190	32	0
1868	CSK1	1802	160	1642	354	194	160	0		1377	150	1227	438	295	143	0		1826	166	1660	224	195	29	0
1869	SPAC17A5.04C	1501	145	1356	403	193	210	0		985	151	834	451	300	151	0		1382	160	1222	229	193	36	0
1870	SPBC409.18	5179	152	5027	433	228	205	0		2393	155	2238	366	244	122	0		5474	146	5328	248	200	48	0
1871	SPAC8F11.09C	1775	159	1616	409	239	170	0		1798	144	1654	377	282	95	0		1840	150	1690	290	209	81	0
1872	GHT4	1863	168	1695	412	244	168	0		1448	150	1298	455	339	116	0		1811	151	1660	273	214	59	0
1873	ISY1	3362	197	3165	403	253	150	0		2336	164	2172	467	335	132	0		3294	149	3145	281	209	72	0
1874	LSD1	28175	172	28003	424	244	180	0		17238	160	17078	503	322	181	0		26563	152	26411	257	195	62	0
1875	SPAC20H4.09	1659	149	1510	361	231	130	0		1332	151	1181	451	321	130	0		1366	155	1211	249	196	53	0
1876	SPBC577.08C	4220	154	4066	366	220	146	0		3268	151	3117	466	310	156	0		3491	192	3299	240	196	44	0
1877	SPAP27G11.15	1778	161	1617	400	217	183	0		1263	145	1118	447	320	127	0		1945	286	1659	231	202	29	0
1878	SPAC16A10.06C	2052	152	1900	370	213	157	0		1534	144	1390	444	317	127	0		2097	190	1907	238	200	38	0
1879	SAP145	1551	146	1405	359	210	149	0		1076	145	931	643	311	332	0		1122	153	969	240	198	42	0
1880	MEU29	1599	148	1451	393	204	189	0		946	158	788	413	307	106	0		1371	155	1216	238	200	38	0
1881	SPAC227.11C	3801	150	3651	399	209	190	0		3095	164	2931	444	302	142	0		3703	151	3552	259	203	56	0
1882	SPBC800.13	976	178	798	374	217	157	0		723	145	578	441	306	135	0		886	155	731	278	203	75	0
1883	SPBC19F8.03C	4176	176	4000	406	208	198	0		3194	144	3050	485	305	180	0		4486	156	4330	257	211	46	0
1884	SPBP8B7.11	5749	155	5594	408	205	203	0		3859	143	3716	464	301	163	0		5229	150	5079	260	203	57	0
1885	SPAC25B8.15C	3911	146	3765	403	197	206	0		3060	144	2916	434	309	125	0		3903	156	3747	242	197	45	0
1886	MIK1	512	147	365	341	191	150	0		474	143	331	439	306	133	0		559	155	404	240	199	41	0
1887	SPAC23C4.19	5539	159	5380	350	194	156	0		4058	158	3900	433	317	116	0		5442	165	5277	233	197	36	0
1888	SPCC18.12C	3826	167	3659	368	192	176	0		2620	154	2466	475	324	151	0		3490	162	3328	236	197	39	0
1889	SPBC23E6.03C	1160	217	943	363	199	164	0		920	173	747	492	345	147	0		1206	193	1013	230	196	34	0
1890	SPCC1672.07	3797	162	3635	447	192	255	0		2267	151	2116	459	304	155	0		3597	164	3433	231	193	38	0
1891	SPBC1773.08C	264	150	114	239	199	40	0		857	150	707	342	232	110	0		1143	148	995	262	215	47	0
1892	SPAC17H9.13C	195	146	49	209	189	20	0		4014	140	3874	394	235	159	0		4853	146	4707	258	211	47	0
1893	SPAC343.09	2790	158	2632	439	235	204	0		2439	146	2293	438	272	166	0		3307	146	3161	288	215	73	0
1894	VPS4	4845	164	4681	451	253	198	0		3136	151	2985	494	328	166	0		4711	142	4569	251	207	44	0
1895	SPBC32H8.10	2887	149	2738	412	239	173	0		1967	144	1823	452	318	134	0		2823	149	2674	246	197	49	0
1896	CSN1	1661	149	1512	392	228	164	0		1430	147	1283	462	329	133	0		1638	152	1486	238	197	41	0
1897	SPBC21H7.04	1684	152	1532	373	224	149	0		1205	145	1060	438	314	124	0		1498	162	1336	242	198	44	0
1898	SPAC1F3.09	3019	155	2864	356	218	138	0		1641	149	1492	516	314	202	0		2562	184	2378	252	198	54	0
1899	SPAC683.02C	1373	148	1225	391	211	180	0		655	145	510	588	310	278	0		1130	162	968	241	199	42	0
1900	WTF15	3773	143	3630	413	206	207	0		2929	152	2777	410	300	110	0		2945	148	2797	271	203	68	0
1901	TCG1	12179	150	12029	465	204	261	0		7753	190	7563	442	307	135	0		10999	153	10846	251	201	50	0
1902	LYS3	39776	163	39613	389	206	183	0		25119	316	24803	501	313	188	0		32901	177	32724	255	201	54	0
1903	SPBC25H2.15	1960	177	1783	380	215	165	0		1728	253	1475	425	330	95	0		1833	163	1670	237	201	36	0
1904	SPAC3C7.07C	1173	298	875	362	237	125	0		1023	291	732	429	320	109	0		924	165	759	261	220	41	0
1905	SPBC16D10.02	978	168	810	376	207	169	0		932	221	711	485	315	170	0		877	189	688	264	232	32	-50
1906	APL6	5446	150	5296	380	195	185	0		3582	181	3401	446	315	131	0		4697	183	4514	254	212	42	0
1907	SPAC19B12.07C	1538	160	1378	377	193	184	0		997	153	844	442	313	129	0		1426	171	1255	238	197	41	0
1908	PDH1	1345	167	1178	378	196	182	0		905	148	757	434	310	124	0		1253	184	1069	223	195	28	0
1909	PCU4	1483	165	1318	402	193	209	0		1033	151	882	469	317	152	0		1466	163	1303	232	196	36	0
1910	SPAC4F10.16C	2374	183	2191	367	195	172	0		1470	162	1308	449	320	129	0		2328	163	2165	223	190	33	0
1911	SPBC800.02	1211	165	1046	412	190	222	0		857	157	700	439	314	125	0		1098	160	938	237	191	46	0
1912	CKI1	3641	163	3478	488	225	263	0		2617	149	2468	457	246	211	0		3318	142	3176	266	215	51	0
1913	SPAC631.01C	310	148	162	224	186	38	0		5912	146	5766	388	245	143	0		6902	143	6759	278	207	71	0
1914	SPAC22G7.03	1560	144	1416	286	190	96	0		1783	145	1638	439	291	148	0		2086	146	1940	272	206	66	0
1915	SEC18	2258	153	2105	361	227	134	0		5152	159	4993	476	341	135	0		7257	147	7110	263	209	54	0
1916	SPAC4G9.05	3201	149	3052	375	236	139	0		2111	145	1966	446	318	128	0		3111	149	2962	247	198	49	0
1917	SPCC1620.06C	15138	150	14988	393	226	167	0		11551	165	11386	473	331	142	0		15003	157	14846	239	194	45	0
1918	RPA2	5993	151	5842	444	225	219	0		4171	157	4014	477	328	149	0		5927	155	5772	234	193	41	0
1919	SPAP27G11.04C	2156	150	2006	437	218	219	0		1384	160	1224	437	332	105	0		1887	156	1731	232	197	35	0
1920	SPAC23H4.16C	2968	151	2817	476	210	266	0		2110	149	1961	458	315	143	0		2383	157	2226	253	200	53	0
1921	SPAC17G6.10	3845	151	3694	370	208	162	0		2421	146	2275	466	313	153	0		1729	151	1578	323	202	121	0
1922	SPAC8C9.05	5406	163	5243	452	207	245	0		2871	181	2690	438	306	132	-50		4647	152	4495	257	200	57	0
1923	SPCC18.10	5156	173	4983	410	213	197	0		3385	272	3113	401	317	84	-50		5057	168	4889	231	196	35	0
1924	SPAC14C4.06C	1598	170	1428	400	214	186	0		1310	241	1069	470	354	116	0		1523	197	1326	239	198	41	0
1925	SPCC1840.04	3984	189	3795	416	211	205	0		2993	269	2724	463	336	127	0		3505	178	3327	255	207	48	0
1926	SPBC1539.04	10385	159	10226	383	201	182	0		7254	243	7011	465	322	143	0		9195	179	9016	262	214	48	0
1927	SPBC1347.07	3997	152	3845	351	198	153	0		2690	191	2499	469	324	145	0		3371	177	3194	293	204	89	0
1928	SPBC106.12C	2013	151	1862	426	197	229	0		1378	166	1212	452	328	124	0		1763	166	1597	222	200	22	0
1929	UAP2	3782	162	3620	374	195	179	0		2596	168	2428	471	347	124	0		2922	203	2719	240	203	37	0
1930	SPAC3A11.03	1248	172	1076	351	193	158	0		931	169	762	468	334	134	0		1322	171	1151	230	196	34	0
1931	SPCC24B10.18	2185	160	2025	368	192	176	0		1431	165	1266	481	326	155	0		1893	164	1729	234	191	43	0
1932	SPBC16G5.10	5255	163	5092	367	189	178	0		2955	170	2785	613	327	286	0		4533	166	4367	221	191	30	0
1933	SPBC23E6.10C	1615	163	1452	417	236	181	0		1355	151	1204	428	242	186	0		1632	147	1485	258	202	56	0
1934	SPBC106.13	1973	151	1822	426	212	214	0		1409	150	1259	434	259	175	0		1648	147	1501	268	203	65	0
1935	UCH2	2293	143	2150	318	181	137	0		2352	150	2202	429	296	133	0		3174	155	3019	257	201	56	0
1936	SPAC57A7.13	263	143	120	213	193	20	0		1290	172	1118	437	343	94	0		1597	159	1438	244	210	34	0
1937	SPCC553.02	4131	154	3977	423	230	193	0		2600	177	2423	431	338	93	-50		4205	152	4053	244	206	38	0
1938	SPBC17A3.04C	10506	155	10351	439	228	211	0		5630	219	5411	495	410	85	-50		9954	158	9796	246	195	51	0
1939	SPBC2G2.12	10203	148	10055	389	225	164	0		7394	162	7232	457	337	120	0		10134	161	9973	248	191	57	0
1940	SPBC1709.07	3026	152	2874	397	217	180	0		2141	152	1989	421	312	109	0		2724	147	2577	221	196	25	0
1941	PGAK	5708	146	5562	392	214	178	0		3423	146	3277	420	312	108	0		4927	152	4775	241	202	39	0
1942	SPBC17A3.05C	4915	149	4766	406	209	197	0		3619	145	3474	472	308	164	0		4447	148	4299	237	196	41	0
1943	COQ7	4677	156	4521	431	210	221	0		3683	147	3536	423	300	123	0		5307	149	5158	230	199	31	0
1944	SPBC651.06	1828	154	1674	441	209	232	0		1334	146	1188	410	306	104	0		1743	150	1593	244	195	49	0
1945	SPCC4B3.06C	4340	151	4189	380	209	171	0		3027	155	2872	452	330	122	0		4115	181	3934	228	201	27	0
1946	SPBC1734.10C	4319	151	4168	440	205	235	0		2947	169	2778	443	347	96	0		3994	234	3760	245	222	23	0
1947	SEC22	5166	151	5015	506	200	306	0		3566	159	3407	434	324	110	0		4629	177	4452	235	207	28	0
1948	STE5	6160	152	6008	369	193	176	0		4056	161	3895	447	341	106	0		5451	175	5276	231	197	34	0
1949	PTC3	15180	156	15024	438	196	242	0		11209	203	11006	488	443	45	0		14218	168	14050	243	195	48	0
1950	SPBC776.17	4696	154	4542	400	196	204	0		3082	166	2916	490	335	155	0		4125	168	3957	228	196	32	0
1951	CHO1	10387	153	10234	368	197	171	0		7021	168	6853	470	322	148	0		9693	165	9528	222	193	29	0
1952	SPBC17D11.08	5983	149	5834	422	189	233	0		3922	166	3756	480	330	150	0		5202	157	5045	238	192	46	0
1953	SPAC20G8.08C	1213	149	1064	336	188	148	0		630	165	465	489	329	160	0		1178	155	1023	232	190	42	0
1954	CCT7	8572	158	8414	422	238	184	0		7421	150	7271	437	266	171	0		9987	140	9847	254	200	54	0
1955	SEC13	8604	165	8439	439	237	202	0		6925	148	6777	420	247	173	0		9065	142	8923	255	201	54	0
1956	SPBP35G2.13C	1307	157	1150	352	213	139	0		1287	148	1139	447	264	183	0		1669	140	1529	263	203	60	0
1957	RUM1	1218	148	1070	322	196	126	0		1534	148	1386	455	319	136	0		1988	148	1840	244	205	39	0
1958	SPBC336.14C	771	160	611	291	224	67	0		2273	150	2123	469	315	154	0		3183	145	3038	276	211	65	0
1959	SPAC3H8.05C	3560	157	3403	403	233	170	0		2434	159	2275	445	332	113	0		2900	149	2751	208	193	15	0
1960	CID14	3190	149	3041	380	227	153	0		2457	149	2308	425	326	99	0		3376	156	3220	234	192	42	0
1961	SPAC20H4.05C	2919	147	2772	377	221	156	0		1916	153	1763	443	312	131	0		2619	146	2473	232	193	39	0
1962	SPCC576.05	4916	147	4769	416	210	206	0		3462	148	3314	449	307	142	0		4783	147	4636	244	197	47	0
1963	SEC66	2365	145	2220	401	205	196	0		1867	150	1717	485	305	180	0		2041	149	1892	246	197	49	0
1964	SPCC1235.06	2620	150	2470	425	207	218	0		1680	150	1530	452	302	150	0		2322	145	2177	243	195	48	0
1965	SPAC4F10.10C	8580	165	8415	426	201	225	0		6185	151	6034	410	304	106	0		7784	145	7639	239	194	45	0
1966	SPAC806.09C	11438	158	11280	407	207	200	0		7519	148	7371	442	316	126	0		9664	161	9503	244	200	44	0
1967	SPAC23C4.09C	2475	167	2308	461	205	256	0		1463	162	1301	471	333	138	0		2878	178	2700	256	211	45	0
1968	SPCC613.02	1152	155	997	323	196	127	0		1453	153	1300	472	326	146	0		1944	153	1791	244	198	46	0
1969	SPAC6B12.13	3948	153	3795	322	193	129	0		2942	160	2782	489	339	150	0		3779	155	3624	241	191	50	0
1970	SPCC1682.03C	928	166	762	340	197	143	0		557	191	366	507	416	91	0		1039	169	870	248	195	53	0
1971	SPAC56E4.05	3746	157	3589	444	201	243	0		2577	167	2410	505	347	158	0		3474	161	3313	228	192	36	0
1972	SPAC824.09C	3906	151	3755	541	197	344	0		2877	157	2720	450	310	140	0		3659	156	3503	235	190	45	0
1973	SPBC1718.02	856	145	711	371	190	181	0		552	151	401	502	308	194	0		747	158	589	226	190	36	0
1974	SPCPB16A4.04C	3771	144	3627	503	188	315	0		2328	153	2175	462	310	152	0		3178	158	3020	228	191	37	0
1975	gar1	10056	160	9896	402	230	172	0		9940	145	9795	427	313	114	0		9503	142	9361	249	202	47	0
1976	SPBC215.16c	1907	160	1747	489	232	257	0		1338	144	1194	453	306	147	0		1766	142	1624	249	202	47	0
1977	SPAC19G12.16C	20101	159	19942	473	229	244	0		15824	140	15684	453	271	182	0		19971	142	19829	249	202	47	0
1978	SNRNA1683233	1012	152	860	254	215	39	0		1483	142	1341	318	252	66	0		1759	146	1613	232	202	30	0
1979	SPBC1711.05	7330	162	7168	344	209	135	0		6686	150	6536	480	309	171	0		9295	147	9148	279	213	66	0
1980	SPCPB16A4.07C	3085	152	2933	368	222	146	0		3091	152	2939	500	315	185	0		4449	147	4302	287	209	78	0
1981	UCH1	2609	151	2458	351	229	122	0		2389	149	2240	482	313	169	0		2879	144	2735	250	206	44	0
1982	SPCC663.06C	1520	149	1371	293	223	70	0		1248	146	1102	383	303	80	0		1664	146	1518	232	201	31	0
1983	RPP1-3	22050	149	21901	343	211	132	0		14506	148	14358	440	305	135	0		18864	150	18714	236	195	41	0
1993	GPX1	164	149	15	230	196	34	-50		177	152	25	459	307	152	0		194	154	40	213	194	19	-50
1994	GPM1	181	152	29	223	192	31	0		190	145	45	448	301	147	0		223	161	62	209	198	11	0
1995	RPS9-1	9683	147	9536	323	188	135	0		17216	146	17070	379	295	84	0		14482	162	14320	293	201	92	0
1996	SPBC1685.13	199	155	44	352	227	125	0		177	164	13	343	323	20	-50		249	143	106	329	202	127	0
1997	SPBC25H2.05	351	157	194	269	226	43	0		307	146	161	456	323	133	0		280	141	139	266	205	61	0
1998	TEF5	152	150	2	260	228	32	-50		152	143	9	367	315	52	-50		144	144	0	227	204	23	-50
1999	RPL20-1	4137	152	3985	327	230	97	0		6306	148	6158	371	265	106	0		4751	150	4601	300	205	95	0
2000	PMP20	171	148	23	450	233	217	0		144	144	0	274	268	6	-50		161	146	15	245	205	40	-50
2001	SPCC576.03C	649	147	502	258	225	33	0		496	144	352	446	306	140	0		603	147	456	259	214	45	0
2002	UVI15	150	150	0	272	227	45	-50		162	144	18	325	305	20	-50		161	143	18	246	220	26	-50
2003	ADE8	10938	151	10787	335	226	109	0		15395	148	15247	446	312	134	0		13381	149	13232	281	219	62	0
2004	GLN1	161	155	6	423	221	202	0		146	147	-1	339	315	24	-50		151	149	2	236	207	29	-50
2005	SPBC1683.01	639	151	488	245	207	38	0		497	146	351	467	309	158	0		554	153	401	236	206	30	0
2006	SAM1	184	148	36	387	206	181	0		177	141	36	542	299	243	0		240	153	87	386	206	180	0
2007	RPL12-1	43687	157	43530	333	195	138	0		31496	150	31346	500	308	192	0		39747	162	39585	291	202	89	0
2008	SPAC222.11	983	169	814	296	198	98	0		862	141	721	366	290	76	0		1101	176	925	245	201	44	0
2009	RPL15	10714	162	10552	277	199	78	0		7755	152	7603	427	323	104	0		9566	157	9409	248	198	50	0
2010	RPL6	187	147	40	217	192	25	-50		180	146	34	340	315	25	-50		179	158	21	229	198	31	-50
2041	SPBC887.15C	1637	149	1488	288	225	63	0		2151	142	2009	385	306	79	0		2129	141	1988	279	210	69	0
2042	RPL3-1	45947	153	45794	421	222	199	0		39881	146	39735	360	258	102	0		37475	146	37329	287	211	76	0
2043	RPL23-1	29589	159	29430	391	218	173	0		33325	150	33175	413	296	117	0		30920	143	30777	288	217	71	0
2044	SPAC26F1.13C	397	149	248	245	208	37	0		1902	147	1755	368	312	56	0		1410	146	1264	241	217	24	0
2045	SPCC1739.08C	652	153	499	242	212	30	0		2759	149	2610	353	315	38	0		1698	149	1549	315	229	86	0
2046	SPBC24C6.04	7960	147	7813	325	217	108	0		12251	146	12105	353	304	49	0		6836	148	6688	266	218	48	0
2047	SPAC5H10.03	9306	138	9168	285	199	86	0		9596	212	9384	371	317	54	-50		13313	152	13161	235	201	34	0
2048	RPS26-2	6188	140	6048	240	193	47	0		4274	182	4092	372	306	66	0		2227	153	2074	239	197	42	0
2049	RPS6-1	8919	144	8775	291	195	96	0		11696	151	11545	374	311	63	0		16048	158	15890	260	197	63	0
2050	RPS4-1	5452	180	5272	295	207	88	0		4215	147	4068	383	304	79	0		7593	171	7422	247	200	47	0
2051	SPAC21E11.01	2818	180	2638	260	209	51	0		4626	148	4478	373	317	56	0		3025	154	2871	219	202	17	0
2052	RPL18-1	5220	145	5075	235	197	38	0		14649	159	14490	441	351	90	0		6844	158	6686	231	197	34	0
2053	RPL9-1	44589	162	44427	357	200	157	0		36342	152	36190	428	330	98	0		45410	162	45248	257	197	60	0
2054	RPS27	32841	150	32691	356	194	162	0		24015	153	23862	458	333	125	0		31850	161	31689	249	195	54	0
2055	SPCC338.14	57921	151	57770	406	191	215	0		45145	159	44986	449	319	130	0		58581	165	58416	274	194	80	0
2056	SPBC2G2.04C	5302	155	5147	329	193	136	0		2816	154	2662	529	334	195	0		5949	165	5784	248	192	56	0
2057	RPL17	49989	147	49842	418	193	225	0		33760	152	33608	434	319	115	0		39537	169	39368	244	191	53	0
2058	FBA1	24919	145	24774	441	190	251	0		17967	153	17814	372	298	74	0		18941	171	18770	251	193	58	0
2101	SPBC21.08c	1406	142	1264	476	193	283	0		1109	146	963	593	291	302	0		1364	167	1197	357	208	149	0
2102	SPBC365.18	578	148	430	530	192	338	0		430	148	282	573	296	277	0		585	182	403	391	218	173	0
2103	fnx1	6019	152	5867	563	201	362	0		3499	154	3345	573	293	280	0		5397	183	5214	388	215	173	0
2104	spo14	7294	153	7141	626	198	428	0		4926	148	4778	647	290	357	0		6738	181	6557	471	211	260	0
2105	prp16	2666	164	2502	544	204	340	0		1698	150	1548	548	289	259	0		2357	196	2161	350	208	142	0
2106	spn3	7045	173	6872	524	210	314	0		4141	145	3996	594	290	304	0		5815	221	5594	396	223	173	0
2107	SPBC2A9.12	390	159	231	352	195	157	0		868	146	722	495	289	206	0		1312	241	1071	347	226	121	0
2108	SPBP19A11.07c	1884	152	1732	361	191	170	0		1251	149	1102	418	284	134	0		941	182	759	352	202	150	0
2109	mcs2	8380	147	8233	559	190	369	0		6239	145	6094	578	282	296	0		7617	166	7451	331	196	135	0
2110	SPBP19A11.06	4071	151	3920	551	190	361	0		2463	143	2320	539	278	261	0		3358	182	3176	356	204	152	0
2111	mam1	4499	158	4341	505	193	312	0		2773	148	2625	534	276	258	0		3605	178	3427	331	214	117	0
2112	SPBC13E7.11	1797	160	1637	381	192	189	0		1442	148	1294	423	292	131	0		1100	181	919	339	215	124	0
2113	SPCC1827.03C	29493	187	29306	530	198	332	0		17312	163	17149	531	311	220	0		24808	195	24613	368	209	159	0
2114	SPAC1F7.03	7457	194	7263	486	198	288	0		4487	164	4323	486	303	183	0		6062	175	5887	294	195	99	0
2115	SPCC794.11C	8575	166	8409	555	196	359	0		5162	149	5013	450	251	199	0		7891	172	7719	330	198	132	0
2116	WIS4	7673	152	7521	550	193	357	0		5074	154	4920	401	228	173	0		6830	165	6665	340	195	145	0
2117	TF2-10	43794	148	43646	1788	192	1596	0		27138	185	26953	409	230	179	0		38312	163	38149	336	197	139	0
2118	SPAC1002.03C	8894	149	8745	543	188	355	0		5762	154	5608	528	256	272	0		7524	172	7352	376	213	163	0
2119	PHP5	9390	145	9245	515	190	325	0		6485	195	6290	522	288	234	0		8359	172	8187	327	219	108	0
2120	SPAC323.03C	6604	151	6453	528	196	332	0		4666	191	4475	556	294	262	0		6313	175	6138	382	223	159	0
2121	SPAC1687.22C	3452	154	3298	538	198	340	0		2332	173	2159	581	266	315	0		2548	171	2377	418	231	187	0
2122	SPAC105.02C	6486	141	6345	503	193	310	0		4424	144	4280	540	290	250	0		4895	167	4728	382	197	185	0
2123	SPAC732.03C	4750	145	4605	655	191	464	0		3050	146	2904	498	285	213	0		4416	163	4253	304	197	107	0
2124	ATP3	19832	153	19679	628	193	435	0		12118	147	11971	519	280	239	0		17448	170	17278	302	199	103	0
2125	SPAC1B3.01C	10297	152	10145	496	194	302	0		6339	143	6196	546	282	264	0		9286	187	9099	334	203	131	0
2126	SPAC4F10.07C	2934	157	2777	492	203	289	0		1829	146	1683	564	288	276	0		2972	210	2762	303	206	97	0
2127	PCD1	2535	164	2371	580	210	370	0		2718	146	2572	557	291	266	0		3735	286	3449	345	240	105	0
2128	SPAC1296.05C	3174	178	2996	444	202	242	0		1749	146	1603	538	296	242	0		2540	343	2197	334	255	79	0
2129	TF2-12	39054	164	38890	1933	192	1741	0		21754	150	21604	544	287	257	0		35612	211	35401	334	209	125	0
2130	SPAC25A8.01C	7101	154	6947	473	190	283	0		3899	156	3743	515	291	224	0		5934	194	5740	300	199	101	0
2131	SPAC30C2.04	15481	163	15318	482	193	289	0		9822	152	9670	545	283	262	0		13523	233	13290	306	209	97	0
2132	SPAC589.04	2637	168	2469	469	198	271	0		1644	157	1487	516	287	229	0		2375	183	2192	296	199	97	0
2133	POF3	4596	181	4415	457	197	260	0		2853	161	2692	493	308	185	0		4065	193	3872	319	200	119	0
2134	SPAC12G12.06C	6623	241	6382	520	209	311	0		4335	210	4125	533	380	153	0		5300	257	5043	333	210	123	0
2135	TF2-2	34676	275	34401	1750	209	1541	0		24126	224	23902	506	385	121	0		35069	217	34852	319	202	117	0
2136	SPE2	9372	202	9170	502	200	302	0		5704	183	5521	408	288	120	0		8634	182	8452	330	202	128	0
2137	SPBC215.14C	3977	153	3824	489	191	298	0		2636	151	2485	366	256	110	0		3768	166	3602	322	200	122	0
2138	SPAC6F6.01	2984	147	2837	480	191	289	0		2095	159	1936	432	262	170	0		2795	164	2631	327	197	130	0
2139	SPAC16A10.01	2306	151	2155	565	187	378	0		1563	157	1406	535	282	253	0		1925	170	1755	320	211	109	0
2140	SPAC23G3.07C	3716	148	3568	496	189	307	0		2395	190	2205	525	279	246	0		3138	177	2961	342	222	120	0
2141	TF2-3	40665	152	40513	1776	191	1585	0		18456	220	18236	500	262	238	0		30045	168	29877	366	222	144	0
2142	SPF30	3977	169	3808	506	195	311	0		3013	202	2811	505	218	287	0		3456	155	3301	344	217	127	0
2143	SPCC285.05	13982	148	13834	490	191	299	0		8461	145	8316	487	286	201	0		12304	168	12136	295	196	99	0
2144	SPBC17G9.02C	4756	152	4604	457	195	262	0		3088	144	2944	569	277	292	0		4558	166	4392	303	195	108	0
2145	SPAC3G9.15C	8069	156	7913	499	198	301	0		5448	147	5301	489	279	210	0		7320	186	7134	308	199	109	0
2146	SPAC3H5.09C	4620	149	4471	472	194	278	0		2892	145	2747	480	282	198	0		4347	188	4159	279	200	79	0
2147	TF2-5	44913	152	44761	1841	198	1643	0		24079	148	23931	547	284	263	0		38154	238	37916	329	212	117	0
2148	STE4	4175	159	4016	439	195	244	0		2398	143	2255	501	286	215	0		3213	330	2883	267	279	-12	0
2149	RHP6	7482	154	7328	440	194	246	0		4779	142	4637	489	280	209	0		7030	235	6795	295	213	82	0
2150	SPBC337.06C	4423	152	4271	447	192	255	0		2524	149	2375	518	284	234	0		3348	184	3164	328	201	127	0
2151	SPAC5D6.12	3638	147	3491	536	189	347	0		2321	150	2171	515	293	222	0		3571	168	3403	273	197	76	0
2152	SPAC890.05	9067	148	8919	592	191	401	0		5607	147	5460	526	285	241	0		7835	178	7657	287	195	92	0
2153	TF2-6	38188	151	38037	1941	190	1751	0		20500	153	20347	490	282	208	0		32038	161	31877	326	189	137	0
2154	SCD2	4287	158	4129	466	195	271	0		2693	151	2542	556	289	267	0		3828	164	3664	260	194	66	0
2155	SDH3	21820	178	21642	464	201	263	0		12703	160	12543	455	291	164	0		19643	204	19439	286	200	86	0
2156	SPBC3E7.07C	6131	193	5938	353	194	159	0		3767	165	3602	393	269	124	0		5154	177	4977	290	199	91	0
2157	SPAC9.06C	3377	167	3210	423	195	228	0		2171	153	2018	454	256	198	0		2742	168	2574	297	200	97	0
2158	SPAC8C9.18	8573	152	8421	416	195	221	0		5430	150	5280	532	247	285	0		7803	164	7639	306	206	100	0
2159	TF2-7	45206	157	45049	1847	193	1654	0		27191	145	27046	539	232	307	0		36593	169	36424	307	202	105	0
2160	SPAC12G12.15	5033	151	4882	494	193	301	0		3355	142	3213	509	225	284	0		4519	161	4358	291	202	89	0
2161	SPAC1610.02C	4912	148	4764	421	188	233	0		3402	141	3261	495	212	283	0		4139	163	3976	316	211	105	0
2162	SPBC3F6.01C	6137	152	5985	451	191	260	0		4109	148	3961	331	204	127	0		4491	159	4332	320	215	105	0
2163	SPCC10H11.02	2301	166	2135	468	194	274	0		1719	156	1563	270	189	81	0		1840	161	1679	314	211	103	0
2164	SPAPB1A10.05	1437	147	1290	412	194	218	0		931	143	788	478	280	198	0		1329	185	1144	306	214	92	0
2165	TF2-9	42757	158	42599	2010	196	1814	0		26484	148	26336	486	282	204	0		37116	178	36938	308	205	103	0
2166	SPBC1215.01	2750	153	2597	505	195	310	0		1619	146	1473	472	289	183	0		2593	176	2417	269	197	72	0
2167	SPBC839.12	2005	148	1857	443	193	250	0		1374	149	1225	459	294	165	0		1958	184	1774	285	200	85	0
2168	SPCC1529.01	1723	150	1573	446	193	253	0		1068	148	920	521	292	229	0		1615	201	1414	279	203	76	0
2169	SPCC18.05C	5608	163	5445	460	193	267	0		3511	146	3365	507	287	220	0		4681	222	4459	257	208	49	0
2170	SPBC3B9.12	2104	158	1946	359	195	164	0		1328	144	1184	450	274	176	0		1797	184	1613	252	198	54	0
2171	BUB3	2403	157	2246	438	192	246	0		1468	147	1321	511	293	218	0		2645	182	2463	340	209	131	0
2172	SPBC13A2.01C	3162	146	3016	448	190	258	0		1768	149	1619	477	294	183	0		2330	180	2150	265	206	59	-50
2173	SPCC24B10.08C	2106	146	1960	423	191	232	0		1277	149	1128	536	290	246	0		1870	167	1703	264	196	68	0
2174	SPCC1620.12C	4092	149	3943	397	187	210	0		2554	159	2395	472	292	180	0		3742	158	3584	271	194	77	0
2175	SPCC24B10.04	3013	152	2861	439	194	245	0		2029	161	1868	461	298	163	0		2871	166	2705	272	192	80	0
2176	SPBC4F6.07C	4523	169	4354	483	197	286	0		2849	147	2702	381	256	125	0		3685	201	3484	283	208	75	0
2177	SPAC959.06C	975	196	779	412	195	217	0		555	145	410	367	244	123	0		802	191	611	283	213	70	0
2178	UNG1	1882	167	1715	421	198	223	0		1258	140	1118	508	244	264	0		1674	172	1502	278	203	75	0
2179	SPF27	7725	168	7557	449	198	251	0		4366	151	4215	457	231	226	0		6112	176	5936	290	201	89	0
2180	SPCC1739.04C	3520	189	3331	434	195	239	0		2358	156	2202	392	224	168	0		2918	171	2747	293	207	86	0
2181	SPCP1E11.08	8693	173	8520	478	196	282	0		6188	153	6035	301	211	90	0		7105	163	6942	279	204	75	0
2182	SPCC162.06C	3366	161	3205	453	195	258	0		2482	143	2339	298	197	101	0		2809	165	2644	290	207	83	0
2183	SPBC29A10.16C	15653	178	15475	398	194	204	0		11878	140	11738	294	185	109	0		13109	162	12947	298	210	88	0
2184	PCT1	3605	156	3449	409	191	218	0		2807	142	2665	256	184	72	0		3156	158	2998	304	206	98	0
2185	TLG1	2364	152	2212	434	201	233	0		1501	153	1348	477	302	175	0		2180	188	1992	282	219	63	0
2186	SPCC757.08	3740	154	3586	530	201	329	0		2175	159	2016	508	310	198	0		3062	193	2869	280	214	66	0
2187	POF5	2535	151	2384	424	192	232	0		1559	162	1397	500	316	184	0		2335	186	2149	262	206	56	0
2188	SPCC550.04C	1491	149	1342	409	194	215	0		964	157	807	477	313	164	0		1488	187	1301	251	207	44	0
2189	SPBC36.06C	2106	154	1952	404	196	208	0		1425	156	1269	495	302	193	0		1804	213	1591	248	209	39	0
2190	RPL7A	65535	173	65362	459	191	268	0		65535	160	65375	539	311	228	0		65535	256	65279	320	220	100	0
2191	PHP2	6108	165	5943	386	196	190	0		3968	156	3812	467	309	158	0		5394	204	5190	264	207	57	0
2192	SPCC830.06	3403	159	3244	371	193	178	0		2025	156	1869	481	321	160	0		3104	182	2922	279	206	73	0
2193	SPAC16C9.02C	8759	150	8609	489	194	295	0		5226	153	5073	480	311	169	0		7407	178	7229	256	205	51	0
2194	TMP1	3358	146	3212	391	193	198	0		2000	153	1847	491	305	186	0		2828	167	2661	245	196	49	0
2195	SPBC3E7.13C	3340	145	3195	449	189	260	0		2108	148	1960	472	295	177	0		2769	164	2605	259	196	63	0
2196	SPAC23G3.06	14252	151	14101	392	194	198	0		11575	151	11424	488	278	210	0		13747	177	13570	301	202	99	0
2197	SPAP14E8.04	2780	197	2583	413	194	219	0		1985	147	1838	387	245	142	0		2559	234	2325	280	223	57	0
2198	VPS13B	5152	260	4892	393	208	185	0		3370	151	3219	478	253	225	0		4279	299	3980	297	237	60	0
2199	SPAC2E12.01	2253	215	2038	473	204	269	0		1313	156	1157	487	234	253	0		1846	201	1645	260	210	50	0
2200	ATF31	2604	202	2402	407	196	211	0		1685	160	1525	398	228	170	0		2438	201	2237	273	207	66	0
2201	COQ3	3653	271	3382	493	212	281	0		2294	176	2118	329	229	100	0		3686	191	3495	297	210	87	0
2202	SPAC4D7.06C	3898	199	3699	498	201	297	0		2789	151	2638	303	206	97	0		3170	182	2988	281	205	76	0
2203	SPBC30D10.14	6250	185	6065	489	198	291	0		4408	145	4263	257	194	63	0		5111	186	4925	285	210	75	0
2204	ATP12	3288	232	3056	426	205	221	0		2484	148	2336	255	192	63	0		2765	169	2596	301	209	92	0
2205	SPAC3A12.05C	3102	181	2921	451	194	257	0		2101	152	1949	245	196	49	0		2603	164	2439	285	203	82	0
2206	CSN2	2784	158	2626	403	194	209	0		1768	203	1565	502	373	129	0		2429	204	2225	290	205	85	0
2207	RAD9	1110	156	954	385	193	192	0		919	200	719	502	368	134	0		1187	232	955	265	208	57	0
2208	SPAC57A7.07C	2812	154	2658	444	194	250	0		1852	213	1639	479	389	90	0		2520	213	2307	272	208	64	0
2209	SPBC3B8.10C	2151	160	1991	393	195	198	0		1417	186	1231	483	349	134	0		2031	212	1819	252	211	41	0
2210	ORC5	1994	177	1817	407	195	212	0		1286	173	1113	474	319	155	0		1900	240	1660	256	224	32	0
2211	SPAC4H3.04C	1064	212	852	356	193	163	0		671	154	517	453	306	147	0		969	271	698	262	250	12	0
2212	CTA3	895	207	688	418	196	222	0		585	157	428	470	330	140	0		787	237	550	248	217	31	0
2213	SPAC1039.08	6144	188	5956	456	194	262	0		3660	170	3490	472	366	106	0		5304	201	5103	274	203	71	0
2214	SPBC337.03	2000	161	1839	381	191	190	0		1217	160	1057	456	341	115	0		1888	201	1687	264	208	56	0
2215	SPBC713.07C	7297	155	7142	454	189	265	0		4574	156	4418	500	324	176	0		6080	184	5896	264	201	63	0
2216	PST3	2614	160	2454	384	187	197	0		1723	152	1571	456	302	154	0		2660	182	2478	229	195	34	0
2217	SPAP27G11.08C	605	151	454	355	186	169	0		459	156	303	446	266	180	0		562	179	383	257	195	62	0
2218	SPAC13G7.12C	3621	164	3457	431	189	242	0		2461	170	2291	377	260	117	0		2988	206	2782	292	209	83	0
2219	SPAC1F7.06	1074	207	867	426	195	231	0		760	158	602	454	255	199	0		1038	260	778	304	225	79	0
2220	SPBC36.08C	2330	190	2140	348	197	151	0		1555	152	1403	482	237	245	0		2123	190	1933	246	202	44	0
2221	ATP5	12840	189	12651	350	196	154	0		8209	157	8052	415	227	188	0		10718	189	10529	261	204	57	0
2222	RPL7-3	8696	234	8462	402	203	199	0		5781	179	5602	324	224	100	0		6894	204	6690	275	209	66	0
2223	SPBC1709.03	11178	187	10991	463	197	266	0		7304	161	7143	301	209	92	0		9047	183	8864	270	203	67	0
2224	SPAC1952.17C	3123	179	2944	401	198	203	0		2330	152	2178	265	200	65	0		2615	179	2436	266	206	60	0
2225	SPBC1604.06C	3066	184	2882	394	194	200	0		2434	156	2278	247	198	49	0		2533	175	2358	283	207	76	0
2226	SPCC330.03C	3047	169	2878	388	192	196	0		1858	169	1689	235	211	24	0		2655	170	2485	260	203	57	0
2227	MEU31	1101	157	944	423	196	227	0		896	281	615	497	528	-31	0		1094	197	897	255	198	57	0
2228	SPAC14C4.10C	1570	161	1409	348	196	152	0		1274	231	1043	509	444	65	0		1556	244	1312	236	209	27	0
2229	SPBC1734.09	2425	154	2271	441	192	249	0		1520	221	1299	522	467	55	0		2262	243	2019	238	213	25	0
2230	SPAC22F8.13	5099	159	4940	443	193	250	0		3267	222	3045	487	435	52	0		4386	258	4128	228	219	9	0
2231	SPBC1921.02	3743	171	3572	425	192	233	0		2372	196	2176	448	370	78	0		3301	245	3056	248	220	28	0
2232	PMH1	1975	220	1755	450	196	254	0		1320	168	1152	483	332	151	0		1788	227	1561	236	219	17	0
2233	SEC65	6510	282	6228	391	202	189	0		3846	161	3685	475	334	141	0		5672	216	5456	239	205	34	0
2234	SPAC1A6.05C	3160	229	2931	375	198	177	0		1866	181	1685	467	413	54	0		2649	198	2451	251	195	56	0
2235	SPBC1773.13	1584	181	1403	386	189	197	0		987	179	808	515	423	92	0		1533	220	1313	237	205	32	0
2236	SPBC12C2.08	4585	174	4411	369	188	181	0		2771	170	2601	454	379	75	0		4044	213	3831	250	205	45	0
2237	SPBC2A9.03	1943	179	1764	439	189	250	0		1235	161	1074	449	310	139	0		1832	201	1631	258	201	57	0
2238	SPAC1348.06C	335	156	179	716	190	526	0		301	172	129	392	283	109	0		365	178	187	252	197	55	0
2239	SPAC23H4.13C	4119	152	3967	320	191	129	0		2986	205	2781	288	325	-37	0		3649	179	3470	245	203	42	0
2240	SPAC227.14	4460	160	4300	462	193	269	0		3009	175	2834	451	273	178	0		3764	178	3586	247	203	44	0
2241	SPBC2A9.04C	3550	162	3388	383	196	187	0		2334	151	2183	476	250	226	0		3427	168	3259	241	200	41	0
2242	SPBC21C3.07C	2605	161	2444	375	195	180	0		1698	149	1549	442	232	210	0		2171	174	1997	237	199	38	0
2243	SPBC651.03C	4992	175	4817	383	198	185	0		3168	152	3016	354	216	138	0		3970	193	3777	265	204	61	0
2244	SPAC1952.16	1472	171	1301	398	197	201	0		1043	155	888	291	203	88	0		1232	176	1056	272	206	66	0
2245	ERD2	8383	191	8192	424	201	223	0		6005	148	5857	251	197	54	0		6618	174	6444	280	209	71	0
2246	SPCC2H8.04	1696	167	1529	395	196	199	0		1302	145	1157	235	191	44	0		1352	165	1187	277	205	72	0
2247	SPAC13G6.03	3678	164	3514	374	193	181	0		3140	154	2986	256	194	62	0		3284	159	3125	294	201	93	0
2248	SPBC8D2.21C	3491	165	3326	464	199	265	0		2228	210	2018	480	374	106	0		3140	189	2951	249	201	48	0
2249	SPBC685.05	1002	169	833	350	196	154	0		802	209	593	537	360	177	0		965	213	752	248	203	45	0
2250	SED5	3165	160	3005	418	193	225	0		2163	204	1959	512	376	136	0		2869	258	2611	266	220	46	0
2251	SPAC22H10.02	4133	165	3968	335	192	143	0		3138	225	2913	500	411	89	0		3390	276	3114	275	232	43	0
2252	MAL3	3235	173	3062	406	192	214	0		2176	212	1964	466	444	22	0		2903	231	2672	253	214	39	0
2253	SPAC17C9.12	12372	191	12181	437	197	240	0		8126	194	7932	472	399	73	0		11424	206	11218	252	208	44	0
2254	SPCC18.13	454	218	236	290	198	92	0		1862	171	1691	474	342	132	0		2617	186	2431	243	200	43	0
2255	SPCC1682.12C	3178	205	2973	426	191	235	0		1768	160	1608	482	350	132	0		2834	177	2657	242	200	42	0
2256	SPAC1B2.02C	4347	195	4152	405	190	215	0		2697	161	2536	460	373	87	0		3782	214	3568	266	217	49	0
2257	SPAC25B8.17	2984	170	2814	380	186	194	0		1905	176	1729	502	414	88	0		2613	246	2367	263	220	43	0
2258	PRP39	3301	166	3135	357	185	172	0		1912	163	1749	452	343	109	0		2506	203	2303	255	209	46	0
2259	SPAC1D4.02C	5951	152	5799	411	188	223	0		3583	158	3425	428	285	143	0		5127	178	4949	248	200	48	0
2260	MOE1	20329	158	20171	454	193	261	0		12240	167	12073	324	264	60	0		17293	176	17117	261	202	59	0
2261	CDC27	2389	153	2236	436	192	244	0		1520	157	1363	419	249	170	0		2081	168	1913	260	206	54	0
2262	SPAC1F7.11C	3336	155	3181	421	190	231	0		2200	149	2051	464	262	202	0		2990	168	2822	282	202	80	0
2263	SPAC688.10	1201	164	1037	332	193	139	0		810	147	663	449	247	202	0		1009	189	820	235	206	29	0
2264	RPN5-A	24967	174	24793	599	192	407	0		16453	146	16307	485	230	255	0		21932	237	21695	262	212	50	0
2265	SPAC23C4.20C	3448	160	3288	423	191	232	0		2589	150	2439	276	212	64	0		2856	181	2675	241	202	39	0
2266	SPAP27G11.14C	2294	166	2128	379	195	184	0		1936	148	1788	293	199	94	0		1984	165	1819	263	205	58	0
2267	SPAC222.03C	2919	163	2756	355	194	161	0		2372	143	2229	242	193	49	0		2492	160	2332	254	205	49	0
2268	SPAC24H6.08	1118	158	960	501	191	310	0		986	146	840	452	187	265	0		1032	155	877	512	199	313	0
2269	SPAC977.15	334	155	179	396	194	202	0		272	162	110	443	308	135	0		317	188	129	257	203	54	0
2270	RPN5-B	20314	161	20153	561	199	362	0		14176	167	14009	477	312	165	0		19456	195	19261	249	194	55	0
2271	SPAC56E4.01C	3499	158	3341	421	197	224	0		685	168	517	517	325	192	0		3068	211	2857	244	204	40	0
2272	SPBC21D10.08C	2677	166	2511	408	194	214	0		1865	183	1682	443	352	91	0		2488	232	2256	250	211	39	0
2273	SPAC31A2.10	1633	163	1470	377	194	183	0		1147	178	969	429	341	88	0		1492	195	1297	245	231	14	0
2274	SPBC19G7.07C	2909	163	2746	376	194	182	0		2134	172	1962	449	352	97	0		2764	178	2586	248	233	15	0
2275	SPBC1198.05	16461	170	16291	424	193	231	0		10327	177	10150	481	361	120	0		14724	168	14556	231	204	27	0
2276	SPAC11E3.10	8001	184	7817	382	191	191	0		4923	169	4754	461	343	118	0		7249	180	7069	241	204	37	0
2277	SPAC630.06C	5736	181	5555	399	189	210	0		3760	163	3597	468	347	121	0		4905	204	4701	272	219	53	0
2278	SPBC2G2.17C	1025	158	867	366	187	179	0		596	166	430	491	363	128	0		929	200	729	274	216	58	0
2279	SPAC31G5.05C	16379	154	16225	420	188	232	0		9403	157	9246	503	344	159	0		13904	181	13723	268	203	65	0
2280	SPBC577.04	2693	149	2544	674	187	487	0		1584	152	1432	903	315	588	0		2032	171	1861	322	196	126	0
2281	SPBC1271.13	2916	152	2764	347	189	158	0		1806	155	1651	413	282	131	0		2369	172	2197	240	199	41	0
2282	SPAC323.04	6634	157	6477	452	188	264	0		4199	146	4053	319	254	65	0		5726	168	5558	274	201	73	0
2283	SPBC1734.07C	1952	159	1793	349	188	161	0		1125	146	979	476	278	198	0		1677	181	1496	235	199	36	0
2284	SPBC31F10.05	1453	174	1279	335	192	143	0		990	150	840	433	255	178	0		1339	255	1084	237	223	14	0
2285	SPAC823.16C	2096	164	1932	346	186	160	0		1365	148	1217	435	241	194	0		1841	274	1567	227	225	2	0
2286	SPCC1672.09	4826	157	4669	408	187	221	0		3154	152	3002	361	223	138	0		4196	228	3968	243	208	35	0
2287	SPCC1223.10C	1944	157	1787	336	191	145	0		1525	158	1367	265	211	54	0		1771	167	1604	252	197	55	0
2288	SPAP27G11.07C	1915	163	1752	343	191	152	0		737	149	588	232	201	31	0		1781	168	1613	232	197	35	0
2289	SPBC1861.08C	3840	160	3680	358	187	171	0		3107	144	2963	217	187	30	0		3479	158	3321	238	192	46	0
2290	SPBC947.08C	2254	152	2102	361	197	164	0		1429	152	1277	428	296	132	0		2167	188	1979	236	198	38	0
2291	SPBC3B9.06C	2365	154	2211	377	193	184	0		1632	161	1471	442	305	137	0		2231	174	2057	243	193	50	0
2292	SPCC320.09	1526	154	1372	334	195	139	0		1009	152	857	452	310	142	0		1445	173	1272	227	197	30	0
2293	SDH4	16970	160	16810	381	195	186	0		11213	161	11052	471	326	145	0		15854	184	15670	242	197	45	0
2294	SPBC106.11C	2755	158	2597	390	194	196	0		1935	155	1780	438	310	128	0		2507	176	2331	241	206	35	0
2295	SPBC3H7.04	3629	156	3473	366	192	174	0		2515	161	2354	460	319	141	0		3299	165	3134	231	211	20	0
2296	SPCC18.08	2127	159	1968	428	191	237	0		1425	164	1261	453	331	122	0		1900	159	1741	238	198	40	0
2297	SPBC651.09C	4633	165	4468	384	193	191	0		2978	163	2815	466	335	131	0		4228	166	4062	241	201	40	0
2298	CDC4	9819	158	9661	432	192	240	0		5841	173	5668	477	346	131	0		8511	185	8326	255	213	42	0
2299	SPAC11H11.03C	1742	146	1596	336	190	146	0		1132	163	969	452	330	122	0		1439	182	1257	256	216	40	0
2300	SPBC14C8.04	35423	152	35271	444	191	253	0		22001	164	21837	491	339	152	0		28685	181	28504	288	210	78	0
2301	SPCC306.05C	3508	151	3357	389	191	198	0		2282	155	2127	455	325	130	0		3224	168	3056	241	197	44	0
2302	SPCC1919.11	2861	148	2713	403	189	214	0		1733	150	1583	440	324	116	0		2685	169	2516	247	197	50	0
2303	NUP184	4805	150	4655	437	187	250	0		2937	149	2788	445	321	124	0		4261	158	4103	233	199	34	0
2304	RHP14	3204	169	3035	407	190	217	0		2124	147	1977	468	289	179	0		2828	190	2638	227	208	19	0
2305	SPAC144.08	866	195	671	263	196	67	-50		737	163	574	393	272	121	-50		913	281	632	221	226	-5	0
2306	SPBC14C8.16C	2895	172	2723	348	189	159	0		1926	149	1777	458	249	209	0		2278	238	2040	226	199	27	0
2307	SPCC736.05	760	160	600	394	189	205	0		527	152	375	355	230	125	0		708	269	439	221	216	5	0
2308	SPM1	2851	157	2694	444	189	255	0		2367	160	2207	274	218	56	0		2619	185	2434	228	193	35	0
2309	PRI1	1891	156	1735	355	188	167	0		1289	154	1135	254	206	48	0		1767	168	1599	235	191	44	0
2310	SPAC1002.15C	1319	152	1167	350	187	163	0		868	158	710	244	199	45	-50		1249	168	1081	228	187	41	0
2311	SPAC2E1P3.01	5068	157	4911	483	205	278	0		3548	154	3394	423	309	114	0		4710	178	4532	241	205	36	0
2312	SPBC20F10.10	1490	153	1337	341	193	148	0		1048	173	875	428	332	96	0		1572	163	1409	225	193	32	0
2313	ACT2	10323	161	10162	367	196	171	0		6783	158	6625	449	314	135	0		8888	166	8722	226	195	31	0
2314	APM2	3291	164	3127	388	196	192	0		2136	154	1982	444	309	135	0		2865	181	2684	222	193	29	0
2315	SPAC12B10.13	3176	175	3001	365	196	169	0		2111	155	1956	449	313	136	0		2847	186	2661	227	196	31	0
2316	SPAC1002.16C	1143	166	977	344	192	152	0		824	161	663	461	327	134	0		1078	188	890	234	200	34	0
2317	SPCC285.03	5292	157	5135	388	191	197	0		3309	176	3133	509	348	161	0		4362	178	4184	231	196	35	0
2318	SPCC1235.03	1735	164	1571	382	192	190	0		1154	168	986	486	324	162	0		1684	163	1521	226	193	33	0
2319	COX10	1510	154	1356	358	196	162	0		937	160	777	487	321	166	0		1452	177	1275	261	203	58	0
2320	MEI4	621	149	472	429	191	238	0		472	159	313	521	313	208	0		558	187	371	266	214	52	0
2321	SPAC644.09	2853	159	2694	373	190	183	0		1888	161	1727	471	328	143	0		2660	188	2472	256	212	44	0
2322	SPAC17G8.04C	5554	165	5389	311	190	121	0		3542	155	3387	495	322	173	0		5138	175	4963	249	201	48	0
2323	SPCC297.06C	2526	173	2353	344	194	150	0		1779	152	1627	451	314	137	0		2238	171	2067	226	198	28	0
2324	SPCC1450.19	1423	163	1260	319	190	129	0		1075	164	911	502	339	163	0		1375	170	1205	235	196	39	0
2325	SPAC1952.15C	1597	168	1429	370	189	181	0		1016	153	863	416	283	133	0		1405	187	1218	218	197	21	0
2326	SPAC1093.02	9152	175	8977	344	188	156	0		5717	154	5563	462	280	182	0		8112	225	7887	227	210	17	0
2327	SPBC106.17C	6844	170	6674	342	192	150	0		5041	149	4892	464	259	205	0		6784	246	6538	228	204	24	0
2328	SPAC18B11.09C	1815	162	1653	327	188	139	0		1136	148	988	436	238	198	0		1640	226	1414	242	203	39	0
2329	SPAC1F5.02	15344	163	15181	347	191	156	0		9648	156	9492	368	221	147	0		13583	186	13397	237	190	47	0
2330	SPCC16A11.06C	1122	158	964	368	191	177	0		857	151	706	265	204	61	0		1097	178	919	234	190	44	0
2331	SPAC23H3.03C	1677	150	1527	322	189	133	0		1366	145	1221	222	193	29	0		1451	167	1284	228	184	44	0
2332	SPAC328.09	6888	160	6728	392	198	194	0		4325	167	4158	445	325	120	0		5975	170	5805	227	197	30	0
2333	HUS1	2462	156	2306	378	194	184	0		897	166	731	428	324	104	0		1100	163	937	215	191	24	0
2334	SPAC1B3.17	1173	167	1006	383	202	181	0		962	162	800	453	331	122	0		1090	169	921	238	193	45	0
2335	SPBC2D10.08C	3136	158	2978	369	196	173	0		1916	154	1762	457	309	148	0		2622	192	2430	230	195	35	0
2336	SPCC16C4.10	8082	163	7919	399	192	207	0		5256	162	5094	436	317	119	0		7168	208	6960	221	197	24	0
2337	SPAC25H1.08C	13071	176	12895	391	192	199	0		8148	178	7970	436	362	74	0		11158	268	10890	234	213	21	0
2338	SPAC3F10.12C	2762	163	2599	388	190	198	0		2068	209	1859	443	456	-13	0		2450	211	2239	238	196	42	0
2339	RPC40	8711	171	8540	429	191	238	0		5652	174	5478	462	326	136	0		5649	169	5480	304	191	113	0
2340	SPAC25G10.03	25607	162	25445	401	196	205	0		15310	157	15153	444	312	132	0		22455	167	22288	255	194	61	0
2341	SPBC32F12.12C	8169	155	8014	375	193	182	0		5590	178	5412	452	340	112	0		6801	169	6632	260	202	58	0
2342	SPCC736.07C	2912	159	2753	375	192	183	0		1923	166	1757	475	310	165	0		2776	173	2603	252	200	52	0
2343	SPAC31A2.06	3869	182	3687	397	194	203	0		2210	161	2049	443	309	134	0		3408	177	3231	228	196	32	0
2344	SPAC4D7.11	3768	243	3525	400	203	197	0		2393	164	2229	391	325	66	0		3413	182	3231	231	194	37	0
2346	SPAPYUG7.05	9342	176	9166	419	190	229	0		6054	153	5901	336	288	48	0		8100	185	7915	236	197	39	0
2347	SPBC902.03	1961	166	1795	358	187	171	0		1121	150	971	452	305	147	0		1847	191	1656	255	208	47	0
2348	SPAC23A1.07	1912	167	1745	441	191	250	0		1104	148	956	431	278	153	0		1541	204	1337	256	204	52	0
2349	SPBC1711.04	5509	165	5344	375	189	186	0		3354	151	3203	452	253	199	0		4957	187	4770	234	192	42	0
2350	SPBC1778.03C	1708	160	1548	435	189	246	0		1174	154	1020	437	227	210	0		1584	198	1386	243	191	52	0
2351	SPAC12G12.08	2525	159	2366	370	189	181	0		1862	157	1705	322	215	107	0		2235	214	2021	217	195	22	0
2352	SPBC418.02	1684	164	1520	396	193	203	0		1200	148	1052	257	203	54	0		1434	168	1266	224	184	40	0
2353	BIO2	18267	166	18101	428	193	235	0		11982	158	11824	487	309	178	0		16277	169	16108	260	191	69	0
2354	SPAC6B12.11	2017	159	1858	356	191	165	0		1286	155	1131	459	301	158	0		1774	173	1601	230	194	36	0
2355	SPBC2A9.10	1326	155	1171	434	190	244	0		870	166	704	456	319	137	0		1107	164	943	226	192	34	0
2356	SPBC1861.10	1979	155	1824	379	190	189	0		1361	160	1201	479	307	172	0		1741	170	1571	219	191	28	0
2357	SPAC323.09	3533	167	3366	426	190	236	0		2236	159	2077	435	312	123	0		3011	173	2838	227	189	38	0
2358	COQ6	3724	168	3556	396	189	207	0		2618	179	2439	445	380	65	0		3482	199	3283	229	195	34	0
2359	MAD2	2531	161	2370	316	190	126	0		1714	211	1503	444	494	-50	0		2313	180	2133	217	188	29	0
2360	SPBC115.01C	3091	168	2923	394	189	205	0		2065	186	1879	461	391	70	0		2636	164	2472	221	188	33	0
2361	SPBC646.15C	1691	163	1528	384	190	194	0		1187	167	1020	445	318	127	0		1609	167	1442	218	189	29	0
2362	SPBC2G2.10C	798	164	634	448	197	251	0		702	195	507	459	395	64	0		848	167	681	241	197	44	0
2363	SPBC1347.12	689	167	522	371	204	167	0		548	176	372	443	336	107	0		587	169	418	226	194	32	0
2364	SPAC1F3.04C	6508	171	6337	476	193	283	0		4077	164	3913	456	317	139	0		4803	169	4634	273	192	81	0
2365	RPS9-2	65535	200	65335	466	193	273	0		52913	169	52744	413	335	78	0		65535	179	65356	271	193	78	0
2366	SPCC777.07	2486	177	2309	364	188	176	0		1656	159	1497	321	291	30	0		2476	214	2262	233	199	34	0
2367	SPBP4H10.18C	2034	175	1859	346	187	159	0		1456	156	1300	306	255	51	0		1842	185	1657	223	195	28	0
2368	SPBC3B8.04C	7767	168	7599	393	188	205	0		4654	162	4492	413	308	105	0		6867	174	6693	247	198	49	0
2369	SPBC29A3.07C	2693	172	2521	348	191	157	0		1805	151	1654	461	305	156	0		2308	184	2124	249	200	49	0
2370	SPAC227.16C	3949	201	3748	581	196	385	0		2435	151	2284	637	264	373	0		3412	175	3237	280	190	90	0
2371	SPAC1002.18	4214	171	4043	339	192	147	0		2704	159	2545	462	247	215	0		3741	169	3572	229	186	43	0
2372	SPN2	5685	162	5523	456	189	267	0		3194	176	3018	314	242	72	0		4598	173	4425	240	187	53	0
2373	SPCC1020.03	3361	174	3187	452	195	257	0		2163	157	2006	277	212	65	0		2800	160	2640	233	184	49	0
2374	SPCC1620.09C	3230	163	3067	344	197	147	0		2039	153	1886	494	309	185	0		2803	170	2633	235	189	46	0
2375	SPBP26C9.03C	2075	160	1915	450	192	258	0		1440	158	1282	430	314	116	0		2071	179	1892	234	191	43	0
2376	SPAC823.10C	1449	160	1289	416	189	227	0		1045	166	879	436	319	117	0		1222	168	1054	241	191	50	0
2377	SPAC18B11.04	5282	166	5116	317	191	126	0		3551	167	3384	443	326	117	0		4971	167	4804	225	188	37	0
2378	DPM1	10310	166	10144	390	190	200	0		6586	159	6427	432	309	123	0		9260	164	9096	235	188	47	0
2379	SPCC1393.04	1492	162	1330	385	193	192	0		1022	160	862	440	326	114	0		1278	160	1118	225	189	36	0
2380	SPCC1739.10	5694	163	5531	374	192	182	0		5874	168	5706	425	342	83	0		8050	167	7883	228	186	42	0
2381	SPCC17D1.06	3966	158	3808	379	187	192	0		2436	160	2276	442	317	125	0		3609	164	3445	210	189	21	0
2382	SPBC19C7.12C	5710	157	5553	380	192	188	0		3693	154	3539	438	301	137	0		5357	164	5193	224	189	35	0
2383	SPBC32C12.03C	1263	158	1105	312	192	120	0		975	161	814	451	314	137	0		1214	165	1049	218	193	25	0
2384	SPAC1687.19C	2319	157	2162	343	194	149	0		1596	161	1435	448	302	146	0		2284	158	2126	242	189	53	0
2385	SPCC18B5.07C	4492	157	4335	369	188	181	0		3079	155	2924	463	302	161	0		4249	163	4086	232	187	45	0
2386	SPCC548.05C	2641	162	2479	389	189	200	0		1677	158	1519	451	332	119	0		2326	160	2166	216	190	26	0
2387	SPCC550.03C	4268	159	4109	436	188	248	0		2680	153	2527	412	286	126	0		3919	171	3748	235	193	42	0
2388	SPBC3E7.09	2225	168	2057	348	188	160	0		1282	154	1128	433	269	164	0		1952	168	1784	249	188	61	0
2389	SPCC1183.02	30481	170	30311	397	191	206	0		18276	157	18119	322	271	51	0		25764	163	25601	249	191	58	0
2390	SPAC1D4.08	7696	169	7527	410	191	219	0		5052	150	4902	465	306	159	0		7389	163	7226	236	192	44	0
2391	SPCC417.09C	2936	183	2753	550	195	355	0		1855	150	1705	450	296	154	0		2614	161	2453	225	190	35	0
2392	SPCC737.06C	4370	167	4203	379	194	185	0		2564	150	2414	453	262	191	0		4016	161	3855	227	188	39	0
2393	SPCC622.10C	2568	163	2405	381	191	190	0		1808	157	1651	461	245	216	0		2411	161	2250	238	192	46	0
2394	ERG28	14441	159	14282	395	188	207	0		8892	152	8740	432	228	204	0		12652	159	12493	218	187	31	0
[truncated: 3,411 more rows]

## Sheet: Fold Enrichment over Mock
	ID	eIF3m/Mock		eIF3e/Mock		Total RNA average	Expression Rank		C-Net 635	C-Net 532	I-Net 635	I-Net 532	M-Net 635	M-Net 532
	ZWF1	4.12903		0.903226		27657	238		31615	256	24876	56	26480	62
	ZPR1	4.47059		2.01471		4932.67	1578		5755	304	4311	137	4732	68
	ZFS1	5.56098		0.731707		6589.33	1169		7704	228	5495	30	6569	41
	ZAS1	1.91964		-3.24107		1624	3914		1996	215	1343	-363	1533	112
	Z7SNORNA	1.29825		1.35088		241.333	5101		238	74	243	77	243	57
	Z5SNORNA	0.797101		1.14493		157.667	5152		167	55	122	79	184	69
	Z4SNORNA	1.08333		1.05952		350.667	5050		497	91	374	89	181	84
	Z3SNORNA	1.75		1.75		191	5133		290	63	198	63	85	36
	YTM1	5.23404		1.53191		3925.33	2016		4928	246	3332	72	3516	47
	YPT71	3.7971		0.898551		5618.67	1380		6077	262	4954	62	5825	69
	YPT7	2.84507		1.1831		5929.33	1306		6783	202	4959	84	6046	71
	YPT5	4.09259		1.38889		11789	664		13763	221	10103	75	11501	54
	YPT4	2.91667		1.05833		1656	3884		1758	350	1461	127	1749	120
	YPT3	2.22901		1.0229		15187.3	493		20594	292	12336	134	12632	131
	YPT2	3.10256		1.15385		5879	1316		7384	121	4914	45	5339	39
	YPT1	3.01667		0		10594	732		8707	181	11804	0	11271	60
	YKT6	0.963636		0.636364		3596.33	2170		3464	159	3390	105	3935	165
	YIP1-B	5.1129		0.822581		1197	4399		1445	317	694	51	1452	62
	YIP1-A	3.25676		0.513514		1024	4583		1100	241	1030	38	942	74
	YDC2	3.15909		1.25		1238.67	4354		1359	139	910	55	1447	44
	YAM8	2.13084		0.420561		2058.33	3483		1771	228	2216	45	2188	107
	WTF8	26.0123		2.4321		4321.33	1821		5128	2107	3320	197	4516	81
	WTF7	15.2586		-0.293103		2665.67	2875		3417	885	2179	-17	2401	58
	WTF6	4.59649		0.660819		1750	3792		2138	786	1554	113	1558	171
	WTF5	23.3889		2.33333		2940	2647		3265	1263	2740	126	2815	54
	WTF4	21.5405		1.21622		2623.33	2896		3020	797	2234	45	2616	37
	WTF3	7.42553		1.48936		4043	1957		4689	698	3378	140	4062	94
	WTF2	26.6226		0.716981		3448.67	2257		4179	1411	2974	38	3193	53
	WTF15	3.04412		1.61765		3068	2531		3630	207	2777	110	2797	68
	WTF13	9.10256		0.551282		2459	3076		2359	710	2694	43	2324	78
	WTF12	7.50549		-1.08791		2479	3049		2273	683	2465	-99	2699	91
	WTF11	7.27586		1.44828		745	4812		890	211	700	42	645	29
	WTF10	7.14865		-2.87838		3378.67	2305		3918	529	3029	-213	3189	74
	WTF1	16.6098		-0.487805		3786.33	2082		4556	681	3465	-20	3338	41
	WSP1	2.29825		0.552632		5604.67	1384		6854	262	4758	63	5202	114
	WOS2	2.39286		-2.60714		17466.7	420		18695	134	15594	-146	18111	56
	WIS4	2.46207		1.1931		6368.67	1212		7521	357	4920	173	6665	145
	WIS2	2.10112		0.786517		12025.7	650		14274	374	10345	140	11458	178
	WIS1	1.24265		0.558824		11745.7	666		12100	338	9967	152	13170	272
	WIN1	4.59701		1.28358		5605	1383		6329	308	4799	86	5687	67
	WEE1	1.34146		1.0061		2564.67	2954		2939	220	2480	165	2275	164
	VTI1	1.7907		1.06977		4772.33	1631		6226	231	3959	138	4132	129
	VPS9B	4.2439		4.56098		2089.67	3448		2385	174	1741	187	2143	41
	VPS9A	5.08333		3.5625		3573.67	2186		4212	244	2756	171	3753	48
	VPS53	2.3578		1.63303		2341	3191		2906	257	2084	178	2033	109
	VPS5	4.68852		0.52459		2654	2883		2453	286	2808	32	2701	61
	VPS45	2.63529		0.823529		2790	2766		2554	224	3198	70	2618	85
	VPS41	3		2.03125		1699	3835		2306	192	1394	130	1397	64
	VPS4	4.5		3.77273		4078.33	1928		4681	198	2985	166	4569	44
	VPS39	4.36364		1.20455		1970.67	3589		2129	192	1786	53	1997	44
	VPS36	1.58101		0.636872		1678.33	3858		1791	283	1510	114	1734	179
	VPS35	2.72441		2.0315		8459	905		9700	346	6827	258	8850	127
	VPS34	1.83333		0.992424		2652	2884		3329	242	2162	131	2465	132
	vps33	5.55769		1.71795		6276.67	1235		7390	867	5058	268	6382	156
	VPS32	2.7931		2.11494		4141.33	1902		5037	243	3050	184	4337	87
	VPS3	4.81818		0.472727		1341	4242		1173	265	1450	26	1400	55
	VPS29	2.09459		1.10811		2487.67	3041		1993	155	2397	82	3073	74
	VPS28	1.46364		0.8		1136.67	4468		935	161	1126	88	1349	110
	VPS27	2.7563		1.12605		3975	1986		5290	328	3178	134	3457	119
	VPS24	4.62857		4.57143		1426.33	4154		1717	162	960	160	1602	35
	VPS17	2.14286		0.5		2597.33	2924		2611	180	2516	42	2665	84
	VPS16	6.33333		4.01961		1607	3936		2213	323	218	205	2390	51
	VPS13B	3.08333		3.75		4030.33	1962		4892	185	3219	225	3980	60
	vps13a	2.41722		0.97351		3141	2479		3309	365	2996	147	3118	151
	VPS1	5.25758		1.62121		6229.33	1248		6300	347	6039	107	6349	66
	VPH2	3.14754		0.95082		1737.33	3805		1868	384	1640	116	1704	122
	VPH1	1.88636		1.10227		8523	895		6261	166	8694	97	10614	88
	VMA8	6.74286		3.74286		5297	1471		6551	236	4098	131	5242	35
	VMA7	2.35294		0.490196		2375.33	3158		2546	120	2071	25	2509	51
	VMA6	4.90476		0.857143		7866	967		9383	206	6736	36	7479	42
	VMA5	4.28571		0.489796		6761.67	1137		8304	210	5451	24	6530	49
	VMA4	2.0119		0.821429		12085.7	645		11101	169	11600	69	13556	84
	VMA3	1.78333		1.51667		17728.7	410		14230	107	22678	91	16278	60
	VMA3	2.22449		0.479592		170.667	5140		80	218	302	47	130	98
	VMA2	1.09589		0.849315		20769	350		13324	80	19622	62	29361	73
	VMA2	0.508108		0.243243		33.3333	5311		21	94	16	45	63	185
	VMA16	1.5283		-2.45283		4345	1810		3726	162	3908	-260	5401	106
	VMA13	1.60284		1.11348		6330.67	1221		7871	226	5519	157	5602	141
	VMA11	2.14789		1.14789		10554	737		12673	305	8981	163	10008	142
	VMA10	1.85714		0.982143		2796.67	2760		2493	104	2013	55	3884	56
	VMA1	3.54054		2.10811		23456.7	308		27437	262	18343	156	24590	74
	VIP1	2.20548		0.0958904		21521	334		20625	161	17423	7	26515	73
	VAC8	3.59722		2.36111		4076.67	1931		5299	259	3455	170	3476	72
	uvi31	1.17939		0.862595		850.667	4730		833	309	778	226	941	262
	UVI22	2.23276		0.706897		1672.67	3865		1580	259	1680	82	1758	116
	UVI15	1.10606		-3.62121		12936.3	595		7926	73	14420	-239	16463	66
	UVI15	1.73077		0.769231		12	5360		0	45	18	20	18	26
	UVDE	4.75676		2.68919		1978	3582		2479	352	1485	199	1970	74
	USO1	0.7713		0.475336		3343.33	2329		3826	172	2893	106	3311	223
	URE2	1.32338		0.756219		8171	932		9711	266	6648	152	8154	201
	URA5	3.65625		2.8125		5409	1444		6687	234	4459	180	5081	64
	URA4	1.21176		0.623529		9096.33	830		10901	103	7575	53	8813	85
	URA3	12.1163		1.72093		6828.33	1116		573	521	9571	74	10341	43
	URA1	3.73034		2.06742		31373.7	191		37992	332	23914	184	32215	89
	UPS	0.34748		0.0636605		2141.67	3392		2786	131	2849	24	790	377
	UPF2	7.7451		0.941176		4244	1843		4523	790	3980	96	4229	102
	UNG1	2.97333		3.52		1445	4133		1715	223	1118	264	1502	75
	ULP2	3.26761		-0.183099		2304	3225		2014	232	2338	-13	2560	71
	ULP1	2.21552		1.4569		4047.33	1954		5302	257	3463	169	3377	116
	UFE1	2.62195		1.10976		3196.67	2433		2819	215	3227	91	3544	82
	UFD2	3.11475		1.11475		4404.33	1788		5363	190	3645	68	4205	61
	UFD1	4.78261		0.0652174		2879.33	2689		2668	220	3122	3	2848	46
	UEP1	2.47059		1.24706		35181.3	162		36932	210	31666	106	36946	85
	UCH2	2.44643		2.375		2457	3078		2150	137	2202	133	3019	56
	UCH1	3.38983		2.66102		2927	2660		3584	200	2724	157	2473	59
	UCH1	2.77273		3.84091		2477.67	3052		2458	122	2240	169	2735	44
	UBPD	2.10714		-0.267857		4850	1610		5413	118	4250	-15	4887	56
	UBL4	1.89189		4.21622		935.667	4659		1149	70	741	156	917	37
	ubl1	1.33065		1.22581		1588.33	3957		1896	165	1263	152	1606	124
	UBI4	3.63576		1.34437		65365.3	14		65379	549	65350	203	65367	151
	UBI4	2.65217		0.956522		26163.3	261		32453	122	19320	44	26717	46
	UBI4	0.895522		0.701493		11.3333	5364		15	60	-1	47	20	67
	UBI3	1.76316		1.28947		10232.7	762		9540	67	11768	49	9390	38
	UBI3	3.54545		1.07576		24	5336		26	234	22	71	24	66
	UBI1	2.87179		-1.46154		16095	464		16189	112	15335	-57	16761	39
	UBI1	4.28571		-3.61905		4550.33	1717		3675	90	4813	-76	5163	21
	ubcp3	1.92553		0.952128		6005.67	1288		6271	362	5350	179	6396	188
	UBC8	3.86111		2.43056		2978.67	2612		3183	278	2201	175	3552	72
	UBC6	2.11364		0.545455		2112.33	3422		2435	186	1836	48	2066	88
	UBC4	2.93103		-0.189655		24214.3	289		25361	170	22961	-11	24321	58
	UBC16	1.92208		0.727273		1633	3907		1522	148	1529	56	1848	77
	UBC15	1.5298		0.97351		3021.33	2573		3997	231	2445	147	2622	151
	UBC14	3.24138		-0.431034		2011.33	3542		2187	188	1663	-25	2184	58
	UBC13	1.90426		0.840426		7613.33	999		6775	179	7518	79	8547	94
	UBC12	2.13793		1.06034		1781.67	3769		2122	248	1448	123	1775	116
	UBC11	3.28333		-2.61667		2596	2925		2155	197	2490	-157	3143	60
	UBC1	2.27027		2.47297		2460	3073		2959	168	1895	183	2526	74
	UBA5	2.5614		0.77193		1083.67	4522		1265	146	897	44	1089	57
	UBA3	4.64615		1.98462		1813.67	3743		2444	302	1228	129	1769	65
	UBA2	1.37405		0.938931		1713	3826		2063	180	1260	123	1816	131
	UAP56	1.97656		0.671875		12215	638		11353	253	13624	86	11668	128
	UAP2	4.83784		3.35135		2922.33	2665		3620	179	2428	124	2719	37
	U3SNRNA	2.26667		0.455556		1640.67	3898		1897	204	1531	41	1494	90
	TUP11	2.94737		-11.1158		2415.33	3115		2284	280	2111	-1056	2851	95
	TUP1	2.95604		0.593407		4106.67	1916		4358	269	3817	54	4145	91
	TUG1	2.24		0.8		1636.33	3903		1850	280	1452	100	1607	125
	TUB1	2.9375		2.04167		6418.33	1197		6786	141	4791	98	7678	48
	TRX2	1.21277		1.55319		3147	2473		2337	57	2474	73	4630	47
	TRX2	3.48		1.32		27.6667	5328		15	87	28	33	40	25
	TRT1	2.15385		0.145299		1464.67	4110		1270	252	1612	17	1512	117
	TRS31	5.72222		1.22222		1402	4181		1328	309	1359	66	1519	54
	trs20	3.42857		1.55102		2112	3423		2510	504	1348	228	2478	147
	TRR1	2.69444		1.75		12857.3	603		14377	291	10506	189	13689	108
	TRP4	2.525		0.9		5522.33	1410		7167	303	4466	108	4934	120
	TRP1	4.13636		1.0303		13499	556		19511	273	2391	68	18595	66
	TRM1	1.86628		1.09884		4960.33	1567		6349	321	4186	189	4346	172
	TRK2	5.36486		1.62162		2300.67	3232		2271	397	2201	120	2430	74
	TRK1	2.66013		0.712418		3052.33	2543		2274	407	3441	109	3442	153
	tps1	3.72956		1.89308		10920.7	711		13392	593	7935	301	11435	159
	TPR1	1.71277		0.861702		7143	1064		9324	322	6006	162	6099	188
	TPP1	2.64463		0.818182		7204.33	1055		8439	320	6227	99	6947	121
	TPI1	1.87129		0.752475		19640.3	366		30674	189	16695	76	11552	101
	TPI1	1.4		3.475		350	5051		431	56	262	139	357	40
	TOR2	1.95833		0.527778		4891	1595		5262	141	4391	38	5020	72
	TOR1	9.13514		5.13514		4967.67	1564		5919	338	4167	190	4817	37
	TOP3	9.06667		4.6		1206	4388		1473	272	874	138	1271	30
	TOP2	6.63462		0.884615		4469.33	1752		5330	345	3789	46	4289	52
	TOP1	1.24378		0.686567		3390	2298		4320	250	2661	138	3189	201
	TOL1	2.73529		1.39216		6983.33	1086		8121	279	6297	142	6532	102
	TNR3	2.27957		1.21505		3388.67	2301		3695	212	2764	113	3707	93
	TMS1	11.5		3		2993.33	2598		3735	345	2122	90	3123	30
	TMP1	4.04082		3.79592		2573.33	2942		3212	198	1847	186	2661	49
	TLG2	9.15789		1.55263		3361.67	2320		3568	348	2964	59	3553	38
	TLG1B	8.975		2.7		4216.67	1866		5239	359	3214	108	4197	40
	TLG1	3.69841		2.77778		1850.67	3706		2212	233	1348	175	1992	63
	TIM8	1.97674		2.44186		2347.67	3187		2687	85	1870	105	2486	43
	TIM13	2.14634		1.26829		5510.67	1411		6310	176	4135	104	6087	82
	TIF6	2.43066		1.26277		13309.7	568		14839	333	11759	173	13331	137
	TIF512	2.86111		3		51405	74		60856	206	41065	216	52294	72
	TIF51	1.70588		1.34118		34389.7	171		38591	145	31273	114	33305	85
	TIF51	0.870968		0.903226		11.6667	5361		19	27	12	28	4	31
	TIF471	3.35455		0.881818		15005.3	502		13752	369	15715	97	15549	110
	TIF452	4		-0.15		3667	2137		3629	240	4401	-9	2971	60
	TIF45	2.296		1.712		8603	888		10608	287	7605	214	7596	125
	TIF412	3.21296		0.518519		5344.33	1460		5240	347	5020	56	5773	108
	tif35	3.19286		1.23571		13267.3	572		13788	447	11684	173	14330	140
	TIF34	5.34043		1.82979		19537.3	370		24233	251	14662	86	19717	47
	TIF33	3.91045		0.865672		17546.3	418		18732	262	16737	58	17170	67
	TIF225	3.81373		0.941176		4146.33	1900		4461	389	4330	96	3648	102
	TIF223	2.17949		-1		5035	1544		4872	170	5084	-78	5149	78
	TIF213	3		0.824561		11024.7	704		10340	171	11755	47	10979	57
	TIF212	3.01562		1.39062		29873	214		39163	386	24254	178	26202	128
	TIF211	2.47287		1		9593.67	798		7546	319	11850	129	9385	129
	TIF11	8.47826		2.21739		5477.33	1421		13925	195	1027	51	1480	23
	TIF1	1.42222		1.91111		7887	964		8090	64	10264	86	5307	45
	TIF1	1.275		2.975		74	5241		79	51	38	119	105	40
	THT1	1.86957		2.01449		979.333	4627		1089	129	775	139	1074	69
	THS1	3.70238		0.869048		14809.3	512		14905	311	16075	73	13448	84
	THRC	1.92929		0.984848		21145.3	342		34297	382	5698	195	23441	198
	THP1	4.72727		0.681818		4048	1952		5072	312	3494	45	3578	66
	THI4	2.0146		1.25547		18298.3	400		23262	276	15933	172	15700	137
	thi3	1.52866		1.1242		65381	9		65389	480	65381	353	65373	314
	thi2	1.54045		1.02589		65346	19		65350	476	65335	317	65353	309
	THI1	2.825		0.925		7336.33	1033		8157	339	6644	111	7208	120
	TFS1	2.50435		1.50435		4707.67	1665		5947	288	3352	173	4824	115
	TFH47	5.65714		2.05714		2056	3485		2702	198	1304	72	2162	35
	TFA2	1.59551		0.882022		2530.67	2996		3243	284	1894	157	2455	178
	TFA1	2.47561		2.59756		2988.67	2605		3466	203	2320	213	3180	82
	TF2-9	17.6117		1.98058		35291	161		42599	1814	26336	204	36938	103
	tf2-8	8.56548		1.15476		32836	178		31059	1439	29685	194	37764	168
	TF2-7	15.7524		2.92381		36173	154		45049	1654	27046	307	36424	105
	TF2-6	12.781		1.51825		30087	209		38037	1751	20347	208	31877	137
	TF2-5	14.0427		2.24786		35536	159		44761	1643	23931	263	37916	117
	TF2-3	11.0069		1.65278		29542	221		40513	1585	18236	238	29877	144
	TF2-2	13.1709		1.03419		31051.7	197		34401	1541	23902	121	34852	117
	TF2-12	13.928		2.056		31965	186		38890	1741	21604	257	35401	125
	TF2-11	8.61212		1.2303		33184	177		38975	1421	28318	203	32259	165
	TF2-10	11.482		1.28777		36249.3	152		43646	1596	26953	179	38149	139
	tf2-1	8.88		1.17714		38089	148		40487	1554	33145	206	40635	175
	TEL1	2.81553		1.29126		1295.33	4298		1515	290	1090	133	1281	103
	TEF5	1.67568		1.10811		3191	2436		2345	62	3095	41	4133	37
	TEF5	1.3913		2.26087		3.66667	5383		2	32	9	52	0	23
	TEF3	1.64045		0.606742		34858	165		28985	146	41896	54	33693	89
	TEF3	1.06289		1.07547		30090.7	208		36290	169	26977	171	27005	159
	TEF1-E	3.01031		1.09278		65366	13		65378	876	65346	318	65374	291
	TEA2	4.43548		0.612903		463.667	4986		416	275	365	38	610	62
	TEA1	2.41892		1.05405		1469.33	4099		1696	179	1165	78	1547	74
	TCG1	5.22		2.7		10146	767		12029	261	7563	135	10846	50
	TBP1	3.92453		1.31132		19468	373		18435	416	18849	139	21120	106
	TAZ1	4.42718		1.04854		7757.67	982		7144	456	8082	108	8047	103
	TAL1	1.80882		1.02941		32478.7	181		22267	123	40074	70	35095	68
	TAL1	1.21495		1.29907		15429	484		12759	130	16893	139	16635	107
	TAF73	1.8855		0.961832		1637	3901		1379	247	1717	126	1815	131
	TAF72	2.50633		2.81013		2379.33	3153		2712	198	1637	222	2789	79
	SYF1	7.06061		3.69697		4047.67	1953		4666	233	3254	122	4223	33
	SXA2	3.33562		1		1612.67	3929		1503	487	1726	146	1609	146
	SXA1	2.84375		1.26562		9290.33	819		12011	182	6809	81	9051	64
	SWO1	1.26667		0.847619		20616	351		16867	133	21862	89	23119	105
	SWO1	1.62963		1.09877		6799.33	1126		6978	132	6846	89	6574	81
	SWI4	2.77966		0.661017		1188.67	4406		1503	164	972	39	1091	59
	SWI2	3.70886		3.01266		4476	1749		5028	293	3510	238	4890	79
	SWI10	2.69912		1.15044		1827	3727		2049	305	1615	130	1817	113
	SWI1	3.30994		1.44444		6832	1114		8298	566	5071	247	7127	171
	SUP45	1.96899		1.65891		9438.67	811		11135	254	6892	214	10289	129
	SUP35	3.17273		1.73636		11170.7	698		13877	349	8001	191	11634	110
	SUM3	2.59524		2.78571		15450.7	483		16388	109	19015	117	10949	42
	SUM3	0.909091		0.522727		67	5247		43	80	46	46	112	88
	SUM2	2.6092		0.563218		7392.67	1022		8012	227	5958	49	8208	87
	SUI1	4.89535		1.60465		32795	179		36439	421	31408	138	30538	86
	SUI1	0.302632		1.44737		58.3333	5258		11	46	42	220	122	152
	suc22	2.44162		1.12183		21488.3	337		28995	481	17140	221	18330	197
	SUC1	2.22449		4.30612		1158	4443		1276	109	936	211	1262	49
	STY1	2.76712		0.780822		6309.67	1228		6788	202	5453	57	6688	73
	STT3	4.52632		1.10526		9880.67	783		8602	258	10875	63	10165	57
	STS5	5.24731		1.36559		6286	1232		7392	488	5370	127	6096	93
	STS1	0.363636		0.545455		68.3333	5245		86	-4	89	-6	30	-11
	STP1	1.52703		1.15541		2142	3391		2574	226	1772	171	2080	148
	STP1	1.33628		0.725664		1677	3860		2140	151	1823	82	1068	113
	STM1	3.64516		1.09677		13724.3	547		16235	226	12038	68	12900	62
	STI1	6.2		0.9		15237.7	491		15842	434	13848	63	16023	70
	STE7	3.00775		1.84496		7477	1011		8736	388	5379	238	8316	129
	STE6	1.69608		1.16667		830.333	4750		1036	173	652	119	803	102
	STE5	5.17647		3.11765		5059.67	1535		6008	176	3895	106	5276	34
	STE4	-20.3333		-17.9167		3051.33	2544		4016	244	2255	215	2883	-12
	STE16	1.65022		0.695067		4947	1572		5740	368	4923	155	4178	223
	STE13	4.25862		2.72414		13990	539		18151	247	10713	158	13106	58
	STE11	4.0411		2.42466		8662.33	880		11084	295	6961	177	7942	73
	SSP1	2.74074		0.759259		34543	169		33071	148	33656	41	36902	54
	SSP1	5.03704		1.01852		2689.67	2850		2476	272	2570	55	3023	54
	SSO1	3		0.769231		4586	1703		4493	312	4694	80	4571	104
	SSM4	2.49524		1.38095		437.667	5001		542	262	342	145	429	105
	SSB3	1.95833		-1.66667		480.333	4976		396	94	445	-80	600	48
	SSB2	2.5		0.975		3372.33	2310		3263	200	3318	78	3536	80
	SSB1	2.4252		0.740157		3411.33	2284		2490	308	3779	94	3965	127
	SRW1	5.03077		0.107692		1552.33	3998		1538	327	1367	7	1752	65
	SRS2	4.38961		2.41558		4349.33	1806		5102	338	4207	186	3739	77
	SRP72	2.45217		0.93913		6668.67	1152		7620	282	5601	108	6785	115
	SRP54	3.41791		-0.328358		5435	1432		6598	229	4214	-22	5493	67
	SRP2	1.76923		0.285714		15459.3	481		16451	161	15407	26	14520	91
	SRP14	5.33333		0.794872		2337	3195		2460	208	2123	31	2428	39
	SRP102	6.325		0.85		2346.33	3189		2424	253	2046	34	2569	40
	SRP1	2.27848		1.64557		4994.67	1554		5637	180	3927	130	5420	79
	SP-Z16-SNO	0.659794		0.938144		235.667	5105		239	64	196	91	272	97
	SP-U24B-SNO	0.650943		0.424528		139.667	5178		69	69	214	45	136	106
	SPT3	2.25352		1.98592		475.667	4978		477	160	378	141	572	71
	SP-SNR70-SNO	0.923077		1.89744		137.667	5181		132	36	142	74	139	39
	SP-SNR69-SNO	1.10185		0.990741		127	5194		216	119	35	107	130	108
	SP-SNR69B-SNO	1.44828		1.55172		101	5215		98	42	123	45	82	29
	SP-SNR69B-SNO	0.432432		1		58.3333	5257		57	48	57	111	61	111
	SP-SNR58-SNO	1.82759		1.48276		212	5118		167	53	245	43	224	29
	SP-SNR58-SNO	1.12871		2.26733		151.667	5163		98	114	231	229	126	101
	SP-SNR56-SNO	1		1.63636		2886.67	2683		1867	66	3738	108	3055	66
	SP-SNR54-SNO	1.08911		1.19802		312.333	5073		285	110	407	121	245	101
	SP-SNR54B-SNO	1.11475		1.77049		137	5182		137	68	154	108	120	61
	SP-SNR51B-SNO	1.12		2.46		349	5052		442	56	319	123	286	50
	SP-SNR47-SNO	0.964286		1.21429		175.667	5138		184	81	170	102	173	84
	SP-SNR41-SNO	0.702128		0.93617		131.333	5189		115	33	157	44	122	47
	SP-SNR40-SNO	1.06757		1.18919		111	5207		129	79	90	88	114	74
	SP-SNR39B-SNO	1.18571		1		155	5157		103	83	235	70	127	70
	SP-SNR38-SNO	1.056		1.392		129.333	5191		86	132	268	174	34	125
	SPR18	2.46094		2.16406		4749.33	1642		5808	315	3984	277	4456	128
	SPP42	2.28788		1.67424		6761.67	1136		8986	302	5941	221	5358	132
	SPO6	1.4878		1.0439		2666.67	2874		3139	305	2168	214	2693	205
	SPO4	9.34146		4.26829		982	4626		1125	383	779	175	1042	41
	SPO20	4.65789		1.75		5461	1425		4858	354	5772	133	5753	76
	SPO15	3.84848		0.924242		5234	1486		6569	254	3562	61	5571	66
	spo14	1.64615		1.37308		6158.67	1260		7141	428	4778	357	6557	260
	SPN6	1.64706		1.02674		1229.67	4366		1487	308	1086	192	1116	187
	SPN5	4.25		-3.11111		2138.67	3394		2385	153	1907	-112	2124	36
	SPN4	4.10909		0.963636		3511	2219		4119	226	2765	53	3649	55
	spn3	1.81503		1.75723		5487.33	1417		6872	314	3996	304	5594	173
	SPN2	5.03774		1.35849		4322	1820		5523	267	3018	72	4425	53
	SPN1	5.88889		1.14815		1941.67	3619		2279	159	1585	31	1961	27
	SPM1	7.28571		1.6		2445	3090		2694	255	2207	56	2434	35
	SPK1	1.125		0.570513		4340.33	1812		6010	351	4227	178	2784	312
	SPI1	1.5		1.21739		7498.67	1009		6973	69	8290	56	7233	46
	SPI1	0.812808		0.285714		30.6667	5318		29	165	18	58	45	203
	SPG1	3.7619		1.54762		2393	3141		2867	158	2168	65	2144	42
	SPF38	1.87903		1.29839		3609.67	2161		3363	233	3229	161	4237	124
	SPF31	2.45045		0.54955		3303.67	2366		3911	272	2928	61	3072	111
	SPF30	2.44882		2.25984		3306.67	2361		3808	311	2811	287	3301	127
	SPF27	2.82022		2.53933		5902.67	1312		7557	251	4215	226	5936	89
	SPE2	2.35938		0.9375		7714.33	987		9170	302	5521	120	8452	128
	SPE1	1.67273		0.927273		10717.3	723		13760	276	8847	153	9545	165
	SPD1	1.31944		2		8120.67	939		9305	95	6432	144	8625	72
	SPCPJ732.02C	3.18182		0.530303		2879	2690		2757	210	3090	35	2790	66
	SPCPB1C11.04C	4.37234		0.882979		7008.67	1081		6650	411	6935	83	7441	94
	SPCPB1C11.03	3.89091		2.89091		23459.7	307		34449	214	21731	159	14199	55
	SPCPB1C11.02	1.88496		1.32743		2646	2886		3265	213	2495	150	2178	113
	SPCPB1C11.02	3.6087		2.01449		2616	2903		2669	498	2418	278	2761	138
	SPCPB1C11.01	2.26866		1.68657		29753	217		34223	152	33527	113	21509	67
	SPCPB1C11.01	3.22222		0.577778		42.6667	5290		44	145	25	26	59	45
	SPCPB16A4.07C	1.87179		2.37179		3391.33	2297		2933	146	2939	185	4302	78
	SPCPB16A4.07C	5.6129		1.01613		3011.67	2578		2383	348	3124	63	3528	62
	SPCPB16A4.06C	3.30233		3.46512		1026.67	4580		1267	142	802	149	1011	43
	SPCPB16A4.05C	4.19355		1.37097		7286.67	1040		7933	260	6546	85	7381	62
	SPCPB16A4.04C	8.51351		4.10811		2940.67	2645		3627	315	2175	152	3020	37
	SPCPB16A4.02C	4.86275		-0.313725		1163.67	4434		969	248	1369	-16	1153	51
	SPCP31B10.09	6.36923		1.78462		10249	761		10190	414	10063	116	10494	65
	SPCP31B10.06	3.42574		1.41584		2702	2837		3329	346	2363	143	2414	101
	SPCP31B10.05	1.28571		2		-11.3333	5407		-7	-9	-21	-14	-6	-7
	SPCP31B10.04	2.03158		1.27895		4978.33	1561		6090	386	4251	243	4594	190
	SPCP31B10.02	2.68182		0.606061		1801.67	3750		1864	177	1617	40	1924	66
	SPCP25A2.03	2.1831		0.838028		3940	2007		4736	310	3502	119	3582	142
	SPCP20C8.02C	1.98113		2.37736		106.333	5211		103	105	94	126	122	53
	SPCP20C8.01C	6.92424		2.69697		6150.67	1262		8100	457	4294	178	6058	66
	SPCP1E11.11	4.94444		2.11111		9984.67	777		12408	356	8414	152	9132	72
	SPCP1E11.10	3.62264		0.773585		2654.67	2882		2821	192	2397	41	2746	53
	SPCP1E11.08	3.76		1.2		7165.67	1062		8520	282	6035	90	6942	75
	SPCP1E11.07C	2.09		0.96		657	4873		445	209	711	96	815	100
	SPCP1E11.05C	2.13415		1.38415		6271.33	1237		8013	350	4707	227	6094	164
	SPCP1E11.04C	4.48571		2.61429		5687.33	1365		7122	314	4162	183	5778	70
	SPCP1E11.03	7.23684		1.02632		1770.33	3781		1874	275	1505	39	1932	38
	SPCP1E11.02	2.50926		1.12037		2726.33	2820		3514	271	2172	121	2493	108
	SPCP1E11.01C	6.29032		2.41935		4148.33	1898		4898	195	3476	75	4071	31
	SPCC970.12	1.63934		0.688525		903	4685		753	200	937	84	1019	122
	SPCC970.10C	2.0113		0.677966		4056	1950		4928	356	3501	120	3739	177
	SPCC970.09	3.28846		0.865385		1380.67	4197		1574	171	1195	45	1373	52
	SPCC970.08	8.94872		4.07692		4286.67	1835		5399	349	3250	159	4211	39
	SPCC970.07C	2.14433		1.56701		1954	3609		2403	208	1582	152	1877	97
	SPCC970.07C	3.75		3.32692		1946.33	3614		2192	195	1622	173	2025	52
	SPCC970.06	2.91071		1.00893		8306	922		9102	326	6944	113	8872	112
	SPCC970.03	2.49286		1.35		5534.33	1405		5199	349	4677	189	6727	140
	SPCC970.02	2.53333		-0.173333		800	4779		892	190	725	-13	783	75
	SPCC965.14C	2.11667		2.2		2181	3347		2651	127	1736	132	2156	60
	SPCC965.13	3.66216		0.459459		12279.7	636		15124	271	9821	34	11894	74
	SPCC965.12	4.98462		3.63077		4666.33	1678		5542	324	3764	236	4693	65
	SPCC965.11C	5.67925		1.49057		4445.33	1767		5374	301	3102	79	4860	53
	SPCC965.10	3.03409		1.07955		4470.67	1751		5315	267	4173	95	3924	88
	SPCC965.09	1.63333		1.58667		1554	3992		1787	245	1310	238	1565	150
	SPCC965.08C	1.87407		2.47407		768	4797		886	253	520	334	898	135
	SPCC965.07C	5.80952		1.21429		31319.7	192		32726	244	29506	51	31727	42
	SPCC965.06	2.48921		0.741007		9322	817		11072	346	7838	103	9056	139
	SPCC965.04C	3.74684		0.303797		6090	1271		4851	296	6505	24	6914	79
	SPCC965.02	3.5		0.264151		2049.33	3493		2590	371	1682	28	1876	106
	SPCC962.05	2.77273		0.507576		1499.67	4064		1442	366	1616	67	1441	132
	SPCC895.09C	9.58333		-2.16667		1612	3930		1886	230	1467	-52	1483	24
	SPCC895.08C	1.56028		1.30496		2961	2632		3743	220	2142	184	2998	141
	SPCC895.06	5.07595		1.05063		4491.67	1744		4740	401	4118	83	4617	79
	SPCC895.03C	2.25532		1		1980	3581		1940	212	1755	94	2245	94
	SPCC830.12	6.34884		3.88372		1927.67	3633		2129	273	1577	167	2077	43
	SPCC830.11C	5.62963		2.37037		1343	4239		1461	152	1294	64	1274	27
	SPCC830.10	7.71875		0.40625		3350.67	2326		3603	247	3220	13	3229	32
	SPCC830.09C	2.21154		2.53846		909.667	4680		1000	115	767	132	962	52
	SPCC830.08C	1.336		0.888		19632.3	367		18797	167	18834	111	21266	125
	SPCC830.08C	1.95918		1.65306		6457.33	1191		3842	96	8840	81	6690	49
	SPCC830.06	2.43836		2.19178		2678.33	2858		3244	178	1869	160	2922	73
	SPCC830.05C	6.7		0.8		1639	3900		1959	201	1193	24	1765	30
	SPCC830.04C	1.61538		0.0576923		1683.67	3852		1828	84	1478	3	1745	52
	SPCC830.03	3.24242		1.19697		1991	3569		2241	214	1731	79	2001	66
	SPCC825.05C	2.84483		1.08621		1601.33	3945		1929	165	1304	63	1571	58
	SPCC825.05C	1.72549		1.2549		634.667	4887		811	88	484	64	609	51
	SPCC825.04C	1.68041		1.51546		585.667	4914		687	163	470	147	600	97
	SPCC825.02	4.17722		0.835443		6326	1224		6740	330	5800	66	6438	79
	SPCC825.01	9.3871		-1.09677		5928	1308		7406	291	4290	-34	6088	31
	SPCC794.15	2.33333		1.44048		1269	4324		1390	196	876	121	1541	84
	SPCC794.11C	2.7197		1.50758		7047	1076		8409	359	5013	199	7719	132
	SPCC794.10	1.57923		0.846995		2428.33	3104		2321	289	2156	155	2808	183
	SPCC794.08	2.05732		0.700637		7685.33	994		6939	323	7977	110	8140	157
	SPCC794.07	2.08738		-9.4466		19904.7	360		22656	215	17126	-973	19932	103
	SPCC794.06	2.48214		1.98214		2131	3406		2451	139	1818	111	2124	56
	SPCC794.04C	5.83607		1.27869		2969.33	2622		3617	356	1862	78	3429	61
	SPCC794.03	8.13462		1.53846		20375.3	353		21682	423	18344	80	21100	52
	SPCC794.01C	3.40426		1.23404		62153	32		63198	320	59011	116	64250	94
	SPCC794.01C	4.98387		1.62903		4086.67	1924		4914	309	3816	101	3530	62
	SPCC790.03	6.2		1.42857		1490	4074		1774	217	1307	50	1389	35
	SPCC777.17C	1.78846		2.10577		1634	3904		1887	186	1517	219	1498	104
	SPCC777.16C	3.52564		0.897436		8525	894		8106	275	9113	70	8356	78
	SPCC777.15	3.12676		0.992958		16359	452		17147	444	15387	141	16543	142
	SPCC777.12C	3.11712		0.972973		6864.67	1110		7790	346	6002	108	6802	111
	SPCC777.11	2.34146		6.63415		801	4778		952	96	599	272	852	41
	SPCC777.09C	3.07692		0.0769231		53884	64		63869	280	45688	7	52095	91
	SPCC777.08C	3.25532		1.70922		6338.67	1220		6934	459	5199	241	6883	141
	SPCC777.07	5.17647		0.882353		2022.67	3526		2309	176	1497	30	2262	34
	SPCC777.06C	3.11927		4.36697		6679	1151		8269	340	4909	476	6859	109
	SPCC777.04	12.3824		5.26471		2041.33	3504		2244	421	1548	179	2332	34
	SPCC777.03C	2.62222		0.577778		2288.33	3251		2627	354	2210	78	2028	135
	SPCC777.02	6.69231		1.18462		3159	2464		3170	435	3025	77	3282	65
	SPCC757.14	1.97826		0.963768		4629.33	1690		5819	273	3886	133	4183	138
	SPCC757.13	3.18421		1.75439		8361.33	915		9891	363	6832	200	8361	114
	SPCC757.12	2.13333		1.01333		8647.33	882		11109	320	6437	152	8396	150
	SPCC757.11C	6.82051		2.28205		5039	1540		6407	266	3397	89	5313	39
	SPCC757.09C	5.89796		1.20408		12385	631		14627	289	9490	59	13038	49
	SPCC757.08	4.98485		3		2823.67	2736		3586	329	2016	198	2869	66
	SPCC757.06	8.04348		1.6087		729.333	4822		1143	185	686	37	359	23
	SPCC757.05C	6.10909		2.07273		4434.33	1774		4447	336	4301	114	4555	55
	SPCC757.04	3.46552		0.913793		4101.33	1919		4776	201	3627	53	3901	58
	SPCC757.03C	5.15385		3.28205		1089	4516		1230	201	926	128	1111	39
	SPCC757.02C	6.66667		1.04762		2433.33	3099		2736	280	2236	44	2328	42
	SPCC74.09	2.81579		0.868421		644.667	4882		845	214	376	66	713	76
	SPCC74.07C	5.62069		0.982759		5414.67	1442		5880	326	5091	57	5273	58
	SPCC74.04	1.35593		0.915254		10701.7	724		8482	80	12804	54	10819	59
	SPCC74.04	1.02381		3.42857		87	5227		86	43	83	144	92	42
	SPCC74.03C	3.56579		2.25		3956	1998		6305	271	4884	171	679	76
	SPCC74.02C	1.79433		1.33333		2175.33	3352		2475	253	1700	188	2351	141
	SPCC737.08	7.01961		3.45098		6239	1246		7825	358	5116	176	5776	51
	SPCC737.07C	8		1.27778		2158.33	3375		2470	288	1982	46	2023	36
	SPCC737.06C	4.74359		4.89744		3490.67	2230		4203	185	2414	191	3855	39
	SPCC737.05	2.29851		0.656716		1255.67	4339		1132	308	1397	88	1238	134
	SPCC737.03C	6.20253		3.32911		3320	2347		4079	490	2350	263	3531	79
	SPCC736.15	4.34884		2.18605		47208.7	92		54829	374	38237	188	48560	86
	SPCC736.15	5.4		1.5		5202.33	1499		5620	162	5896	45	4091	30
	SPCC736.15	1.34483		0.793103		13.3333	5358		16	39	17	23	7	29
	SPCC736.13	2.85897		0		2913.67	2668		2763	223	3267	0	2711	78
	SPCC736.12C	1.66026		0.891026		3587.33	2178		4291	259	2803	139	3668	156
	SPCC736.11	7.59184		1.34694		2104	3427		2026	372	2050	66	2236	49
	SPCC736.10C	1.94915		1.05085		1236.33	4359		1149	115	1252	62	1308	59
	SPCC736.09C	3.31068		1.93204		2044.33	3499		2476	341	1583	199	2074	103
	SPCC736.08	2.26087		1.17391		2013.67	3537		2568	312	1622	162	1851	138
	SPCC736.07C	3.51923		3.17308		2371	3159		2753	183	1757	165	2603	52
	SPCC736.06	1.90435		1.47826		1167	4429		1207	219	990	170	1304	115
	SPCC736.05	41		25		471.333	4981		600	205	375	125	439	5
	SPCC736.03C	1.29016		0.637306		1974.33	3586		2372	249	1714	123	1837	193
	SPCC736.02	1.70526		1.34737		1007.67	4603		1042	162	887	128	1094	95
	SPCC70.10	3.55556		0.8		2073.67	3461		1510	160	2132	36	2579	45
	SPCC70.09C	2.32353		0.573529		309.667	5074		214	158	334	39	381	68
	SPCC70.08C	1.75352		0.591549		39943.3	134		45592	249	35954	84	38284	142
	SPCC70.06	1.42169		0.349398		1102.67	4501		942	118	1206	29	1160	83
	SPCC70.05C	13.9735		0.924779		12545	620		15480	3158	10764	209	11391	226
	SPCC70.05C	29.7742		2.20968		11483.3	675		12491	1846	9892	137	12067	62
	SPCC70.04C	2.5124		0.958678		2093	3444		1854	304	2307	116	2118	121
	SPCC70.03C	4.7931		1.2931		19840.3	362		20614	278	16073	75	22834	58
	SPCC70.02C	1.60563		1.90141		4079	1927		4654	114	3308	135	4275	71
	SPCC663.15C	4.21333		1.66667		9911	781		12074	316	8476	125	9183	75
	SPCC663.14C	4.88496		2.0885		3032.67	2561		3662	552	2540	236	2896	113
	SPCC663.13C	2.08955		-0.164179		2357.33	3175		2600	140	2070	-11	2402	67
	SPCC663.11	1.93182		1.77273		1046.67	4560		1194	255	713	234	1233	132
	SPCC663.10	6.02083		2.77083		3675.33	2131		4263	289	2922	133	3841	48
	SPCC663.09C	4.02632		0.5		2430.67	3103		2283	153	2062	19	2947	38
	SPCC663.08C	1.64935		1.31169		3030.33	2565		3078	127	2788	101	3225	77
	SPCC663.06C	4.7		1.26		3493	2227		4251	235	2810	63	3418	50
	SPCC663.06C	2.25806		2.58065		1330.33	4255		1371	70	1102	80	1518	31
	SPCC663.05C	-12.2778		-6.55556		3564.67	2194		4438	221	3071	118	3185	-18
	SPCC645.13	3.92405		0.0632911		2722.67	2821		2381	310	2787	5	3000	79
	SPCC645.12C	3.11628		-1		1008.67	4601		971	134	935	-43	1120	43
	SPCC645.11C	1.50746		-0.313433		818.333	4763		944	101	660	-21	851	67
	SPCC645.10	4.8806		0.626866		2035.33	3510		1866	327	1870	42	2370	67
	SPCC645.09	2.68		3.78		833.333	4747		1062	134	654	189	784	50
	SPCC645.08C	3.02439		1.10976		6066.33	1277		6656	248	4998	91	6545	82
	SPCC645.07	2.64348		0.565217		2643.67	2887		2455	304	2884	65	2592	115
	SPCC645.06C	1.50794		1.36508		1335	4250		1621	95	1108	86	1276	63
	SPCC645.04	2.46457		1.37008		2849.67	2711		3423	313	2111	174	3015	127
	SPCC645.03C	3.16		1.02		6852.33	1112		6310	316	6537	102	7710	100
	SPCC645.02	2.08257		1.30275		1240.67	4352		1446	227	1074	142	1202	109
	SPCC63.16	2.2602		1.01531		4712	1663		6540	443	3714	199	3882	196
	SPCC63.15	3.96429		4.07143		4139	1903		5652	222	3623	228	3142	56
	SPCC63.14	4.09783		1.06522		6602	1165		7606	377	5781	98	6419	92
	SPCC63.13	2.87755		0.55102		563	4924		670	141	422	27	597	49
	SPCC63.12C	1.69		0.9		3415	2279		3456	169	2999	90	3790	100
	SPCC63.10C	3.98462		1.15385		1196.67	4401		1379	259	965	75	1246	65
	SPCC63.08C	5.17105		2.68421		11350	687		10627	393	11152	204	12271	76
	SPCC63.07	5.2807		0.982456		1113	4491		1319	301	961	56	1059	57
	SPCC63.06	2.93043		1.1913		4931.67	1579		4642	337	4913	137	5240	115
	SPCC63.05	9.65517		3.48276		2306.33	3224		2724	280	1481	101	2714	29
	SPCC63.03	2.02817		0.908451		423.333	5011		570	288	321	129	379	142
	SPCC63.02C	11.3333		1.1195		5994.67	1292		5694	1802	5718	178	6572	159
	SPCC622.20C	3.77941		2.27941		2837	2724		3706	257	2028	155	2777	68
	SPCC622.19	4.98387		0.612903		1986.33	3574		1626	309	2114	38	2219	62
	SPCC622.16C	8.13043		1.3913		3414.33	2280		3573	374	3112	64	3558	46
	SPCC622.15C	7.53846		2.33333		4773	1630		5411	294	4322	91	4586	39
	SPCC622.14	4.57812		2.3125		3277.33	2381		3943	293	2360	148	3529	64
	SPCC622.13C	6.17188		2.73438		2814.67	2742		3623	395	2351	175	2470	64
	SPCC622.12C	2.62651		2.21687		43709.7	109		53596	218	39677	184	37856	83
	SPCC622.12C	2.18966		0.293103		71.6667	5243		47	127	42	17	126	58
	SPCC622.11	3.63636		0.621212		1671.33	3867		1398	240	1909	41	1707	66
	SPCC622.10C	4.13043		4.69565		2102	3431		2405	190	1651	216	2250	46
	SPCC622.07	1.52381		0.869048		446.333	4999		361	128	488	73	490	84
	SPCC622.06C	1.13793		2.5		602	4903		715	66	419	145	672	58
	SPCC622.05	2.56667		1.4		630.333	4890		699	77	511	42	681	30
	SPCC622.04	2.02273		-1.45455		228.667	5109		219	89	173	-64	294	44
	SPCC622.03C	1.74359		0.846154		217.667	5116		188	136	205	66	260	78
	SPCC622.02	4.80556		1.05556		1244	4349		1358	173	1090	38	1284	36
	SPCC622.01C	5.41463		0.439024		1353.67	4225		1380	222	1145	18	1536	41
	SPCC613.14	4.15278		0.777778		2117	3417		1979	299	2089	56	2283	72
	SPCC613.13C	2.5		1.93396		2560.33	2960		3014	265	2223	205	2444	106
	SPCC613.12C	2.40909		0.727273		1301.33	4289		1421	159	1051	48	1432	66
	SPCC613.09	3.5119		2.02381		1614.33	3925		2014	295	1449	170	1380	84
	SPCC613.08	3.95161		0.790323		2731.33	2814		2825	245	2615	49	2754	62
	SPCC613.07	4.13333		-2.96		1020.67	4588		875	310	1184	-222	1003	75
	SPCC613.03	1.51007		1.18792		2719.33	2828		2920	225	2257	177	2981	149
	SPCC613.02	2.76087		3.17391		1362.67	4215		997	127	1300	146	1791	46
	SPCC61.06	3.14103		-0.192308		18868.3	389		20291	245	16309	-15	20005	78
	SPCC61.05	2.05921		1.32237		2751.67	2794		3853	313	2289	201	2113	152
	SPCC61.04C	4.23636		0.636364		1766	3784		1723	233	1704	35	1871	55
	SPCC61.03	3.69565		0.594203		4731.67	1649		4501	255	5023	41	4671	69
	SPCC5E4.10C	2.5122		0.439024		301	5079		236	103	306	18	361	41
	SPCC5E4.08	4.08621		3		994.667	4617		1034	237	819	174	1131	58
	SPCC5E4.05C	2.72897		1.14019		6773	1134		6619	292	6475	122	7225	107
	SPCC594.07C	2.95238		1		4988.33	1558		5747	186	3957	63	5261	63
	SPCC594.06C	2.01307		1.52941		1526.33	4034		1884	308	1301	234	1394	153
	SPCC594.05C	1.85106		0.776596		1471	4096		1794	348	1168	146	1451	188
	SPCC594.04C	2.80519		0.61039		2327	3209		2794	216	1949	47	2238	77
	SPCC594.03	4.05882		0.509804		328.667	5064		348	207	296	26	342	51
	SPCC594.02C	1.96939		1.0102		9577.67	803		10424	193	8198	99	10111	98
	SPCC594.01	3.5		0.62069		2359.33	3174		2421	203	2457	36	2200	58
	SPCC584.16C	1.83117		1.87013		1459.33	4118		1573	141	1041	144	1764	77
	SPCC584.15C	5.5814		1.34884		3210.33	2423		4155	240	2796	58	2680	43
	SPCC584.14	4.45161		-3.22581		1448	4131		1707	138	1117	-100	1520	31
	SPCC584.13	7.43902		1.14634		1718	3820		1687	305	1697	47	1770	41
	SPCC584.12	2.16667		0.944444		208.667	5121		229	78	169	34	228	36
	SPCC584.11C	2.28986		1.05797		3743	2101		4521	316	3359	146	3349	138
	SPCC584.03C	4.27451		3.35294		1348	4231		1666	218	1082	171	1296	51
	SPCC584.02	2.20755		-1.5283		1099.33	4505		1142	117	1006	-81	1150	53
	SPCC584.01C	1.90323		0.658065		16515.7	446		16092	295	17427	102	16028	155
	SPCC576.19C	2.65217		3.93478		394	5028		499	122	337	181	346	46
	SPCC576.18C	5.82857		0.828571		2720	2826		3155	204	2370	29	2635	35
	SPCC576.17C	5.25581		1.18605		1617	3921		1773	226	1507	51	1571	43
	SPCC576.14	4.4186		2.45349		9724.67	789		11698	380	7539	211	9937	86
	SPCC576.13	2.95588		0.367647		3699	2123		3914	201	3349	25	3834	68
	SPCC576.12C	1.32143		0.833333		526	4946		429	111	535	70	614	84
	SPCC576.06C	2.32673		0.366337		1035.33	4567		1290	235	899	37	917	101
	SPCC576.05	4.38298		3.02128		4239.67	1848		4769	206	3314	142	4636	47
	SPCC576.04	4.62791		1.18605		4688.33	1669		5543	199	3916	51	4606	43
	SPCC576.03C	1.77193		-1.12281		15013.7	501		6037	101	18400	-64	20604	57
	SPCC576.03C	0.733333		3.11111		436.667	5003		502	33	352	140	456	45
	SPCC576.02	7.16216		2.86486		1908.33	3652		2251	265	1539	106	1935	37
	SPCC569.07	5.24528		2.07547		3039.67	2555		2769	278	3183	110	3167	53
	SPCC569.06	3.06349		0.81746		6234.33	1247		6262	386	5732	103	6709	126
	SPCC569.05C	1.77311		0.352941		5037.67	1542		6585	211	4160	42	4368	119
	SPCC569.04	1.01984		0.718254		706	4839		564	257	753	181	801	252
	SPCC569.03	3.38596		1.61404		1345.33	4237		1459	386	1122	184	1455	114
	SPCC569.02C	1.50562		1.5618		151.333	5164		168	134	100	139	186	89
	SPCC569.01C	7.52		2.3		10231	763		12778	752	7670	230	10245	100
	SPCC553.12C	7.73469		0.959184		4549.33	1718		4645	379	4273	47	4730	49
	SPCC553.11C	2.69767		3.44186		927.667	4664		1068	116	654	148	1061	43
	SPCC553.10	2.83333		1.80952		22508.7	315		15551	119	30519	76	21456	42
	SPCC553.10	1.53425		1.0137		211.333	5119		251	112	184	74	199	73
	SPCC553.09C	4.83824		2.86765		1280	4312		1534	329	965	195	1341	68
	SPCC553.08C	2.36441		0.694915		3060	2537		3376	279	2787	82	3017	118
	SPCC553.07C	1.89583		1.19792		3916.67	2022		4222	364	3469	230	4059	192
	SPCC553.06	3.44928		0.318841		8963.33	845		10880	238	7721	22	8289	69
	SPCC553.03	8.31429		3.2		2353.67	3182		2935	291	1743	112	2383	35
	SPCC553.02	5.07895		2.44737		3484.33	2237		3977	193	2423	93	4053	38
	SPCC553.01C	4.39024		1.19512		1295.33	4297		1284	360	1243	98	1359	82
	SPCC550.15C	5.30303		0.0151515		6153.67	1261		5497	350	5963	1	7001	66
	SPCC550.14	3.51613		1.69892		13486.7	557		18441	327	10089	158	11930	93
	SPCC550.12	2.74825		0.783217		1108.67	4495		878	393	1264	112	1184	143
	SPCC550.11	3.42308		-0.807692		6968.33	1089		8164	267	6136	-63	6605	78
	SPCC550.09	4.28155		1.18447		2197	3328		2909	441	2023	122	1659	103
	SPCC550.08	3.30986		1.69014		2235.33	3302		2541	235	1748	120	2417	71
	SPCC550.07	7.58462		0.538462		3601.67	2166		4428	1479	3512	105	2865	195
	SPCC550.05	1.74561		0.464912		854	4726		739	199	821	53	1002	114
	SPCC550.04C	4.88636		3.72727		1150	4455		1342	215	807	164	1301	44
	SPCC550.03C	5.90476		3		3461.33	2249		4109	248	2527	126	3748	42
	SPCC550.01C	1.71111		1.46667		2049	3494		2458	77	1655	66	2034	45
	SPCC548.06C	3.78873		2.01408		24112	292		32138	269	19427	143	20771	71
	SPCC548.06C	1.40476		0.857143		1209	4386		1204	59	1035	36	1388	42
	SPCC548.05C	7.69231		4.57692		2054.67	3488		2479	200	1519	119	2166	26
	SPCC548.04	2.2		1.26		920.333	4667		656	110	899	63	1206	50
	SPCC4G3.18	2.91803		0.803279		3347	2327		3120	356	3212	98	3709	122
	SPCC4G3.17	5.59524		-1.2619		2821.67	2739		3126	235	2388	-53	2951	42
	SPCC4G3.16	3.76415		1.85849		2404	3128		3059	399	1935	197	2218	106
	SPCC4G3.15C	2.69811		0.509434		2276	3261		2469	143	1891	27	2468	53
	SPCC4G3.14	5.35556		1.08889		2683	2855		3497	241	2429	49	2123	45
	SPCC4G3.13C	1.96203		1.41772		2951.33	2637		3448	155	2185	112	3221	79
	SPCC4G3.12C	4.5082		1.22951		1989.33	3570		2214	275	1816	75	1938	61
	SPCC4G3.11	3.67647		1.08824		1124	4481		1412	250	1028	74	932	68
	SPCC4G3.09C	5.27273		1.60606		3468.67	2243		4258	174	2893	53	3255	33
	SPCC4G3.07C	8.68889		1.2		2465.67	3064		2702	391	2264	54	2431	45
	SPCC4G3.06C	1.47475		0.848485		1266.67	4326		1058	146	1296	84	1446	99
	SPCC4G3.03	4.49123		0.280702		1026.33	4581		785	256	1110	16	1184	57
	SPCC4G3.01	1.52174		1.55072		3744.33	2100		3825	105	3840	107	3568	69
	SPCC4G3.01	2.04167		1.29167		11	5365		16	49	9	31	8	24
	SPCC4F11.05	1.95385		0.4		320.333	5065		308	127	321	26	332	65
	SPCC4F11.04C	4.14706		2.44118		1930.67	3628		2407	282	1682	166	1703	68
	SPCC4F11.03C	1.87685		1.07882		5569.67	1393		7355	381	5065	219	4289	203
	SPCC4B3.18	2.75949		0.974684		1741	3802		1918	218	1282	77	2023	79
	SPCC4B3.16	2.60714		0.910714		1899.33	3661		1915	146	1696	51	2087	56
	SPCC4B3.14	3.91667		4.41667		1366	4209		1631	141	1015	159	1452	36
	SPCC4B3.13	1.85075		1.8806		1123.33	4482		1237	124	973	126	1160	67
	SPCC4B3.12	5.44444		0.833333		2041.33	3503		2344	196	1924	30	1856	36
	SPCC4B3.11C	1.95556		1.04444		1245.33	4348		1517	176	934	94	1285	90
	SPCC4B3.09C	3.87805		0.634146		4760.67	1639		5213	159	4105	26	4964	41
	SPCC4B3.08	1.73404		1.35106		2226	3307		2112	163	2093	127	2473	94
	SPCC4B3.07	3.20339		0.779661		7285.33	1041		8783	189	6078	46	6995	59
	SPCC4B3.06C	6.33333		4.51852		3665	2139		4189	171	2872	122	3934	27
	SPCC4B3.05C	2.48214		1.08929		3952	2001		3879	139	3881	61	4096	56
	SPCC4B3.04C	3.94667		0.0533333		2858.67	2706		3363	296	2196	4	3017	75
	SPCC4B3.03C	3.71429		1.25		21508	335		26182	312	16541	105	21801	84
	SPCC4B3.02C	2.08772		0.526316		1215.67	4379		709	119	1378	30	1560	57
	SPCC4B3.01	2.71795		1.75214		4438	1772		5427	318	3347	205	4540	117
	SPCC417.14C	3.31868		1.14286		60764	39		65385	302	57036	104	59871	91
	SPCC417.14C	4.11538		1.01282		16275.7	457		20273	321	14456	79	14098	78
	SPCC417.13	3.66316		1.48421		5699.33	1355		6323	348	4508	141	6267	95
	SPCC417.12	2.47423		0.618557		1150.67	4453		919	240	1294	60	1239	97
	SPCC417.11C	4.1875		1.05208		4072.67	1933		3948	402	3985	101	4285	96
	SPCC417.10	6.28986		1.97101		42591	118		40713	434	39003	136	48057	69
	SPCC417.10	1.43902		0.439024		393	5029		263	118	578	36	338	82
	SPCC417.09C	10.1429		4.4		2303.67	3226		2753	355	1705	154	2453	35
	SPCC417.08	1.40164		1.09016		34105.7	172		34538	171	34908	133	32871	122
	SPCC417.08	2.11364		1.25		10696.3	725		8804	93	12778	55	10507	44
	SPCC417.07C	4.74684		2.49367		2222.67	3309		2795	375	1851	197	2022	79
	SPCC417.06C	2.81579		0.75		1262.33	4334		1663	214	1002	57	1122	76
	SPCC417.05C	4.83929		-0.357143		3245.33	2406		2750	271	3357	-20	3629	56
	SPCC417.04	2.58065		-3.03226		848	4733		820	160	678	-188	1046	62
	SPCC417.03	1.67778		0.838889		3147.67	2472		3892	302	2831	151	2720	180
	SPCC364.06	4.81429		0.614286		10505.7	742		9675	337	9766	43	12076	70
	SPCC364.04C	2.09821		0.678571		1501	4063		1638	235	1247	76	1618	112
	SPCC364.02C	2.58824		0.485294		828	4753		836	176	794	33	854	68
	SPCC364.01	3.96053		2.81579		1394.67	4185		1667	301	1013	214	1504	76
	SPCC338.18	2		0.433333		423.333	5010		475	120	315	26	480	60
	SPCC338.15	3.46429		1.28571		6775	1132		7006	194	5681	72	7638	56
	SPCC338.14	2.6875		1.625		53724	67		57770	215	44986	130	58416	80
	SPCC338.14	3.21622		2.37838		12168	643		10664	119	12124	88	13716	37
	SPCC338.14	3.47826		1.13043		-1.33333	5399		4	80	-4	26	-4	23
	SPCC338.13	2.42857		0.795918		1217	4377		1338	119	914	39	1399	49
	SPCC338.12	1.73016		-4.07937		10100	770		12204	109	8384	-257	9712	63
	SPCC338.08	2.40506		0.582278		1443.33	4135		1641	190	1215	46	1474	79
	SPCC338.07C	2.25253		0.575758		2719.33	2827		2670	223	2694	57	2794	99
	SPCC338.06C	2.14286		0.725275		3309.33	2359		3776	195	2878	66	3274	91
	SPCC338.02	1.8427		2.38202		266.667	5090		329	164	122	212	349	89
	SPCC330.18	3.14493		2.3913		2278.67	3257		2661	217	1732	165	2443	69
	SPCC330.17C	3.31818		0.681818		1174.33	4420		1328	146	1047	30	1148	44
	SPCC330.15C	6.74074		1.31481		4019.67	1968		4064	364	3938	71	4057	54
	SPCC330.13	19.0714		0.928571		2351.33	3184		2904	267	1995	13	2155	14
	SPCC330.11	1.96567		0.703863		2347	3188		2031	458	2852	164	2158	233
	SPCC330.09	4.60494		0.481481		8017	948		6929	373	9826	39	7296	81
	SPCC330.07C	2.31008		1.63566		1087.33	4518		1208	298	824	211	1230	129
	SPCC330.03C	3.4386		0.421053		2350.67	3185		2878	196	1689	24	2485	57
	SPCC320.09	4.63333		4.73333		1167	4428		1372	139	857	142	1272	30
	SPCC320.08	1.90286		0.92		6937.67	1097		8920	333	5768	161	6125	175
	SPCC320.06	1.65574		0.278689		891	4699		937	101	938	17	798	61
	SPCC320.05	5.12676		1.08451		7600.33	1003		7966	364	6995	77	7840	71
	SPCC320.04C	3.67143		0.585714		2148	3388		2390	257	2074	41	1980	70
	SPCC320.03	1.80556		-0.62963		3358	2322		3087	195	3114	-68	3873	108
	SPCC320.02C	4.65649		1.19847		17004.7	433		22608	610	6884	157	21522	131
	SPCC31H12.06	2.64444		1.42222		1331.67	4254		1510	357	362	192	2123	135
	SPCC31H12.03C	1.76		1.25333		2091.67	3446		1875	132	1802	94	2598	75
	SPCC31H12.02C	3.24051		2.37975		2328.67	3206		2424	256	1958	188	2604	79
	SPCC306.11	1.52326		0.395349		145.667	5171		275	131	38	34	124	86
	SPCC306.08C	3.09259		1.01852		10605	731		12042	167	8573	55	11200	54
	SPCC306.07C	8.125		1.28125		1528	4028		1668	260	1445	41	1471	32
	SPCC306.06C	3.40426		1.51064		6826.33	1117		8557	320	5251	142	6671	94
	SPCC306.05C	4.5		2.95455		2846.67	2715		3357	198	2127	130	3056	44
	SPCC306.04C	2.29348		0.804348		4525	1733		5905	422	3794	148	3876	184
	SPCC306.02C	2.63768		2.56522		5196	1500		5954	182	3754	177	5880	69
	SPCC2H8.05C	2.12766		1.55319		1016	4593		691	100	1072	73	1285	47
	SPCC2H8.04	2.76389		0.611111		1291	4304		1529	199	1157	44	1187	72
	SPCC2H8.03	2.15		5.725		871	4718		994	86	758	229	861	40
	SPCC2H8.02	2.13014		0.780822		3250.33	2401		3819	311	2797	114	3135	146
	SPCC297.06C	5.35714		4.89286		2015.67	3535		2353	150	1627	137	2067	28
	SPCC297.05	3.16949		1.83051		3402.33	2288		4248	374	2594	216	3365	118
	SPCC297.04C	1.56604		0.773585		3116.33	2495		2295	83	3366	41	3688	53
	SPCC297.04C	1.90385		-0.307692		2539.67	2987		1997	99	2791	-16	2831	52
	SPCC290.04	2.05161		0.929032		1430.33	4148		1169	318	1715	144	1407	155
	SPCC290.03C	1.90347		0.710425		2759.67	2790		3580	493	2348	184	2351	259
	SPCC285.18	2.78378		0.00900901		2275.33	3263		1978	309	2736	1	2112	111
	SPCC285.17	2.15741		-6.23148		4282.33	1838		5142	233	3785	-673	3920	108
	SPCC285.14	3.27273		0.136364		1549	4006		1381	216	1736	9	1530	66
	SPCC285.13C	2.47222		0.819444		3184	2440		3617	178	2759	59	3176	72
	SPCC285.11	3.45588		1.26471		6883	1106		7875	235	6111	86	6663	68
	SPCC285.11	3.14286		-0.0595238		5559.33	1396		5317	264	5381	-5	5980	84
	SPCC285.10C	1.7125		0.64375		2962.67	2628		3719	274	2502	103	2667	160
	SPCC285.05	3.0202		2.0303		11428.7	683		13834	299	8316	201	12136	99
	SPCC285.04	3.26		2.86		2059	3480		2409	163	1637	143	2131	50
	SPCC285.03	5.62857		4.6		4150.67	1895		5135	197	3133	161	4184	35
	SPCC285.02C	6.55263		3.84211		1893.67	3666		2279	249	1523	146	1879	38
	SPCC24B10.20	6.08889		2.06667		563.333	4923		664	274	387	93	639	45
	SPCC24B10.19C	10.3704		1.62963		1093.33	4509		1307	280	860	44	1113	27
	SPCC24B10.18	4.09302		3.60465		1673.33	3864		2025	176	1266	155	1729	43
	SPCC24B10.16C	4.76667		-0.233333		557	4930		600	143	524	-7	547	30
	SPCC24B10.15	6.33333		0.611111		1549	4005		1369	342	1495	33	1783	54
	SPCC24B10.14C	2.74545		0.472727		523.667	4949		571	151	446	26	554	55
	SPCC24B10.12	2.33333		0.569444		807.333	4774		649	168	834	41	939	72
	SPCC24B10.11C	1.97436		0.384615		1549.67	4004		1873	231	1428	45	1348	117
	SPCC24B10.10C	4.77966		1.27119		2733	2813		3270	282	2276	75	2653	59
	SPCC24B10.08C	3.41176		3.61765		1597	3948		1960	232	1128	246	1703	68
	SPCC24B10.07	6.74242		0.924242		4273	1840		4591	445	3767	61	4461	66
	SPCC24B10.06	3.625		1.09375		2311	3220		2441	116	2107	35	2385	32
	SPCC24B10.06	1.45833		1.6875		2208	3318		2559	140	1667	162	2398	96
	SPCC24B10.05	2.90244		1.84146		43445.7	110		48111	238	35083	151	47143	82
	SPCC24B10.05	0.6875		0.5125		16.3333	5353		11	55	20	41	18	80
	SPCC24B10.04	3.0625		2.0375		2478	3051		2861	245	1868	163	2705	80
	SPCC24B10.03	2.61039		0.974026		1128.33	4478		1307	201	971	75	1107	77
	SPCC24B10.02C	4.57143		1.57143		1468	4103		1486	160	1295	55	1623	35
	SPCC23B6.06	1.95082		-0.672131		741.667	4814		666	119	666	-41	893	61
	SPCC23B6.04C	5.31818		1.27273		9690.33	794		10583	351	8571	84	9917	66
	SPCC23B6.02C	1.82927		-0.536585		1062.67	4549		1260	75	1241	-22	687	41
	SPCC23B6.01C	1.73256		1.01163		11256	692		14708	298	9745	174	9315	172
	SPCC1919.15	2.26761		2.08451		2059.67	3477		2501	161	2070	148	1608	71
	SPCC1919.14C	2.51579		0.494737		1530.33	4022		1582	239	1511	47	1498	95
	SPCC1919.13C	3.94828		-0.551724		3934	2012		3494	229	4239	-32	4069	58
	SPCC1919.12C	5.05263		1.24561		1216	4378		1031	288	1239	71	1378	57
	SPCC1919.11	4.28		2.32		2270.67	3266		2713	214	1583	116	2516	50
	SPCC1919.10C	3.25		1.66935		2843.33	2718		3468	403	2286	207	2776	124
	SPCC1919.08C	1.76087		3.1087		910	4679		1061	81	717	143	952	46
	SPCC1919.07	2.35135		-1.75676		1550.67	4002		1339	87	1480	-65	1833	37
	SPCC1919.05	3.90083		1.04132		2296	3242		2423	472	2313	126	2152	121
	SPCC1919.04	3.71795		1.78205		1643	3895		2006	290	1121	139	1802	78
	SPCC1919.04	0.733728		0.769231		1553.67	3993		1814	124	1286	130	1561	169
	SPCC1919.03C	2.3871		1.4129		6437.33	1194		7966	370	5225	219	6121	155
	SPCC1919.02	2.26724		1.68966		1960.33	3604		2441	263	1580	196	1860	116
	SPCC191.13	5.49412		3.34118		8771	864		11474	467	3185	284	11654	85
	SPCC191.10	2.8125		-2.6875		47	5275		74	135	-10	-129	77	48
	SPCC191.09C	2.42857		1.95238		259.333	5093		228	102	321	82	229	42
	SPCC191.08	5.27778		1.58333		819.333	4761		973	190	671	57	814	36
	SPCC191.06	2.78448		1.50862		1088	4517		1021	323	904	175	1339	116
	SPCC191.05C	4.69663		1.66292		4923.67	1583		4927	418	4478	148	5366	89
	SPCC191.04C	2.58974		0.820513		523	4950		543	101	464	32	562	39
	SPCC191.03C	1.56061		-1.12121		6951	1091		8347	103	4869	-74	7637	66
	SPCC1906.05	1.93981		0.888889		12007	651		15220	419	10821	192	9980	216
	SPCC1906.02C	2.86207		2.05172		3277.33	2380		3842	166	2740	119	3250	58
	SPCC1906.01	1.89831		2.37288		16790	439		18064	112	11592	140	20714	59
	SPCC1906.01	0.643678		0.724138		78.3333	5233		40	56	71	63	124	87
	SPCC1902.02	3.35484		1.04301		783.333	4787		752	312	674	97	924	93
	SPCC18B5.13	2.72932		0.691729		3845.67	2059		4846	363	3509	92	3182	133
	SPCC18B5.12	4.84507		1.01408		1897.33	3664		1808	344	1674	72	2210	71
	SPCC18B5.10C	3.63636		1.24242		911	4676		1172	240	645	82	916	66
	SPCC18B5.09C	1.28472		0.715278		1090.33	4513		1223	185	970	103	1078	144
	SPCC18B5.08C	4.38889		1.1		1838.33	3717		1763	395	1889	99	1863	90
	SPCC18B5.07C	4.02222		3.57778		3781.67	2085		4335	181	2924	161	4086	45
	SPCC18B5.06	2.32381		1.11429		2589	2931		2620	244	2446	117	2701	105
	SPCC18B5.05C	7.02564		1.28205		7353	1026		8032	548	6799	100	7228	78
	SPCC18B5.04	2.84932		1.94521		1466	4108		1494	208	1214	142	1690	73
	SPCC188.13C	2.39568		0.654676		901	4689		784	333	836	91	1083	139
	SPCC188.09C	2.27027		1.63514		2555	2970		3338	336	1712	242	2615	148
	SPCC188.08C	1.7234		0.414894		3590.67	2175		4512	324	3318	78	2942	188
	SPCC188.07	2.775		2.6		992	4619		1333	111	518	104	1125	40
	SPCC188.04C	2.35065		0.922078		2641	2889		2996	181	2413	71	2514	77
	SPCC1840.11	2.28571		1.58163		4699.33	1667		5659	224	3683	155	4756	98
	SPCC1840.09	2.19658		0.615385		2166.33	3365		2609	257	1769	72	2121	117
	SPCC1840.08C	3.37879		1.09091		2743.33	2803		3003	223	2333	72	2894	66
	SPCC1840.07C	3.15789		2.23684		8544.33	893		11295	240	7046	170	7292	76
	SPCC1840.05C	2.27128		0.962766		6003.67	1289		9357	427	2500	181	6154	188
	SPCC1840.04	4.27083		2.64583		3282	2375		3795	205	2724	127	3327	48
	SPCC1840.01C	2.36		1.16		2279.67	3256		1784	118	2243	58	2812	50
	SPCC1827.06C	1.74762		0.938095		59676	46		65350	367	56033	197	57645	210
	SPCC1827.05C	7.225		5.025		7348	1029		8791	289	5864	201	7389	40
	SPCC1827.04	1.92391		1.01087		2565	2953		3785	354	2492	186	1418	184
	SPCC1827.03C	2.08805		1.38365		23689.3	301		29306	332	17149	220	24613	159
	SPCC1827.02C	4.19565		2.97826		4235.33	1852		5005	193	3461	137	4240	46
	SPCC1827.01C	2.02841		1.0625		2192	3333		2725	357	1835	187	2016	176
	SPCC18.17C	2.2807		1.82456		660	4870		408	130	1190	104	382	57
	SPCC18.16C	2.24444		0.933333		4561	1713		5104	202	3738	84	4841	90
	SPCC18.15	2.54867		0.451327		2414.33	3117		2162	288	2668	51	2413	113
	SPCC18.13	2.13953		3.06977		1452.67	4125		236	92	1691	132	2431	43
	SPCC18.12C	4.51282		3.87179		3151	2470		3659	176	2466	151	3328	39
	SPCC18.11C	2.33784		0.594595		2518.67	3013		2835	173	2229	44	2492	74
	SPCC18.10	5.62857		2.4		4328.33	1815		4983	197	3113	84	4889	35
	SPCC18.09C	2.2069		0.103448		2986.33	2607		2762	128	3246	6	2951	58
	SPCC18.08	5.925		3.05		1656.67	3882		1968	237	1261	122	1741	40
	SPCC18.06C	3.45378		1.10084		2394.67	3140		2309	411	2186	131	2689	119
	SPCC18.05C	5.44898		4.4898		4423	1779		5445	267	3365	220	4459	49
	SPCC18.03	3.24		0.52		2458.33	3077		2725	243	2083	39	2567	75
	SPCC18.02	2.375		0.854167		3181.67	2442		3106	342	3224	123	3215	144
	SPCC17D1.06	9.14286		5.95238		3176.33	2451		3808	192	2276	125	3445	21
	SPCC1795.12C	1.51402		1.03738		2118.33	3415		1607	162	2128	111	2620	107
	SPCC1795.10C	1.21898		1.06569		2775	2775		3695	167	2062	146	2568	137
	SPCC1795.09	2.05263		1.57895		1774	3777		2006	156	1739	120	1577	76
	SPCC1795.08C	7.06122		0.367347		1887.33	3672		2114	346	1492	18	2056	49
	SPCC1795.07	2.81967		1.63934		2947.33	2639		3183	172	2608	100	3051	61
	SPCC1795.05C	2.42202		1.18349		4500	1742		3970	264	4029	129	5501	109
	SPCC1795.04C	3.59259		1.07407		6504	1187		7954	194	5331	58	6227	54
	SPCC1795.02C	6.09756		2.87805		6064	1278		7240	250	4478	118	6474	41
	SPCC1753.06C	4.75676		3.35135		2052.67	3489		2469	176	1467	124	2222	37
	SPCC1753.05	4		0.966102		1485	4080		1702	236	1301	57	1452	59
	SPCC1739.10	4.33333		1.97619		6373.33	1209		5531	182	5706	83	7883	42
	SPCC1739.08C	0.348837		0.44186		1552.67	3996		499	30	2610	38	1549	86
	SPCC1739.08C	1.19643		-1.92857		38.3333	5299		40	67	3	-108	72	56
	SPCC1739.07	1.64706		-0.0294118		1055.33	4553		805	112	1069	-2	1292	68
	SPCC1739.06C	2.04082		1.97959		4452	1762		4804	200	3685	194	4867	98
	SPCC1739.05	5.12162		1.7973		1768.33	3782		1648	379	1627	133	2030	74
	SPCC1739.04C	2.77907		1.95349		2760	2789		3331	239	2202	168	2747	86
	SPCC1739.03	5.71429		4.07143		456.667	4991		556	160	310	114	504	28
	SPCC1739.02C	2.9375		0.895833		3160.33	2462		3757	282	2664	86	3060	96
	SPCC16C4.20C	2.05556		3.26389		1332	4253		1648	148	973	235	1375	72
	SPCC16C4.18C	5.58065		3.17742		4417.33	1783		7365	346	764	197	5123	62
	SPCC16C4.17	2.62857		-0.971429		875.667	4712		954	92	712	-34	961	35
	SPCC16C4.16C	2.25581		-0.906977		2221.33	3310		2260	97	2007	-39	2397	43
	SPCC16C4.15	0.222222		2.44444		2	5389		2	-2	-13	-22	17	-9
	SPCC16C4.12	3.36508		3.34921		6949	1092		8692	212	4927	211	7228	63
	SPCC16C4.10	8.625		4.95833		6657.67	1156		7919	207	5094	119	6960	24
	SPCC16C4.07	2.07763		0.799087		8953.67	846		11415	455	7349	175	8097	219
	SPCC16C4.06C	5.96078		0.647059		884.667	4710		963	304	743	33	948	51
	SPCC16C4.05	1.925		0.5375		1927.67	3632		1801	154	2184	43	1798	80
	SPCC16C4.04	2.46875		1.67188		840	4744		1079	316	573	214	868	128
	SPCC16C4.03	3.14286		-0.690476		2171.67	3357		2457	132	1900	-29	2158	42
	SPCC16C4.02C	3.35294		1.14706		758	4804		849	114	667	39	758	34
	SPCC16C4.01	2.24		1		1403.67	4177		1388	168	1375	75	1448	75
	SPCC16A11.16C	7.12195		2.95122		3838.33	2061		4744	292	2916	121	3855	41
	SPCC16A11.15C	2.82759		2.24138		1370.67	4208		1637	164	1037	130	1438	58
	SPCC16A11.14	2.46622		0.966216		2558	2965		2684	365	2541	143	2449	148
	SPCC16A11.12C	5.12727		1.09091		2387.33	3146		2886	282	2050	60	2226	55
	SPCC16A11.11	1.33981		0.932039		885.333	4708		763	138	781	96	1112	103
	SPCC16A11.10C	1.125		1.08333		29721.3	218		23495	108	30718	104	34951	96
	SPCC16A11.10C	1.79121		1.02198		19339.3	378		16878	163	26068	93	15072	91
	SPCC16A11.09C	2.76136		1.14773		5492	1415		5895	243	4588	101	5993	88
	SPCC16A11.08	1.80921		1.27632		1235.33	4361		1554	275	1118	194	1034	152
	SPCC16A11.07	2.80909		2.15455		1886.33	3673		2240	309	1345	237	2074	110
	SPCC16A11.06C	4.02273		1.38636		863	4724		964	177	706	61	919	44
	SPCC16A11.04	6.77419		4.06452		1105.33	4498		1319	210	888	126	1109	31
	SPCC16A11.03C	4.70732		-13.1951		1995.33	3565		2377	193	1652	-541	1957	41
	SPCC1682.15	4.2029		1.66667		3174.67	2452		3639	290	2572	115	3313	69
	SPCC1682.13	2.70866		0.944882		1939.33	3623		2313	344	1501	120	2004	127
	SPCC1682.12C	5.59524		3.14286		2412.67	3119		2973	235	1608	132	2657	42
	SPCC1682.11C	2.01987		1.69536		2764.67	2783		3265	305	2096	256	2933	151
	SPCC1682.09C	5.07143		0.52381		5653.67	1374		5392	213	5166	22	6403	42
	SPCC1682.08C	3.50667		0.586667		5971.67	1298		5524	263	6374	44	6017	75
	SPCC1682.06	7.2549		2.05882		2933	2655		3457	370	2549	105	2793	51
	SPCC1682.05C	2.2037		0.222222		5085.67	1528		5288	119	5425	12	4544	54
	SPCC1682.04	2.19048		1.91156		3874	2040		4561	322	3107	281	3954	147
	SPCC1682.03C	2.69811		1.71698		666	4865		762	143	366	91	870	53
	SPCC1682.03C	3.03704		1		461.667	4988		404	82	447	27	534	27
	SPCC1672.12C	6.60976		0.463415		4341.67	1811		5328	271	3263	19	4434	41
	SPCC1672.11C	5.56604		1.11321		4260.67	1841		4025	295	3862	59	4895	53
	SPCC1672.10	3.05714		1.49286		2989.67	2601		3753	428	2546	209	2670	140
	SPCC1672.09	6.31429		3.94286		3879.67	2037		4669	221	3002	138	3968	35
	SPCC1672.07	6.71053		4.07895		3061.33	2536		3635	255	2116	155	3433	38
	SPCC1672.06C	2.15789		1.23026		2802	2752		4347	328	2925	187	1134	152
	SPCC1672.05C	2.97849		1.7957		14147.7	532		16967	277	12251	167	13225	93
	SPCC1672.04C	4.24138		3.48276		1068.67	4540		1370	123	740	101	1096	29
	SPCC1672.03C	2.84545		1.52727		12828.7	605		17194	313	10548	168	10744	110
	SPCC1672.01	3.27273		1.32468		2692	2849		2083	252	2536	102	3457	77
	SPCC1620.14C	2.19318		1.14773		2692.33	2848		3180	193	2164	101	2733	88
	SPCC1620.13	5.75472		3.0566		2848.33	2712		3309	305	2426	162	2810	53
	SPCC1620.12C	2.72727		2.33766		3307.33	2360		3943	210	2395	180	3584	77
	SPCC1620.11	2.12903		0.954839		3413	2282		4102	330	3091	148	3046	155
	SPCC1620.10	3.78182		0.0727273		974.333	4629		998	208	883	4	1042	55
	SPCC1620.09C	3.19565		4.02174		2528.67	2999		3067	147	1886	185	2633	46
	SPCC1620.08	7.675		-0.675		4383	1799		5227	307	3744	-27	4178	40
	SPCC1620.07C	3.0678		0.610169		1702.67	3831		2061	181	1485	36	1562	59
	SPCC1620.06C	3.71111		3.15556		13740	546		14988	167	11386	142	14846	45
	SPCC1620.05	5.56863		3.94118		3922.67	2019		4721	284	3150	201	3897	51
	SPCC1620.04C	2.7037		-2.51852		413.667	5017		560	146	252	-136	429	54
	SPCC1620.03	2.67347		2.57143		478.667	4977		534	131	416	126	486	49
	SPCC162.11C	10.65		1		3343	2330		3339	426	3373	40	3317	40
	SPCC162.10	2.92308		0.666667		809.333	4772		897	228	747	52	784	78
	SPCC162.08C	2.81982		1.55856		7084.33	1069		7579	313	6204	173	7470	111
	SPCC162.07	2.82119		0.781457		14233.3	529		17627	426	12099	118	12974	151
	SPCC162.06C	3.10843		1.21687		2729.33	2818		3205	258	2339	101	2644	83
	SPCC162.03	1.40678		0.771186		2860.33	2703		2683	166	2683	91	3215	118
	SPCC162.02C	3.5		-1.34375		7435	1018		8269	224	6746	-86	7290	64
	SPCC162.01C	3.02857		1.71429		3157.33	2466		3647	212	1994	120	3831	70
	SPCC1529.01	3.32895		3.01316		1302.33	4286		1573	253	920	229	1414	76
	SPCC14G10.06	8.44444		4.11111		1550.33	4003		1904	228	1219	111	1528	27
	SPCC14G10.05	2.75758		1.0101		2378	3154		2942	273	1929	100	2263	99
	SPCC14G10.04	2.49282		1.05263		9590	799		12191	521	8223	220	8356	209
	SPCC14G10.03C	2.21519		1.34177		5249	1482		6345	175	4528	106	4874	79
	SPCC1494.10	2.30851		1.42553		1844	3711		2469	217	1613	134	1450	94
	SPCC1494.09C	2.23762		1.11881		632.333	4889		696	226	474	113	727	101
	SPCC1494.08C	2.87671		0.958904		2403.67	3129		2519	210	2160	70	2532	73
	SPCC1494.07	9.47368		2.60526		3451.67	2255		3381	360	3222	99	3752	38
	SPCC1494.06C	1.95161		1.75806		1336.67	4248		1528	121	1196	109	1286	62
	SPCC1494.05C	4.78082		0.630137		3535	2203		3496	349	3515	46	3594	73
	SPCC1494.04C	1.68387		1.24516		1477.67	4085		2642	261	186	193	1605	155
	SPCC1494.03	3.66667		1.71429		1664	3871		1818	154	1482	72	1692	42
	SPCC1494.02C	4.97561		2.7561		4240.67	1847		5292	204	3216	113	4214	41
	SPCC1494.01	2.87586		0.951724		3220	2419		3107	417	3251	138	3302	145
	SPCC1450.19	3.30769		4.17949		1125.33	4480		1260	129	911	163	1205	39
	SPCC1450.18	2.47826		1.41739		2460.33	3072		2898	285	2089	163	2394	115
	SPCC1450.16C	2.91379		3.74138		3772.67	2086		3921	169	3152	217	4245	58
	SPCC1450.15	1.83333		0.883333		4200.67	1873		3457	330	4783	159	4362	180
	SPCC1450.14C	6.76923		1.07692		3953.33	2000		4415	352	3700	56	3745	52
	SPCC1450.13C	1.78289		0.842105		4899.33	1593		4352	271	4656	128	5690	152
	SPCC1450.12	3.08696		1.11594		3719	2114		4202	213	3087	77	3868	69
	SPCC1450.10C	7.27451		1.72549		1495	4069		1363	371	1400	88	1722	51
	SPCC1450.09C	4.375		0.541667		1534	4017		1302	315	1703	39	1597	72
	SPCC1450.07C	4.47619		2.7619		11491.3	674		14354	282	9133	174	10987	63
	SPCC1450.06C	2.61404		1.84211		3125.33	2489		3713	149	2637	105	3026	57
	SPCC1450.05C	1.77885		1.125		1255.33	4340		1386	185	1027	117	1353	104
	SPCC1450.03	2.39823		1.19469		3608	2164		4061	271	3173	135	3590	113
	SPCC1442.16C	4.85915		2.19718		12409.3	629		16095	345	10109	156	11024	71
	SPCC1442.15C	4.3125		5.28125		624	4894		759	138	450	169	663	32
	SPCC1442.14C	1.07359		0.935065		5490.67	1416		6979	248	4510	216	4983	231
	SPCC1442.13C	2.1791		2.13433		1383	4194		1673	146	1065	143	1411	67
	SPCC1442.12	6.87931		1.22414		3239.67	2412		3099	399	3071	71	3549	58
	SPCC1442.11C	2.73973		1.15068		702.667	4842		766	200	602	84	740	73
	SPCC1442.09	3.71429		0.845238		10095	771		8185	312	10622	71	11478	84
	SPCC1442.07C	2.09009		0.810811		2930.67	2656		3261	232	2547	90	2984	111
	SPCC1442.06	3.36923		1.13846		8865.33	852		10830	219	7062	74	8704	65
	SPCC1442.05C	5.40909		4.61364		4051	1951		4979	238	2973	203	4201	44
	SPCC1442.04C	2.21311		1.27049		3895.33	2033		4556	270	3363	155	3767	122
	SPCC13B11.04C	6.72093		0.232558		457.333	4990		324	289	519	10	529	43
	SPCC13B11.03C	3.25869		9.03861		1013.33	4596		950	844	1036	2341	1054	259
	SPCC13B11.02C	5.03125		5.5		315	5070		371	161	277	176	297	32
	SPCC1393.13	1.53279		0.516393		2535	2991		2967	187	2165	63	2473	122
	SPCC1393.12	2.83051		1.89831		1175.67	4416		1439	167	773	112	1315	59
	SPCC1393.11	4.04545		2.56818		544.333	4937		554	178	413	113	666	44
	SPCC1393.09C	5.15385		3.44615		3169.67	2454		3978	335	2262	224	3269	65
	SPCC1393.08	1.66372		1.10177		56188.7	54		65390	376	50904	249	52272	226
	SPCC1393.07C	3.25532		0.819149		895	4692		892	306	800	77	993	94
	SPCC1393.06C	1.50532		0.920213		2671	2869		3108	283	2341	173	2564	188
	SPCC1393.05	3.91228		0.894737		923.333	4666		307	223	1131	51	1332	57
	SPCC1393.04	5.33333		3.16667		1103.33	4499		1330	192	862	114	1118	36
	SPCC1393.02C	6.5614		0.649123		3521.67	2209		3388	374	3235	37	3942	57
	SPCC1322.17C	2.41791		0.761194		2397.33	3136		2408	324	2243	102	2541	134
	SPCC1322.16	4.83929		-1.07143		4922	1584		4277	271	5393	-60	5096	56
	SPCC1322.14C	6.56757		0.864865		6943.33	1093		7741	243	6056	32	7033	37
	SPCC1322.10	2.25373		1.64179		4770.33	1633		5571	151	5029	110	3711	67
	SPCC1322.10	0.872642		0.183962		42	5293		28	185	57	39	41	212
	SPCC1322.09	2.84375		0.140625		3974.67	1988		3593	182	3811	9	4520	64
	SPCC1322.08	3.03922		-10.2157		2676.33	2861		2411	310	2550	-1042	3068	102
	SPCC1322.07C	1.19718		0.633803		255	5094		262	85	248	45	255	71
	SPCC1322.06	4.34545		0.672727		1305	4284		1692	239	1048	37	1175	55
	SPCC1322.05C	3.44615		0.907692		4957	1569		5426	224	4449	59	4996	65
	SPCC1322.05C	3.48936		0.170213		4146.33	1899		3895	164	3905	8	4639	47
	SPCC1322.04	5.74419		2.34884		10093.3	772		10279	247	9278	101	10723	43
	SPCC1322.04	0.320513		0.153846		20	5342		13	25	13	12	34	78
	SPCC1322.03	4.77778		2.16667		1467	4106		1587	258	1209	117	1605	54
	SPCC1322.02	4.60274		1.50685		5693	1360		5283	336	5439	110	6357	73
	SPCC132.04C	4.1087		3.23913		14522	521		15998	189	12128	149	15440	46
	SPCC132.03	1.97945		0.438356		4035.33	1959		3320	289	4774	64	4012	146
	SPCC132.02	2.42718		0.932039		1393.33	4186		1319	250	1366	96	1495	103
	SPCC1281.07C	4.97059		0.941176		1482.67	4082		1852	169	1131	32	1465	34
	SPCC1281.06C	1.94737		2.94737		33345.7	176		28052	148	40235	224	31750	76
	SPCC1281.06C	0.820513		1.5		47.3333	5274		67	64	37	117	38	78
	SPCC1281.05	2.70175		0.578947		2494	3032		2520	154	2485	33	2477	57
	SPCC1281.04	5.52778		0.388889		671	4863		783	199	576	14	654	36
	SPCC1281.03C	2.13043		1.44565		3028.67	2566		2668	196	2710	133	3708	92
	SPCC126.13C	2.12698		2.09524		1300.67	4292		1431	134	1068	132	1403	63
	SPCC126.12	3.57798		1.98165		3318	2350		4141	390	2413	216	3400	109
	SPCC126.11C	4.23077		1.19231		5209	1494		5707	220	4458	62	5462	52
	SPCC126.09	3.47273		-2.09091		8482.67	901		9441	191	6629	-115	9378	55
	SPCC126.08C	4.93671		0.139241		6911	1101		7260	390	5897	11	7576	79
	SPCC126.07C	1.84746		-0.372881		2529.33	2997		2753	109	2192	-22	2643	59
	SPCC126.07C	2.47619		2.19048		2508.33	3023		2892	104	2033	92	2600	42
	SPCC126.06	3.93103		0.448276		5358.33	1458		6035	228	4697	26	5343	58
	SPCC126.05C	5.84211		3.05263		2193.67	3330		2707	222	1583	116	2291	38
	SPCC126.04C	3.42029		3.04348		2353.67	3181		2757	236	1746	210	2558	69
	SPCC1259.12C	2.70492		0.737705		1151	4452		1201	165	1128	45	1124	61
	SPCC1259.11C	3.30952		0.761905		2030.33	3518		2137	139	1863	32	2091	42
	SPCC1259.10	2.22951		0.795082		4193.67	1877		3857	272	4081	97	4643	122
	SPCC1259.09C	7.39286		1.35714		8114.67	940		8494	207	7454	38	8396	28
	SPCC1259.08	2.41748		1.72816		7461	1015		8855	249	6232	178	7296	103
	SPCC1259.07	2.19549		0.902256		1285.67	4307		1809	292	918	120	1130	133
	SPCC1259.06	3.01852		-2.05556		2098.67	3433		1998	163	1898	-111	2400	54
	SPCC1259.04	2.05814		0.988372		2275.33	3262		2360	177	2011	85	2455	86
	SPCC1259.02C	3.18605		3.76744		4324.33	1817		4973	137	3230	162	4770	43
	SPCC1235.15	6.13208		0.679245		6370.33	1211		7411	325	5349	36	6351	53
	SPCC1235.12C	2.24		0.7		242.333	5099		261	112	206	35	260	50
	SPCC1235.11	3.05556		0.0138889		15527	479		19202	220	11757	1	15622	72
	SPCC1235.09	4.75		1.92188		3450.67	2256		4194	304	2424	123	3734	64
	SPCC1235.07	3.2449		4.26531		789	4784		969	159	639	209	759	49
	SPCC1235.06	4.54167		3.125		2059	3479		2470	218	1530	150	2177	48
	SPCC1235.05C	2.02646		1.00529		5669	1372		7778	383	4895	190	4334	189
	SPCC1235.04C	2.46753		1.01948		2075.33	3459		2102	380	2135	157	1989	154
	SPCC1235.03	5.75758		4.90909		1359.33	4219		1571	190	986	162	1521	33
	SPCC1223.14	2.83594		1.28125		16569.7	444		20715	363	14510	164	14484	128
	SPCC1223.13	2.86792		0.754717		582	4916		653	152	577	40	516	53
	SPCC1223.10C	2.63636		0.981818		1586	3959		1787	145	1367	54	1604	55
	SPCC1223.09	1.1		0.957143		1477.33	4087		1277	77	1804	67	1351	70
	SPCC1223.09	0.851852		0.888889		14	5356		14	23	18	24	10	27
	SPCC1223.07C	4.1		1.66667		9553.67	806		10921	123	9063	50	8677	30
	SPCC1223.07C	-4.5		-4		-5.33333	5404		-11	-9	-1	-8	-4	2
	SPCC1223.04C	1.92086		0.94964		1520.67	4045		1901	267	1318	132	1343	139
	SPCC11E10.09C	5.55814		0.488372		596	4910		533	239	628	21	627	43
	SPCC11E10.07C	4.14118		1		7433.33	1019		8562	352	6613	85	7125	85
	SPCC11E10.06C	7.51923		0.798077		3734.67	2106		4508	782	3295	83	3401	104
	SPCC11E10.05C	5.66667		1.36667		2332	3201		2532	510	1974	123	2490	90
	SPCC11E10.04	3.18182		1.09091		1528	4027		1663	350	1263	120	1658	110
	SPCC11E10.03	4.40909		3.31818		292.667	5081		358	194	249	146	271	44
	SPCC1183.11	3.32857		1.14286		6387.33	1202		7269	233	5158	80	6735	70
	SPCC1183.09C	1.37234		0.87766		3786.33	2081		4689	258	3104	165	3566	188
	SPCC1183.07	2.50515		0.670103		6277.67	1234		7450	243	5436	65	5947	97
	SPCC1183.04C	1.736		0.976		1707.67	3829		2064	217	1347	122	1712	125
	SPCC1183.03C	3.73333		2.78333		2161.33	3369		2613	224	1624	167	2247	60
	SPCC1183.02	3.55172		0.87931		24677	282		30311	206	18119	51	25601	58
	SPCC10H11.02	2.66019		0.786408		1792.33	3759		2135	274	1563	81	1679	103
	SPCC1020.11C	2.08527		1.93798		2532	2994		2995	269	1874	250	2727	129
	SPCC1020.10	2.12121		-1.07576		2717	2831		2877	140	2469	-71	2805	66
	SPCC1020.09	5.5625		1.08333		2289.33	3249		2157	267	2335	52	2376	48
	SPCC1020.08	5.22727		1.36364		3948.67	2003		4962	230	2859	60	4025	44
	SPCC1020.07	2.48408		0.770701		2736.67	2809		2263	390	2793	121	3154	157
	SPCC1020.05	3.65263		2.32632		4346.67	1808		5380	347	3331	221	4329	95
	SPCC1020.03	5.2449		1.32653		2611	2912		3187	257	2006	65	2640	49
	SPC7	1.76596		0.494681		2791.33	2764		3060	332	2449	93	2865	188
	SPC24	5.19737		1.26316		5524	1409		5513	395	5523	96	5536	76
	SPBPJ758.01	2.73214		1.04167		4315	1822		4043	459	4259	175	4643	168
	SPBPJ4664.05	1.90164		2.03279		4109.67	1915		4798	116	3006	124	4525	61
	SPBPJ4664.04	3.09524		1.14286		9588.33	800		10913	195	7971	72	9881	63
	SPBPJ4664.02	3.60345		0.155172		1632	3909		1970	209	1319	9	1607	58
	SPBPB7E8.03	3.6125		3.125		3071.67	2526		5826	289	510	250	2879	80
	SPBPB7E8.02	2.536		1.904		5749.67	1346		6834	317	4496	238	5919	125
	SPBPB7E8.01	1.53509		0.833333		9326.67	816		9272	175	8847	95	9861	114
	SPBPB2B2.20C	26.6481		1.61111		1017.67	4591		1350	1439	787	87	916	54
	SPBPB2B2.19C	5.05435		-0.195652		935.667	4658		866	465	940	-18	1001	92
	SPBPB2B2.18	10.6179		1.22764		560	4926		502	1306	556	151	622	123
	SPBPB2B2.17C	3.03704		1.24074		102.333	5213		73	164	97	67	137	54
	SPBPB2B2.16C	20.6047		3.2093		496	4967		635	886	326	138	527	43
	SPBPB2B2.15	6.88406		0.492754		159.333	5149		193	475	125	34	160	69
	SPBPB2B2.14C	28.383		1.06383		1081	4525		1248	1334	920	50	1075	47
	SPBPB2B2.14C	2.09524		1.52381		533	4942		544	44	500	32	555	21
	SPBPB2B2.13	6.20588		4.91176		1371.67	4205		1726	211	1086	167	1303	34
	SPBPB2B2.12C	5.57471		2.66667		1436.33	4143		1931	485	1039	232	1339	87
	SPBPB2B2.11	3.07447		-3.57447		627.667	4892		837	289	504	-336	542	94
	SPBPB2B2.10C	2.61667		3.03333		1456.33	4121		1571	157	1232	182	1566	60
	SPBPB2B2.09C	2.93684		1.11579		2353.33	3183		3083	279	1681	106	2296	95
	SPBPB2B2.08	3.91489		4.04255		990	4620		1226	184	770	190	974	47
	SPBPB2B2.07C	7.84		1.58		499	4965		504	392	384	79	609	50
	SPBPB2B2.06C	1.60309		1.25258		8073.67	945		12659	311	2008	243	9554	194
	SPBPB2B2.05	4.14493		2.78261		13144	579		16338	286	9716	192	13378	69
	SPBPB2B2.02	1.71622		1.56757		1113.33	4490		1087	127	1032	116	1221	74
	SPBPB2B2.01	4.61538		1.32051		43732	108		41512	360	46087	103	43597	78
	SPBPB10D8.08	1.81818		0.714286		4161.33	1891		3701	140	4476	55	4307	77
	SPBPB10D8.07C	19.193		2		26346	259		32117	1094	20194	114	26727	57
	SPBPB10D8.06C	13.0667		2.69333		26356.3	258		31682	980	22578	202	24809	75
	SPBPB10D8.05C	11.57		1.52		26886.3	248		33372	1157	23063	152	24224	100
	SPBPB10D8.04C	21.82		2.7		27546.7	241		34851	1091	19253	135	28536	50
	SPBPB10D8.02C	4.9		0		146.333	5168		177	294	77	0	185	60
	SPBPB10D8.01	6.37209		1.65116		2096	3435		2255	274	1927	71	2106	43
	SPBP8B7.31	1.37037		0.666667		1199.33	4394		896	111	1329	54	1373	81
	SPBP8B7.30C	1.83562		2.0411		2470.33	3055		3001	134	1925	149	2485	73
	SPBP8B7.29	4.55769		0.730769		1513.33	4051		1237	237	1722	38	1581	52
	SPBP8B7.28C	3.43243		4.37838		1165.33	4432		1403	127	955	162	1138	37
	SPBP8B7.27	3.07207		1.12613		1067.67	4543		931	341	1133	125	1139	111
	SPBP8B7.26	3.71111		0.911111		4397.33	1794		4619	167	3908	41	4665	45
	SPBP8B7.24C	2.03636		0.2		1795.33	3757		1286	112	1914	11	2186	55
	SPBP8B7.23	7.16667		3.75		7741.33	984		9330	258	5986	135	7908	36
	SPBP8B7.21	2.40559		1.52448		5695.33	1359		6433	344	4821	218	5832	143
	SPBP8B7.20C	1.2356		0.874346		5696.67	1356		7359	236	4300	167	5431	191
	SPBP8B7.19	4.28169		1.85915		8308	921		9528	304	6623	132	8773	71
	SPBP8B7.18C	2.12414		2.32414		24547.3	284		27916	308	20040	337	25686	145
	SPBP8B7.17C	3.81395		0.813953		1940	3621		2361	164	1602	35	1857	43
	SPBP8B7.15C	2.33663		1.9802		6001	1290		6767	236	5005	200	6231	101
	SPBP8B7.13	3.38889		2.22222		1629	3911		2003	183	1201	120	1683	54
	SPBP8B7.12C	2.6747		1.91566		4715.33	1658		5620	222	3682	159	4844	83
	SPBP8B7.11	3.5614		2.85965		4796.33	1628		5594	203	3716	163	5079	57
	SPBP8B7.10C	1.62376		0.49505		1146.33	4459		1233	164	1139	50	1067	101
	SPBP8B7.09C	3.06977		3.76744		1742.67	3800		2009	132	1362	162	1857	43
	SPBP8B7.08C	3.31818		0.795455		2852.67	2709		2665	146	3170	35	2723	44
	SPBP8B7.07C	2.1457		0.97351		2767	2781		3543	324	2377	147	2381	151
	SPBP8B7.05C	2.34532		1.41007		53837	66		65296	326	32168	196	64047	139
	SPBP8B7.04	2.57391		0.93913		1131.67	4472		894	296	1181	108	1320	115
	SPBP8B7.02	2.88372		1.23256		557.333	4929		597	124	408	53	667	43
	SPBP8B7.01C	3.19444		3.08333		1816.67	3739		2119	115	1499	111	1832	36
	SPBP7E8.03	3.00806		1.66129		5425	1439		6463	373	4159	206	5653	124
	SPBP4H10.22c	1.52535		1.43318		2468.67	3059		3034	331	1760	311	2612	217
	SPBP4H10.21C	2.5		1.25		713.667	4836		694	150	397	75	1050	60
	SPBP4H10.20	2.76		-0.293333		2875	2694		3387	207	2394	-22	2844	75
	SPBP4H10.19C	2.96591		0.693182		1578.33	3965		1089	261	1750	61	1896	88
	SPBP4H10.18C	5.67857		1.82143		1605.33	3938		1859	159	1300	51	1657	28
	SPBP4H10.17C	0.5		1		-3.33333	5401		-8	-1	6	-2	-8	-2
	SPBP4H10.16C	3.81633		1.14286		1917.67	3641		2104	187	1677	56	1972	49
	SPBP4H10.15	3.10938		0.765625		17015	432		17865	199	16564	49	16616	64
	SPBP4H10.14C	4.67391		0.717391		2516.67	3017		2035	215	2605	33	2910	46
	SPBP4H10.12	3.12		0.1		4725	1653		5376	156	3631	5	5168	50
	SPBP4H10.11C	1.26042		0.921875		10513.3	741		12619	242	8718	177	10203	192
	SPBP4H10.10	1.89103		1.64744		2171.67	3356		2870	295	1691	257	1954	156
	SPBP4H10.07	1.99065		1.57009		1786.33	3763		1927	213	1336	168	2096	107
	SPBP4G3.03	2.20769		2.09231		4902	1592		5649	287	3663	272	5394	130
	SPBP35G2.15	1.91209		0.78022		2407.33	3125		2430	348	2159	142	2633	182
	SPBP35G2.14	2.48718		0.916667		4700.33	1666		4044	388	5445	143	4612	156
	SPBP35G2.13C	2.31667		3.05		1272.67	4321		1150	139	1139	183	1529	60
	SPBP35G2.12	3.02632		0.815789		2972	2619		2607	230	2956	62	3353	76
	SPBP35G2.11C	2.2619		2.30952		5989	1295		6265	190	5292	194	6410	84
	SPBP35G2.10	4.67188		2.3125		2228.67	3305		2967	299	1937	148	1782	64
	SPBP35G2.09	2.30952		2.43651		1340.33	4244		1518	291	1113	307	1390	126
	SPBP35G2.08C	4.46512		1.13953		1892.33	3667		1942	192	1909	49	1826	43
	SPBP35G2.06C	1.92647		0.784314		3791.67	2078		4953	393	2724	160	3698	204
	SPBP35G2.04C	2.80822		-0.424658		886.667	4705		800	205	1009	-31	851	73
	SPBP35G2.03C	1.6701		0.515464		823.667	4756		972	162	735	50	764	97
	SPBP35G2.02	3.44681		-2.38298		1490.67	4073		1681	162	1293	-112	1498	47
	SPBP26C9.03C	6		2.69767		1696.33	3839		1915	258	1282	116	1892	43
	SPBP23A10.14C	5.4		1.36364		2519.67	3011		2833	297	2264	75	2462	55
	SPBP23A10.12	1.71311		1.29508		2976.67	2616		3834	209	2338	158	2758	122
	SPBP23A10.11C	1.91935		1.37097		45098.7	101		33030	119	48970	85	53296	62
	SPBP23A10.11C	0.614286		1.2		25785	269		23697	86	25425	168	28233	140
	SPBP23A10.10	6.25		1.4		3301	2367		4224	250	3092	56	2587	40
	SPBP23A10.09	1.81102		0.850394		1177.33	4414		1302	230	870	108	1360	127
	SPBP23A10.08	3.24088		1.84672		3609	2163		4220	444	3263	253	3344	137
	SPBP23A10.06	3.57333		2.65333		3848	2058		4562	268	3467	199	3515	75
	SPBP23A10.05	4.2		0.628571		5408	1445		6187	294	4826	44	5211	70
	SPBP23A10.04	2.41379		0.666667		1116.67	4488		1270	210	971	58	1109	87
	SPBP23A10.03C	1.4		0.753846		403.667	5021		291	91	358	49	562	65
	SPBP23A10.02	1.67327		-0.514851		3232.67	2414		3524	169	2564	-52	3610	101
	SPBP22H7.10C	4.57447		2.7234		1143.67	4461		1389	215	838	128	1204	47
	SPBP22H7.09C	2.29885		0.747126		827.667	4755		957	200	691	65	835	87
	SPBP22H7.06	2.29688		0.609375		3318.33	2349		3000	294	3158	78	3797	128
	SPBP22H7.05C	9.28		3.96		2114.67	3420		2453	232	1565	99	2326	25
	SPBP22H7.04	1.60131		0.875817		1202	4392		1444	245	995	134	1167	153
	SPBP22H7.03	4.025		4.45		3639.67	2149		4356	161	2782	178	3781	40
	SPBP22H7.02C	3.16556		1.34437		4282.33	1837		5392	478	3360	203	4095	151
	SPBP19A11.07c	5.64865		6.10811		1780.67	3770		2156	209	1420	226	1766	37
	SPBP19A11.07c	1.13333		0.893333		1197.67	4398		1732	170	1102	134	759	150
	SPBP19A11.06	2.375		1.71711		3138.67	2481		3920	361	2320	261	3176	152
	SPBP19A11.04C	4.55172		0.896552		4532	1727		5628	264	4595	52	3373	58
	SPBP19A11.02C	1.96491		4.22807		1578	3966		1654	112	1336	241	1744	57
	SPBP19A11.01	5.5641		0.282051		8435.33	909		8717	217	7371	11	9218	39
	SPBP18G5.03	1.62329		0.856164		3097.67	2512		3896	237	2568	125	2829	146
	SPBP18G5.02	5.28571		1.98413		2839.33	2723		3676	333	2205	125	2637	63
	SPBP16F5.09c	1.12262		0.817439		15976	466		15966	412	14472	300	17490	367
	SPBP16F5.08C	3.02326		-2.06977		12347.7	633		13516	130	10757	-89	12770	43
	SPBP16F5.06	4.98		2.6		1702.33	3832		2200	249	1131	130	1776	50
	SPBP16F5.05C	3.51515		0.939394		1265.33	4330		1462	116	1052	31	1282	33
	SPBP16F5.03C	4.21311		2.36066		7931.33	957		10337	257	6124	144	7333	61
	SPBC9B6.13	1.95522		0.91791		3264.33	2393		4062	524	2966	246	2765	268
	SPBC9B6.12c	1.83333		1.14		1337.67	4247		1394	275	1181	171	1438	150
	SPBC9B6.11c	2.47059		1.62353		8819.33	855		10886	420	6715	276	8857	170
	SPBC9B6.09c	1.65031		0.97546		1851	3705		1553	269	1975	159	2025	163
	SPBC9B6.07	2.18343		1.0355		5113.67	1520		5971	369	4612	175	4758	169
	SPBC9B6.06	1.68605		1.0407		2831.33	2731		3289	290	2312	179	2893	172
	SPBC9B6.04c	2.54658		1.19876		11611	672		14927	410	8102	193	11804	161
	SPBC9B6.03	2.71341		1.04878		7351.33	1027		7432	445	6758	172	7864	164
	SPBC947.15C	2.50769		3.72308		4502.33	1739		4869	163	3263	242	5375	65
	SPBC947.14C	3.23404		3.48936		3063	2535		3626	152	2430	164	3133	47
	SPBC947.13	3.1875		0.4375		1470.67	4097		1792	255	1197	35	1423	80
	SPBC947.11C	4.45588		0.970588		1231.67	4364		1451	303	1124	66	1120	68
	SPBC947.10	3.16981		0.566038		2806.33	2750		2375	336	2604	60	3440	106
	SPBC947.09	3.8		2.62857		675	4859		711	133	504	92	810	35
	SPBC947.08C	4.31579		3.47368		1786	3764		2102	164	1277	132	1979	38
	SPBC947.07	4.34483		2.13793		1452.67	4124		1984	126	1126	62	1248	29
	SPBC947.06C	2.66667		-1.06944		1992.33	3567		2356	192	1694	-77	1927	72
	SPBC947.05C	3.77778		0.233333		1198	4396		964	340	1391	21	1239	90
	SPBC947.04	2.34524		2.19048		10033.3	773		12127	197	7209	184	10764	84
	SPBC947.03C	3.2		4.83333		1931	3627		2291	96	1535	145	1967	30
	SPBC947.01	2.4065		0.715447		3678.33	2129		3323	296	4313	88	3399	123
	SPBC902.06	4.65152		0.69697		3068.33	2530		2951	307	3111	46	3143	66
	SPBC902.04	5		2.93182		2787.67	2770		3344	220	2194	129	2825	44
	SPBC902.03	3.6383		3.12766		1474	4093		1795	171	971	147	1656	47
	SPBC8E4.05C	3.30769		-2.79487		888.667	4702		1010	129	665	-109	991	39
	SPBC8E4.04	3.63636		1.5		12405	630		16724	400	10887	165	9604	110
	SPBC8E4.03	2.57955		2.36364		26570.7	251		30250	227	18972	208	30490	88
	SPBC8E4.02c	1.912		1.24		2085.67	3453		2287	239	1842	155	2128	125
	SPBC8E4.01C	3.2		2.14286		65367.3	12		65375	336	65354	225	65373	105
	SPBC8D2.21C	5.52083		2.20833		2765	2782		3326	265	2018	106	2951	48
	SPBC8D2.18C	1.87273		0.872727		2204.67	3320		1558	103	2616	48	2440	55
	SPBC8D2.18C	0.613636		1.68182		36.6667	5304		24	54	20	148	66	88
	SPBC8D2.17	3.5814		0.104651		4831	1617		4130	308	4801	9	5562	86
	SPBC8D2.16C	4.09302		0.72093		937.333	4656		1117	176	772	31	923	43
	SPBC8D2.15	5.37931		1.37931		4920	1585		5803	312	4166	80	4791	58
	SPBC8D2.13	2.89706		-0.294118		2242.67	3295		2614	197	1892	-20	2222	68
	SPBC8D2.12C	4.15517		2.08621		2277.33	3259		2643	241	1775	121	2414	58
	SPBC8D2.11	2.28571		1.67347		2589	2930		3022	112	1846	82	2899	49
	SPBC8D2.10C	9.05405		3.7027		6510	1183		7681	335	5001	137	6848	37
	SPBC8D2.09C	2.19298		0.403509		316.333	5068		348	125	241	23	360	57
	SPBC8D2.07C	2.60256		0.692308		2009	3546		1886	203	2232	54	1909	78
	SPBC8D2.06	2.65789		1.01316		17717.7	412		15538	202	19866	77	17749	76
	SPBC8D2.05C	4.76389		2.08333		1882	3680		2201	343	1628	150	1817	72
	SPBC8D2.02C	1.87387		2.06306		6071.33	1276		7293	208	4771	229	6150	111
	SPBC8D2.01	7.08333		1.47222		4029.67	1963		4695	255	3440	53	3954	36
	SPBC887.20c	3.14894		1.28369		28912.3	226		30960	444	28283	181	27494	141
	SPBC887.19	2.09859		0.830986		2960.33	2634		3190	149	2419	59	3272	71
	SPBC887.18C	3.91892		2.31081		2566.33	2950		3242	290	1823	171	2634	74
	SPBC887.17	4.2		1.01667		17606.3	416		19818	252	15326	61	17675	60
	SPBC887.16	6		9		193.333	5131		237	78	231	117	112	13
	SPBC887.15C	0.913043		1.14493		1828.33	3724		1488	63	2009	79	1988	69
	SPBC887.15C	0.814815		3.57407		65	5249		70	44	72	193	53	54
	SPBC887.13C	2.17778		1.62222		1460	4117		1487	196	1266	146	1627	90
	SPBC887.12	3.52308		-0.723077		3324.67	2342		2975	229	3313	-47	3686	65
	SPBC887.11	6.71154		1.17308		2360.67	3171		2280	349	2282	61	2520	52
	SPBC887.09C	5.73846		0.107692		2505.33	3027		2245	373	2834	7	2437	65
	SPBC887.08	2.08108		1.05405		1527	4032		1614	154	1334	78	1633	74
	SPBC887.07	2.51852		2.62963		2059.33	3478		2618	136	1523	142	2037	54
	SPBC887.05C	2.28448		1.31034		3358.33	2321		2977	265	3486	152	3612	116
	SPBC887.04C	3.16667		-1.44048		2744	2801		2332	266	2822	-121	3078	84
	SPBC887.03C	11.7222		2		11448.3	679		12247	211	10392	36	11706	18
	SPBC887.02	2.32031		1.42188		2339.33	3193		2924	297	1907	182	2187	128
	SPBC887.01	2.96491		0.649123		2963.67	2627		3440	169	2655	37	2796	57
	SPBC839.18C	10.9143		2.94286		4118.33	1913		2277	382	4885	103	5193	35
	SPBC839.17C	1.6875		2.75		20874.3	347		11563	54	25516	88	25544	32
	SPBC839.17C	3.70213		0.702128		23	5339		23	174	20	33	26	47
	SPBC839.16	2.44138		0.993103		19260.3	380		24778	354	16289	144	16714	145
	SPBC839.14C	2.18939		1.2197		1292.67	4303		1447	289	1002	161	1429	132
	SPBC839.12	2.94118		1.94118		1618.67	3919		1857	250	1225	165	1774	85
	SPBC839.10	2.33508		0.984293		6818.67	1120		8908	446	5877	188	5671	191
	SPBC839.09C	2.22222		-7.94444		1080.67	4528		1037	80	998	-286	1207	36
	SPBC839.08C	2.04		1		6824.67	1118		6593	204	6693	100	7188	100
	SPBC839.07	2.41667		1.875		1258.67	4336		1488	174	986	135	1302	72
	SPBC839.03C	2.4		0.466667		1460.33	4116		1080	252	1570	49	1731	105
	SPBC839.02	2.25		0.323529		4124.33	1910		4226	153	4734	22	3413	68
	SPBC83.19C	2.16327		2.65306		152.667	5160		135	106	140	130	183	49
	SPBC83.18C	2		1.29442		3568.33	2192		4642	394	3068	255	2995	197
	SPBC83.17	1.95312		-0.265625		4565	1709		4020	125	4275	-17	5400	64
	SPBC83.16C	5.41071		1.19643		12841.3	604		12718	606	12594	134	13212	112
	SPBC83.15	1.80263		2.36842		2674.33	2864		2992	137	1941	180	3090	76
	SPBC83.13	2.4918		2.29508		29832.3	215		25153	152	33202	140	31142	61
	SPBC83.13	5.12121		0.893939		21483	338		24145	338	18058	59	22246	66
	SPBC83.13	2.66667		0.770833		42.6667	5289		26	128	48	37	54	48
	SPBC83.12	1.33884		1.78512		1568.67	3972		1985	162	1182	216	1539	121
	SPBC83.11	1.53738		0.738318		3025.33	2569		3584	329	2539	158	2953	214
	SPBC83.10	2.38889		-0.611111		1403	4178		1265	86	1247	-22	1697	36
	SPBC83.09C	12.3462		1.84615		2922.33	2664		3522	321	2089	48	3156	26
	SPBC83.08	9.77083		1.22917		12723.7	613		13584	469	11985	59	12602	48
	SPBC83.07	5.08108		-8.02703		2886	2684		3314	188	2529	-297	2815	37
	SPBC83.06C	1.44928		1.68116		547.333	4936		578	100	502	116	562	69
	SPBC83.05	1.53043		0.691304		3560.33	2197		4295	352	2914	159	3472	230
	SPBC83.04	2.80702		1.61404		387	5034		443	160	214	92	504	57
	SPBC83.03C	2.27143		3.12857		725	4827		874	159	583	219	718	70
	SPBC83.01	2.11848		0.758294		10536.3	740		9886	447	12616	160	9107	211
	SPBC800.14C	1.79688		0.8125		1524.67	4037		941	115	1736	52	1897	64
	SPBC800.13	2.09333		1.8		702.333	4843		798	157	578	135	731	75
	SPBC800.12C	1.46721		0.483607		2038	3506		1621	179	2091	59	2402	122
	SPBC800.11	4.14286		0.72		5546.33	1398		6014	725	5197	126	5428	175
	SPBC800.10C	1.93902		-0.902439		3122.67	2491		2946	159	2780	-74	3642	82
	SPBC800.08	7.15789		0.973684		2246.67	3290		2632	272	1976	37	2132	38
	SPBC800.07C	4.93151		1.16438		3901.67	2031		4578	360	3278	85	3849	73
	SPBC800.06	4.41892		2.43243		4946.67	1573		5973	327	4258	180	4609	74
	SPBC800.02	4.82609		2.71739		894.667	4693		1046	222	700	125	938	46
	SPBC776.19	1.65556		1.69444		1083.67	4521		1096	298	875	305	1280	180
	SPBC776.17	6.375		4.84375		3805	2072		4542	204	2916	155	3957	32
	SPBC776.16	2.11111		0.777778		1196.67	4400		1302	152	1048	56	1240	72
	SPBC776.15C	6.56216		1.48108		61279	37		65384	1214	53073	274	65380	185
	SPBC776.14	2.02484		1.42857		2927.67	2659		4718	326	2935	230	1130	161
	SPBC776.10C	2.97183		2.1831		12682.7	618		13598	211	12131	155	12319	71
	SPBC776.08C	2.71756		1.50382		2552.67	2972		3158	356	1946	197	2554	131
	SPBC776.07	1.875		0.515625		5727	1349		6019	240	5080	66	6082	128
	SPBC776.06C	4.97059		3.02941		1928	3630		2353	169	988	103	2443	34
	SPBC776.05	1.95902		1.10656		2248	3288		2970	239	1693	135	2081	122
	SPBC776.03	1.62264		2.30189		12305.3	634		8429	86	15912	122	12575	53
	SPBC776.03	1.52727		3.49091		10016.3	775		13164	84	9850	192	7035	55
	SPBC725.18C	2.6		0.176923		8629	883		8397	338	8778	23	8712	130
	SPBC725.17C	2.60563		0.56338		1528.33	4026		1834	185	1315	40	1436	71
	SPBC725.14	4.31944		0.486111		5227.67	1489		5001	311	4987	35	5695	72
	SPBC725.13C	12.75		4.08333		2260.67	3278		2852	153	1891	49	2039	12
	SPBC725.12	2.46512		0.27907		166	5142		206	106	121	12	171	43
	SPBC725.10	1.94574		0.984496		6958	1090		7978	251	5381	127	7515	129
	SPBC725.08	2.93548		-0.532258		3575	2185		4282	182	3063	-33	3380	62
	SPBC725.06C	5.07353		2.82353		1121	4485		1292	345	930	192	1141	68
	SPBC725.05C	5.11905		0.833333		4883.67	1598		5866	215	4068	35	4717	42
	SPBC725.04	3.90678		0.90678		3033.33	2560		3643	461	2731	107	2726	118
	SPBC725.03	7.42105		1.89474		3474.33	2242		4198	282	2546	72	3679	38
	SPBC725.01	2.3		3.58		10985.3	706		12987	115	9950	179	10019	50
	SPBC713.13C	1.45729		0.824121		2730.67	2815		3461	290	2281	164	2450	199
	SPBC713.12	2.6		1.525		39842.3	135		39568	208	40746	122	39213	80
	SPBC713.12	0.544715		-0.211382		58	5261		84	67	44	-26	46	123
	SPBC713.11C	1.92647		0.676471		10692.3	726		9754	131	13263	46	9060	68
	SPBC713.11C	1.01613		2.14516		46	5280		45	63	24	133	69	62
	SPBC713.10	1.17143		1.97143		1301.67	4287		1551	82	1006	138	1348	70
	SPBC713.09	1		-3.66667		7.66667	5375		1	3	8	-11	14	3
	SPBC713.08	1.23913		1.21739		1881.67	3682		2045	57	1561	56	2039	46
	SPBC713.07C	4.20635		2.79365		5818.67	1328		7142	265	4418	176	5896	63
	SPBC713.06	4.60674		1.73034		5351.67	1459		6470	410	4577	154	5008	89
	SPBC713.05	1.21277		0.414894		961.333	4642		1175	114	860	39	849	94
	SPBC713.04C	5.69492		0.983051		4106.33	1917		3614	336	4568	58	4137	59
	SPBC713.03	4.3871		2.8871		4178.33	1884		5200	272	3462	179	3873	62
	SPBC6B1.09C	1.79787		1.62766		1377.33	4200		1399	169	1257	153	1476	94
	SPBC6B1.08C	5.47826		3.80435		5638.33	1376		6700	252	4196	175	6019	46
	SPBC6B1.06C	7.55263		3.63158		6375.67	1207		7819	287	4962	138	6346	38
	SPBC6B1.05C	2.51471		0.5		2063.67	3474		2571	171	1644	34	1976	68
	SPBC6B1.03C	2.45122		0.981707		1697	3837		1487	402	1852	161	1752	164
	SPBC6B1.02	3.8172		0.709677		6190	1254		6891	355	5634	66	6045	93
	SPBC691.05C	7.97619		1.09524		4165	1888		4602	335	3584	46	4309	42
	SPBC691.04	2.22826		1.04348		3279.67	2378		3515	205	3190	96	3134	92
	SPBC691.02C	3.7193		1.45614		1146.67	4458		1325	212	922	83	1193	57
	SPBC685.10c	1.08182		0.939394		6522	1180		8774	357	5435	310	5357	330
	SPBC685.08	2.52727		0.745455		318.667	5066		378	139	244	41	334	55
	SPBC685.06	1.77632		1.17105		21691.3	329		19552	135	29760	89	15762	76
	SPBC685.06	1.71429		0.540373		59.6667	5256		31	276	58	87	90	161
	SPBC685.05	3.42222		3.93333		726	4824		833	154	593	177	752	45
	SPBC685.03	5.31111		1		1028	4578		1284	239	813	45	987	45
	SPBC685.02	1.95172		1.78621		902.333	4686		1099	283	617	259	991	145
	SPBC661.01	-4		-64.5		214	5117		32	8	569	129	41	-2
	SPBC660.18C	5.47619		0.698413		1345.67	4236		1218	345	1194	44	1625	63
	SPBC660.17C	1.9633		1.11009		2108	3425		2093	214	1879	121	2352	109
	SPBC660.16	2.49474		0.631579		47199.7	93		51672	237	42984	60	46943	95
	SPBC660.15	2.54054		0.885135		4081.67	1925		3776	376	4026	131	4443	148
	SPBC660.15	2.4		0.9		4074.33	1932		4662	144	3644	54	3917	60
	SPBC660.12C	3.90385		-0.25		3865.67	2049		4358	203	3359	-13	3880	52
	SPBC660.10	4.25676		1.91892		6598.33	1167		7622	315	6022	142	6151	74
	SPBC660.09	2.3		0.533333		2760.33	2788		2929	138	2434	32	2918	60
	SPBC660.08	4.42308		0.551282		2756.67	2792		2695	345	2784	43	2791	78
	SPBC660.06	3.44275		1.0229		21621	330		20705	451	20063	134	24095	131
	SPBC660.05	1.84615		0.723077		6705	1145		7201	120	5191	47	7723	65
	SPBC651.12C	4.08475		2.47458		1387	4192		1667	241	1055	146	1439	59
	SPBC651.10	1.88489		1.33094		1758.67	3787		2249	262	1425	185	1602	139
	SPBC651.09C	4.775		3.275		3781.67	2084		4468	191	2815	131	4062	40
	SPBC651.07	3.17949		0.923077		3573	2188		2595	372	3903	108	4221	117
	SPBC651.06	4.73469		2.12245		1485	4079		1674	232	1188	104	1593	49
	SPBC651.05C	2.22		0.7		1673.67	3863		1961	333	1394	105	1666	150
	SPBC651.04	2.75728		0.349515		847	4735		1006	284	653	36	882	103
	SPBC651.03C	3.03279		2.2623		3870	2044		4817	185	3016	138	3777	61
	SPBC651.02	6.93939		3.90909		2729.67	2817		3375	229	2058	129	2756	33
	SPBC646.17C	2.00662		-0.00662252		613.333	4898		531	303	711	-1	598	151
	SPBC646.16	3.30556		2.06944		8971.67	843		10545	238	6659	149	9711	72
	SPBC646.15C	6.68966		4.37931		1330	4256		1528	194	1020	127	1442	29
	SPBC646.10C	2.28125		1.55		27013	245		35207	365	20072	248	25760	160
	SPBC646.08C	2.81897		2.56034		5788.33	1342		6788	327	4565	297	6012	116
	SPBC646.07C	4.19565		1.69565		12926.3	596		16057	386	9545	156	13177	92
	SPBC646.06C	1.75758		1.06061		1257.67	4337		1503	174	1023	105	1247	99
	SPBC646.03	3.01562		-0.90625		739.667	4816		634	193	815	-58	770	64
	SPBC646.02	6.0678		1.01695		1603.33	3942		1772	358	1243	60	1795	59
	SPBC609.05	7.2		3.775		3489.67	2231		4152	288	2769	151	3548	40
	SPBC609.04	2.14474		1.09211		1564.67	3980		1383	326	1533	166	1778	152
	SPBC609.03	1.952		1.152		1822.33	3735		1649	244	1533	144	2285	125
	SPBC609.02	3.67442		1.59302		814.667	4768		1082	316	574	137	788	86
	SPBC609.01	1.39175		1.25773		1523	4041		1936	270	1237	244	1396	194
	SPBC582.11C	3.59821		2.08929		6102.67	1269		7357	403	4757	234	6194	112
	SPBC582.10C	2.26404		1.03933		2085	3455		2763	403	1788	185	1704	178
	SPBC582.09	2.15909		1.29545		9432.33	812		8259	285	9801	171	10237	132
	SPBC582.08	3.60377		2.07547		8829	854		10495	191	6141	110	9851	53
	SPBC582.06C	3.19388		-0.479592		1053.67	4555		1244	313	1017	-47	900	98
	SPBC582.04C	1.46154		0.611722		1715.67	3824		1852	399	1776	167	1519	273
	SPBC582.01	5.08955		-0.179104		1621.67	3915		1552	341	1536	-12	1777	67
	SPBC577.15C	2.86139		0.722772		1917.67	3640		1943	289	1992	73	1818	101
	SPBC577.13	3.18657		0.88806		2375.33	3157		2670	427	2141	119	2315	134
	SPBC577.12	3.25676		2.45946		2674.67	2863		3336	241	1990	182	2698	74
	SPBC577.11	1.30526		0.531579		4441.67	1768		5844	248	3559	101	3922	190
	SPBC577.10	3.35227		0.681818		12540.7	622		15140	295	10642	60	11840	88
	SPBC577.09	1.82558		0.127907		1516.67	4047		1348	157	1493	11	1709	86
	SPBC577.08C	3.31818		3.54545		3494	2226		4066	146	3117	156	3299	44
	SPBC577.07	2.32231		1.57851		1681.67	3853		2163	281	1415	191	1467	121
	SPBC577.06C	1.53704		0.987654		936.667	4657		652	249	1268	160	890	162
	SPBC577.05C	1.39706		0.933824		644.667	4881		662	190	532	127	740	136
	SPBC577.05C	1.65833		-6.25		580.333	4917		541	199	452	-750	748	120
	SPBC577.04	3.86508		4.66667		1945.67	3615		2544	487	1432	588	1861	126
	SPBC577.03C	5.13333		0.6		943.667	4652		771	231	941	27	1119	45
	SPBC56F2.12	1.69444		1.34722		34450	170		26981	122	43212	97	33157	72
	SPBC56F2.12	1.55		0.4		77	5235		107	124	27	32	97	80
	SPBC56F2.10C	4.46429		0.75		2249.67	3284		1995	250	2382	42	2372	56
	SPBC56F2.09C	1.768		1.792		59941	45		65379	221	63034	224	51410	125
	SPBC56F2.09C	2.35211		1.09859		8882	848		8480	167	12397	78	5769	71
	SPBC56F2.08C	3.60976		1.71951		10539.3	739		13152	296	9342	141	9124	82
	SPBC56F2.07C	7.33333		0.166667		1657.33	3881		1828	220	1483	5	1661	30
	SPBC56F2.06	2.79348		1.63043		1925.33	3634		2246	257	1687	150	1843	92
	SPBC56F2.05C	2.55224		0.940299		3366	2315		4068	342	2886	126	3144	134
	SPBC56F2.04	3.63291		2.51899		6282.67	1233		7813	287	4705	199	6330	79
	SPBC56F2.03	2.56731		1.19231		719.667	4832		878	267	602	124	679	104
	SPBC557.06c	1.80769		1.07051		1209.33	4385		1158	282	1078	167	1392	156
	SPBC557.05	3.4878		0.463415		1209.67	4384		1328	143	874	19	1427	41
	SPBC557.04	3.71014		0.521739		7479.67	1010		9115	256	6355	36	6969	69
	SPBC557.02C	3.79747		1.73418		1883.67	3677		1911	300	1545	137	2195	79
	SPBC543.11c	2.17857		1.92143		2365.33	3166		2753	305	1883	269	2460	140
	SPBC543.10	30.0233		-0.0697674		1265.67	4327		211	1291	1525	-3	2061	43
	SPBC543.09	4.46667		0.6		3268.67	2389		3222	268	3421	36	3163	60
	SPBC543.08	1.9875		2.4875		3044.33	2550		3366	159	2383	199	3384	80
	SPBC543.06C	2.12222		-1.58889		2317	3216		2408	191	2052	-143	2491	90
	SPBC543.05C	2.89655		2.56897		3162.33	2459		3568	336	2693	298	3226	116
	SPBC543.04	2.08219		-2.28767		2423.33	3108		2664	152	2133	-167	2473	73
	SPBC543.03C	3.20472		1.04724		2375.67	3156		2503	407	2255	133	2369	127
	SPBC543.02C	4.54412		0.529412		8130.33	937		7339	309	7842	36	9210	68
	SPBC530.13	3.25		1.69048		2436.33	3096		2847	273	1912	142	2550	84
	SPBC530.12C	2.62222		0.911111		2687	2851		2061	118	2893	41	3107	45
	SPBC530.11C	1.93103		1.25		3003.67	2584		3915	224	2579	145	2517	116
	SPBC530.11C	4.35211		1.11268		2302.33	3230		2102	309	2431	79	2374	71
	SPBC530.09C	1.95395		0.625		3973	1989		4946	297	3428	95	3545	152
	SPBC530.08	2.11538		0.516484		5991.67	1293		6764	385	4745	94	6466	182
	SPBC530.07C	2.80851		0.680851		14890.7	507		16808	132	12636	32	15228	47
	SPBC530.06C	6.05556		1.22222		5111	1522		4955	327	5049	66	5329	54
	SPBC530.05	2.58889		0.511111		3524	2208		3433	233	3585	46	3554	90
	SPBC530.04	5.575		0.45		4388.67	1797		4248	223	4237	18	4681	40
	SPBC530.04	2.06107		0.59542		2102.33	3430		1649	270	2465	78	2193	131
	SPBC530.02	2.47826		0.782609		517.333	4956		608	228	455	72	489	92
	SPBC530.01	2.78161		1.87356		3033.67	2559		3986	242	2333	163	2782	87
	SPBC4F6.19c	3.93694		2.09009		10804	716		13039	437	8349	232	11024	111
	SPBC4F6.17C	2.37226		0.883212		3923.33	2018		4973	325	3468	121	3329	137
	SPBC4F6.16C	2.04237		1.5339		4383	1798		5610	241	3956	181	3583	118
	SPBC4F6.14	4.81034		0.672414		2936	2651		2706	279	3081	39	3021	58
	SPBC4F6.13C	4.72308		1.24615		7793.33	976		8620	307	6816	81	7944	65
	SPBC4F6.12	2.875		0.833333		3373.33	2309		3366	345	3220	100	3534	120
	SPBC4F6.11C	3.74576		2.55932		3571	2190		4529	221	3013	151	3171	59
	SPBC4F6.09	5.80488		2.4878		4556.67	1714		5704	238	3400	102	4566	41
	SPBC4F6.07C	3.81333		1.66667		3513.33	2214		4354	286	2702	125	3484	75
	SPBC4F6.05C	3.46429		1.84524		2133	3404		3534	291	2145	155	720	84
	SPBC4C3.10C	3.17476		2.18447		9698.33	793		12183	327	7250	225	9662	103
	SPBC4C3.07	1.7069		1.34483		8871.33	850		6651	99	8766	78	11197	58
	SPBC4C3.06	5		3.89831		5475.67	1423		6051	295	4529	230	5847	59
	SPBC4C3.04C	4.14286		6.07143		755	4807		894	116	536	170	835	28
	SPBC4C3.03	2.10526		0.954887		7020	1080		8880	280	5877	127	6303	133
	SPBC4C3.01	2.29362		1.0383		3575.33	2184		4900	539	2800	244	3026	235
	SPBC4B4.12C	1.5		0.685484		2266.33	3269		1803	186	2308	85	2688	124
	SPBC4B4.11	1.79545		1.31818		1518.33	4046		1110	79	1378	58	2067	44
	SPBC4B4.10C	3.01333		2.34667		2173	3354		2596	226	1667	176	2256	75
	SPBC4B4.07C	2.03922		1.09804		3323	2343		4091	312	3113	168	2765	153
	SPBC4B4.06	1.9823		0.734513		986	4623		995	224	906	83	1057	113
	SPBC4B4.04	7.70175		1.01754		5148.67	1513		5024	439	4720	58	5702	57
	SPBC4B4.02C	1.57047		1.18121		2739.67	2806		3299	234	2554	176	2366	149
	SPBC4B4.01C	2.85915		2.43662		7689.33	992		4599	203	9092	173	9377	71
	SPBC428.19C	6.275		1.55		4210.33	1867		5015	251	3240	62	4376	40
	SPBC428.17C	3.94118		-0.352941		1275.67	4317		1225	268	1198	-24	1404	68
	SPBC428.16C	1.67089		0.0886076		4693.67	1668		4142	132	4404	7	5535	79
	SPBC428.15	3.09009		1.14414		3729.33	2111		4070	343	3454	127	3664	111
	SPBC428.14	3.46512		1.51163		1677.33	3859		1120	149	1773	65	2139	43
	SPBC428.12C	2.3913		1.02174		3706.33	2118		3877	220	3160	94	4082	92
	SPBC428.11	1.08824		0.75		32010	185		37145	148	28156	102	30729	136
	SPBC428.11	1.15217		3.54348		1434	4145		1634	53	1180	163	1488	46
	SPBC428.10	1.76111		0.705556		2693	2846		3315	317	2109	127	2655	180
	SPBC428.06C	1.60377		-2.57547		1308.33	4279		1162	170	1389	-273	1374	106
	SPBC428.05C	1.4		0.28		26196.7	260		35037	140	16829	28	26724	100
	SPBC428.05C	5.20833		2.125		5	5379		11	125	7	51	-3	24
	SPBC428.04	1.21277		16.383		1785.33	3765		2290	57	1122	770	1944	47
	SPBC418.03c	1.69262		0.959016		3924.67	2017		5335	413	3459	234	2980	244
	SPBC418.02	5.075		1.35		1279.33	4313		1520	203	1052	54	1266	40
	SPBC409.22C	2.86364		1.2803		5696.33	1357		6976	378	4546	169	5567	132
	SPBC409.19C	2.30159		1.98413		2455.67	3080		2944	145	1821	125	2602	63
	SPBC409.18	4.27083		2.54167		4197.67	1874		5027	205	2238	122	5328	48
	SPBC409.17C	2.11607		0.741071		885.333	4707		1089	237	799	83	768	112
	SPBC409.16C	2.24138		0.637931		430	5007		503	130	427	37	360	58
	SPBC409.15	4.48889		0.777778		4454.33	1760		5337	202	3464	35	4562	45
	SPBC409.14C	2.61905		1.30159		1085.67	4519		1166	165	924	82	1167	63
	SPBC409.14C	2		1.65854		887.667	4704		1043	82	679	68	941	41
	SPBC409.13	2.35526		2.52632		3329	2340		4111	179	2411	192	3465	76
	SPBC409.12C	4.86207		2.58621		1161	4437		1369	282	864	150	1250	58
	SPBC409.10	1.04348		0.762846		13003.7	589		16158	264	11710	193	11143	253
	SPBC409.09C	2.03604		1.25225		874.667	4713		876	226	757	139	991	111
	SPBC409.08	1.93333		1.1		64388.3	25		65388	232	62414	132	65363	120
	SPBC409.08	1.3913		1.02174		14191.7	531		13071	128	20116	94	9388	92
	SPBC409.03	2.67901		1.71605		2132	3405		2358	217	1860	139	2178	81
	SPBC405.06	4.33333		3.4127		3329.67	2338		4072	273	2529	215	3388	63
	SPBC405.05	2.49123		0.929825		360.333	5047		434	142	217	53	430	57
	SPBC405.03C	2.4		-0.306667		2524	3005		2824	180	2078	-23	2670	75
	SPBC4.06	1.68932		0.868932		9011.33	838		11044	348	7486	179	8504	206
	SPBC4.03C	3.01961		2.60784		3137	2482		3458	154	2339	133	3614	51
	SPBC4.02C	5.81818		1.23377		8347.67	918		9097	448	7841	95	8105	77
	SPBC4.01	2.71429		0.77381		561	4925		551	228	429	65	703	84
	SPBC3H7.14	1.92982		1.52047		1420.67	4160		1676	330	1066	260	1520	171
	SPBC3H7.13	2.09714		1.53714		1653	3889		1939	367	1067	269	1953	175
	SPBC3H7.12	2.10833		1		1657.33	3880		1819	253	1384	120	1769	120
	SPBC3H7.11	2.18563		1.72455		3275.67	2383		3626	365	2693	288	3508	167
	SPBC3H7.10	3		1.24444		2521	3009		2416	135	2490	56	2657	45
	SPBC3H7.09	2.95455		0.909091		2589.67	2928		2410	325	2658	100	2701	110
	SPBC3H7.08C	2.36842		0.789474		727.333	4823		656	135	691	45	835	57
	SPBC3H7.07C	3.70909		2.29091		2528.33	3000		3065	204	2060	126	2460	55
	SPBC3H7.05C	2.43697		0.756303		5409.67	1443		4711	290	5385	90	6133	119
	SPBC3H7.04	8.7		7.05		2987	2606		3473	174	2354	141	3134	20
	SPBC3H7.03C	2.51181		1.18898		6494.67	1189		8114	319	5045	151	6325	127
	SPBC3H7.02	3.9		0.642857		6137.33	1266		5636	273	6455	45	6321	70
	SPBC3F6.06C	2.60784		1.08824		2416.67	3113		3261	266	2172	111	1817	102
	SPBC3F6.05	4.05195		1.35065		3457.67	2253		4035	312	3012	104	3326	77
	SPBC3F6.04C	1.47692		1.10256		4209.33	1869		4946	288	3485	215	4197	195
	SPBC3F6.02C	2.05769		0.692308		9237.67	821		9930	107	7719	36	10064	52
	SPBC3F6.01C	2.47619		1.20952		4759.33	1640		5985	260	3961	127	4332	105
	SPBC3E7.15c	3.09392		1.25967		19407.3	375		22972	560	14635	228	20615	181
	SPBC3E7.13C	4.12698		2.80952		2586.67	2934		3195	260	1960	177	2605	63
	SPBC3E7.12C	4.67797		0.135593		6370.33	1210		7171	276	5613	8	6327	59
	SPBC3E7.11C	2.43478		0.608696		2568.67	2946		2327	280	2935	70	2444	115
	SPBC3E7.10	2.34722		-0.597222		4287.67	1834		4237	169	4051	-43	4575	72
	SPBC3E7.09	2.62295		2.68852		1656.33	3883		2057	160	1128	164	1784	61
	SPBC3E7.07C	1.74725		1.36264		4839	1616		5938	159	3602	124	4977	91
	SPBC3E7.06C	4.83333		3.28571		5217.67	1490		6079	203	4253	138	5321	42
	SPBC3E7.05C	2		0.794872		6583	1172		8798	312	5704	124	5247	156
	SPBC3D6.14C	1.29545		0.871212		909.333	4681		1262	171	751	115	715	132
	SPBC3D6.13C	3.34783		0.695652		8974.33	842		7837	308	8905	64	10181	92
	SPBC3D6.12	4.54167		0.5		3064	2534		3575	218	2770	24	2847	48
	SPBC3D6.11C	1.96721		1.0082		3114.33	2498		3888	480	2717	246	2738	244
	SPBC3D6.10	2.61468		1.82569		3975.33	1985		4124	285	3667	199	4135	109
	SPBC3D6.08C	2		1.78824		3747.33	2099		4383	170	2978	152	3881	85
	SPBC3D6.07	2.5		1.2		1225.33	4371		1160	200	1174	96	1342	80
	SPBC3D6.06C	5.14583		0.9375		7228.33	1053		8660	247	5435	45	7590	48
	SPBC3D6.05	2.75887		0.808511		6803.33	1124		8667	389	5928	114	5815	141
	SPBC3D6.04C	6.64103		3.17949		1189	4404		1550	259	930	124	1087	39
	SPBC3D6.03C	4.23077		0.292308		1301	4290		1101	275	1428	19	1374	65
	SPBC3D6.02	2.87273		2.74545		6883.33	1105		8592	158	5129	151	6929	55
	SPBC3D6.02	5.32143		2.03571		46.3333	5277		24	149	94	57	21	28
	SPBC3B9.21	2.33333		1.10606		1399.33	4182		1579	154	1205	73	1414	66
	SPBC3B9.20	2.62147		1.40678		10872	714		12807	464	9084	249	10725	177
	SPBC3B9.19	2.18261		0.53913		6929.67	1099		7750	251	6440	62	6599	115
	SPBC3B9.17	1.81395		2.34884		1688.33	3849		1924	156	1302	202	1839	86
	SPBC3B9.16C	1.81395		0.635659		2434.67	3097		2404	234	2551	82	2349	129
	SPBC3B9.15C	6.76923		1.17308		6466.33	1190		6274	352	6048	61	7077	52
	SPBC3B9.14C	2.24211		0.136842		1871	3689		1709	213	1842	13	2062	95
	SPBC3B9.12	3.03704		3.25926		1581	3963		1946	164	1184	176	1613	54
	SPBC3B9.08C	3.85714		1		2150.33	3385		2318	135	1817	35	2316	35
	SPBC3B9.06C	3.68		2.74		1913	3647		2211	184	1471	137	2057	50
	SPBC3B9.05	4.07143		2.07143		1542	4011		1669	114	1332	58	1625	28
	SPBC3B9.04	1.87234		0.984043		1868	3691		1308	352	2589	185	1707	188
	SPBC3B9.03	2.8		1.10909		2989	2604		3944	308	2429	122	2594	110
	SPBC3B9.02C	3.29508		1.16393		2721	2824		3096	201	2270	71	2797	61
	SPBC3B9.01	5.55556		-0.0833333		4192	1879		4605	200	3755	-3	4216	36
	SPBC3B8.11	1.80444		1.58667		3297.67	2369		4478	406	2431	357	2984	225
	SPBC3B8.10C	4.82927		3.26829		1680.33	3856		1991	198	1231	134	1819	41
	SPBC3B8.09	4.07143		2.53571		5807.33	1332		7352	228	4800	142	5270	56
	SPBC3B8.08	1.55752		2.14159		1236	4360		1370	176	879	242	1459	113
	SPBC3B8.07C	2.28		1.74		5417.33	1441		6810	342	3857	261	5585	150
	SPBC3B8.06	1.7375		1.8875		5928.67	1307		6739	139	4796	151	6251	80
	SPBC3B8.05	2.16783		1.01399		1364.67	4213		1088	310	1590	145	1416	143
	SPBC3B8.04C	4.18367		2.14286		6261.33	1239		7599	205	4492	105	6693	49
	SPBC3B8.03	5.01449		2.02899		25646.3	271		31888	346	19457	140	25594	69
	SPBC3B8.03	0.843137		0.941176		532.333	4943		695	86	736	96	166	102
	SPBC3B8.01C	2.48649		1.31081		7200.67	1056		8241	368	5573	194	7788	148
	SPBC36B7.09	1.80788		0.871921		8012	949		9448	367	6452	177	8136	203
	SPBC36B7.08C	6.66667		1.15152		5037.67	1541		5323	220	4532	38	5258	33
	SPBC36B7.06C	3.05556		1		468.667	4983		420	110	528	36	458	36
	SPBC36B7.05C	1.82474		2.1134		2225	3308		2487	177	1613	205	2575	97
	SPBC36B7.04	6.4186		2.62791		4222	1863		4620	276	3906	113	4140	43
	SPBC36B7.03	-1		13		57.3333	5262		81	-1	61	13	30	1
	SPBC36B7.02	2.60674		0.595506		2095.67	3436		2503	232	1914	53	1870	89
	SPBC365.19c	2.44094		0.751969		3821.33	2067		5458	620	2895	191	3111	254
	SPBC365.18	1.95376		1.60116		371.667	5040		430	338	282	277	403	173
	SPBC365.16	3.62637		0.868132		29879	213		35502	330	22340	79	31795	91
	SPBC365.14C	3.66667		0.869048		9870	784		11451	308	8864	73	9295	84
	SPBC365.12C	4.89189		2.95946		6587.67	1171		8087	362	5049	219	6627	74
	SPBC365.11	5.8		2.91111		3116.33	2494		3860	261	2491	131	2998	45
	SPBC365.10	3.83908		0.264368		3960.33	1996		3502	334	4350	23	4029	87
	SPBC365.09C	2.57547		1.10377		2465	3066		3135	273	2037	117	2223	106
	SPBC365.08C	3.225		0.775		2244.67	3294		2629	129	1897	31	2208	40
	SPBC365.07C	8.3871		1.06452		3693.33	2124		3960	260	3440	33	3680	31
	SPBC365.04C	4.16949		0.847458		4930.33	1580		5897	246	3987	50	4907	59
	SPBC365.01	4.96667		2.73333		2219.33	3312		2625	149	1793	82	2240	30
	SPBC36.11	4.94737		2.33333		3107	2504		3691	282	2485	133	3145	57
	SPBC36.10	2.92647		0.867647		4193	1878		4731	199	3593	59	4255	68
	SPBC36.08C	3.43182		5.56818		1825.33	3730		2140	151	1403	245	1933	44
	SPBC36.07	4.27273		1.0303		5240	1484		6095	282	4471	68	5154	66
	SPBC36.06C	5.33333		4.94872		1604	3941		1952	208	1269	193	1591	39
	SPBC36.04	2.20144		1.41727		14282.7	527		18086	306	10757	197	14005	139
	SPBC36.04	4.47541		1.22951		13258	574		13070	273	12591	75	14113	61
	SPBC36.03C	3.45238		3.02381		3963.33	1995		5044	145	3821	127	3025	42
	SPBC36.02C	2.52055		1.34247		3611.67	2160		4359	368	2932	196	3544	146
	SPBC36.01C	7.60938		0.71875		1767.33	3783		1719	487	1851	46	1732	64
	SPBC359.06	4.26984		3.49206		816.333	4766		938	269	731	220	780	63
	SPBC359.05	2		2.38028		1970.33	3590		2344	142	1725	169	1842	71
	SPBC359.04C	3.06494		1.77922		137.667	5180		154	236	122	137	137	77
	SPBC359.03C	6.69014		2.4507		12446.7	628		15979	475	10477	174	10884	71
	SPBC359.02	2.92308		1.21154		288.667	5082		288	152	178	63	400	52
	SPBC354.15	2.08772		1.05263		2831.67	2730		3139	238	2432	120	2924	114
	SPBC354.13	3.36458		0.53125		4540	1721		4448	323	4157	51	5015	96
	SPBC354.11C	1.5625		1.15909		156.333	5155		154	275	138	204	177	176
	SPBC354.10	4.83784		1.06757		7929	959		11075	358	2684	79	10028	74
	SPBC354.09C	2.96947		0.374046		2674.67	2862		2190	389	2681	49	3153	131
	SPBC354.08C	7.125		1.375		599.333	4908		681	171	360	33	757	24
	SPBC354.07C	5.72973		1.62162		3966	1992		4804	212	2890	60	4204	37
	SPBC354.06	1.95588		1.22059		1301.33	4288		1669	133	706	83	1529	68
	SPBC354.05C	2.85217		1.17391		4598.33	1699		5353	328	4109	135	4333	115
	SPBC354.04	2.34524		1.03571		2640	2890		3037	197	2127	87	2756	84
	SPBC354.03	3.52439		1.5		1565.67	3978		1947	289	1278	123	1472	82
	SPBC342.06C	3.13333		1.02222		891.667	4698		1018	141	716	46	941	45
	SPBC342.04	1.74667		1.04		3892	2035		4943	262	3302	156	3431	150
	SPBC342.03	5.9375		1.52083		8224.33	929		9501	285	7462	73	7710	48
	SPBC342.02	1.48		0.908571		3868.33	2046		4288	259	3608	159	3709	175
	SPBC337.12	2.69767		1.40698		3203.33	2430		4139	232	2564	121	2907	86
	SPBC337.11	1.95506		0.640449		1056	4552		938	174	1080	57	1150	89
	SPBC337.10C	3.90323		6.45161		2870.33	2696		3398	121	2547	200	2666	31
	SPBC337.07C	2.7		0.12		4512	1736		5055	135	3855	6	4626	50
	SPBC337.06C	2.00787		1.84252		3270	2386		4271	255	2375	234	3164	127
	SPBC337.04	4.33333		0.117647		1754.33	3790		1897	221	1535	6	1831	51
	SPBC337.03	3.39286		2.05357		1527.67	4029		1839	190	1057	115	1687	56
	SPBC336.15	2.4303		1.12727		2472.33	3053		1950	401	2741	186	2726	165
	SPBC336.14C	1.03077		2.36923		1924	3637		611	67	2123	154	3038	65
	SPBC336.13C	1.93939		1.08081		1457.67	4120		1851	192	1182	107	1340	99
	SPBC336.11	7.61224		1.93878		3463	2247		3319	373	3376	95	3694	49
	SPBC336.09C	3.38318		1.02804		3338	2332		2967	362	3300	110	3747	107
	SPBC336.08	1.88636		1.45455		691	4849		755	83	635	64	683	44
	SPBC336.05C	3.1746		0.920635		2136.33	3398		2492	200	1829	58	2088	63
	SPBC32H8.14	11.36		2.04		4529.33	1731		5474	284	3332	51	4782	25
	SPBC32H8.10	3.53061		2.73469		2411.67	3120		2738	173	1823	134	2674	49
	SPBC32H8.09	2.25191		0.961832		1221	4376		1327	295	1236	126	1100	131
	SPBC32H8.08C	2.19643		0.883929		2310.33	3221		2309	246	2220	99	2402	112
	SPBC32H8.06	2.42675		1		662.333	4866		668	381	563	157	756	157
	SPBC32H8.05	1.94444		0.166667		2031	3515		1687	105	1874	9	2532	54
	SPBC32H8.04C	2.86207		1.64368		3591.33	2174		4191	249	2509	143	4074	87
	SPBC32H8.02C	3.39474		1.23684		3317	2351		4254	516	2808	188	2889	152
	SPBC32F12.15	0.72973		0.972973		773	4792		819	54	688	72	812	74
	SPBC32F12.14	2.01667		0.783333		1521	4044		1270	363	1570	141	1723	180
	SPBC32F12.13c	2		2.152		2007	3548		2281	250	1530	269	2210	125
	SPBC32F12.12C	3.13793		1.93103		6686	1148		8014	182	5412	112	6632	58
	SPBC32F12.10	2.85088		0.72807		10725.7	722		9112	325	11566	83	11499	114
	SPBC32F12.08C	2.96774		1.25806		1222	4372		908	184	1250	78	1508	62
	SPBC32F12.07C	2.57692		1.01282		3866.67	2047		4584	201	3616	79	3400	78
	SPBC32C12.03C	4.8		5.48		989.333	4621		1105	120	814	137	1049	25
	SPBC31F10.17C	2.24731		1.32258		993	4618		1125	209	671	123	1183	93
	SPBC31F10.16	2.5082		0.262295		6292.67	1231		6309	153	6145	16	6424	61
	SPBC31F10.14C	5.14634		-5.2439		1306	4282		1158	211	1378	-215	1382	41
	SPBC31F10.13C	5.34615		0.865385		3750.67	2097		4270	278	3392	45	3590	52
	SPBC31F10.12	1.59434		-5.21698		5048.33	1538		5421	169	4662	-553	5062	106
	SPBC31F10.10C	3.47458		1.08475		3751	2096		4644	205	2783	64	3826	59
	SPBC31F10.09C	9		0.56		641	4884		638	225	538	14	747	25
	SPBC31F10.07	1.97619		0.869048		2093.33	3442		2070	166	1859	73	2351	84
	SPBC31F10.05	10.2143		12.7143		1067.67	4542		1279	143	840	178	1084	14
	SPBC31F10.04C	2.88889		0.888889		5364.33	1456		6300	338	4532	104	5261	117
	SPBC31F10.03	2.47872		2.2766		9714	790		11140	233	7413	214	10589	94
	SPBC31F10.02	2.61538		2.76923		2598.33	2922		2888	136	2007	144	2900	52
	SPBC31E1.06	2.57143		1.15584		4170.33	1886		3782	198	4096	89	4633	77
	SPBC31E1.05	4.22951		2		3019.33	2574		3684	516	2337	244	3037	122
	SPBC317.01	2.25424		0.864407		2138.33	3395		2798	399	1980	153	1637	177
	SPBC30D10.17C	1.29245		0.731132		6385.67	1204		7973	274	5032	155	6152	212
	SPBC30D10.16	2.01613		0.177419		4489.67	1745		4281	125	4252	11	4936	62
	SPBC30D10.15	3.02174		0.956522		1431.67	4147		1502	139	1198	44	1595	46
	SPBC30D10.14	3.88		0.84		5084.33	1529		6065	291	4263	63	4925	75
	SPBC30D10.12C	1.81633		2.4898		1683.67	3851		2024	89	1306	122	1721	49
	SPBC30D10.09C	2.64789		2.04225		2004.67	3550		1991	188	1788	145	2235	71
	SPBC30D10.08	5.54054		1.10811		3426.67	2272		3814	205	2868	41	3598	37
	SPBC30D10.07C	7.79545		1.29545		3935.67	2011		3386	343	3966	57	4455	44
	SPBC30D10.05C	3.89286		0.892857		12802	606		11929	218	13021	50	13456	56
	SPBC30D10.04	2.15517		0.275862		1238	4356		976	125	1269	16	1469	58
	SPBC30D10.03C	9.26667		1.95		7412	1021		9259	556	6118	117	6859	60
	SPBC30D10.02	2.96078		2.88235		2978	2614		3756	151	2391	147	2787	51
	SPBC30D10.01	1.54183		1		14073.3	536		17561	387	11796	251	12863	251
	SPBC30B4.10	1.58824		0.741176		524.333	4947		557	135	472	63	544	85
	SPBC30B4.09C	1.75		-2.75		471	4982		492	147	426	-231	495	84
	SPBC30B4.08	2.43434		0.949495		1998	3559		2620	241	1498	94	1876	99
	SPBC30B4.07C	4.85246		-1.36066		912.333	4675		865	296	901	-83	971	61
	SPBC30B4.06C	2.31655		0.877698		1849.67	3707		2386	322	1594	122	1569	139
	SPBC30B4.05	6.92982		1.50877		4530	1730		4864	395	3986	86	4740	57
	SPBC30B4.04C	2.20571		0.908571		2524.67	3002		2360	386	2752	159	2462	175
	SPBC30B4.03C	5.01961		2.96078		1775.67	3775		2071	256	1215	151	2041	51
	SPBC30B4.02C	3.29545		1.18182		3355	2325		3920	290	2870	104	3275	88
	SPBC2G5.08	3.53704		1.11111		3520.33	2210		3120	573	3585	180	3856	162
	SPBC2G5.05	1.62637		2.31868		5623.67	1378		7573	148	2966	211	6332	91
	SPBC2G5.05	1.87179		1.71795		156.667	5154		198	73	242	67	30	39
	SPBC2G5.04C	10.5556		-0.333333		1719.33	3818		1944	190	1502	-6	1712	18
	SPBC2G5.03	3.14414		1.52252		1029.67	4576		1369	349	796	169	924	111
	SPBC2G5.02C	4.03509		0.421053		3400.33	2292		4196	230	2719	24	3286	57
	SPBC2G5.01	4.30769		0.507692		5689.33	1363		5492	280	5898	33	5678	65
	SPBC2G2.17C	3.08621		2.2069		675.333	4858		867	179	430	128	729	58
	SPBC2G2.16	2.80328		-2.14754		5185.67	1503		5329	171	4765	-131	5463	61
	SPBC2G2.15C	1.76829		1.40854		2309	3223		2987	290	1735	231	2205	164
	SPBC2G2.14	1.49112		0.869822		3246	2405		4070	252	2924	147	2744	169
	SPBC2G2.13C	2.03333		0.622222		4561.67	1712		4560	183	4718	56	4407	90
	SPBC2G2.12	2.87719		2.10526		9086.67	834		10055	164	7232	120	9973	57
	SPBC2G2.11	4.67347		2.73469		4726.33	1652		5365	229	4115	134	4699	49
	SPBC2G2.10C	5.70455		1.45455		607.333	4901		634	251	507	64	681	44
	SPBC2G2.09C	2.17391		-2.14493		240	5102		301	150	170	-148	249	69
	SPBC2G2.07C	2.9		1.44286		1651.67	3891		1955	203	1202	101	1798	70
	SPBC2G2.04C	2.42857		3.48214		4531	1728		5147	136	2662	195	5784	56
	SPBC2G2.04C	14.0769		2.53846		34.6667	5308		41	183	70	33	-7	13
	SPBC2G2.02	3.64045		0.617978		4809	1624		4512	324	5262	55	4653	89
	SPBC2F12.15c	1.96237		0.913978		4660	1680		5065	365	4277	170	4638	186
	SPBC2F12.12c	2.74453		1.16788		1397.67	4184		1260	376	855	160	2078	137
	SPBC2F12.10	1.80263		1.17544		4016.67	1969		5315	411	3429	268	3306	228
	SPBC2F12.05C	3.50746		1.14925		3897.33	2032		4698	235	3398	77	3596	67
	SPBC2F12.03c	3.70312		1.46094		2946.33	2640		3457	474	2263	187	3119	128
	SPBC2F12.02c	1.71533		0.781022		3486	2235		3160	235	3461	107	3837	137
	SPBC2D10.19C	2.89286		0.625		2197.67	3327		2344	162	1852	35	2397	56
	SPBC2D10.17	2.86047		2.04651		3422.33	2275		4124	369	2577	264	3566	129
	SPBC2D10.16	2.61111		2.53704		1779.67	3772		2090	141	1272	137	1977	54
	SPBC2D10.15C	2.92857		2.625		1661.33	3875		1953	164	1302	147	1729	56
	SPBC2D10.13	1.49495		0.626263		910.667	4677		1050	148	831	62	851	99
	SPBC2D10.11C	3.95588		1.48529		8451	908		11194	269	5496	101	8663	68
	SPBC2D10.09	2.9771		1.0687		3064.33	2533		3797	390	2712	140	2684	131
	SPBC2D10.08C	4.94286		4.22857		2390	3143		2978	173	1762	148	2430	35
	SPBC2D10.07C	4.29268		4.97561		3578.67	2183		4221	176	2733	204	3782	41
	SPBC2D10.04	4.02062		0.824742		2777.67	2772		2856	390	2393	80	3084	97
	SPBC2D10.03C	2.57831		2.31325		2094.33	3440		2385	214	1615	192	2283	83
	SPBC2A9.13	1.83721		0.976744		772	4793		755	79	761	42	800	43
	SPBC2A9.12	1.29752		1.70248		674.667	4860		231	157	722	206	1071	121
	SPBC2A9.11c	3.60169		1.22881		1904.33	3656		1468	425	2010	145	2235	118
	SPBC2A9.10	7.17647		4.02941		939.333	4655		1171	244	704	137	943	34
	SPBC2A9.09	7.03448		3.41379		3160	2463		3958	204	2299	99	3223	29
	SPBC2A9.07C	3.16867		0.86747		2329.67	3205		2819	263	2092	72	2078	83
	SPBC2A9.06C	3.36207		-7.60345		3253.67	2400		3734	195	2882	-441	3145	58
	SPBC2A9.05C	3.69388		-0.918367		3058	2539		3592	181	2511	-45	3071	49
	SPBC2A9.04C	4.56098		5.5122		2943.33	2641		3388	187	2183	226	3259	41
	SPBC2A9.03	4.38596		2.4386		1489.67	4077		1764	250	1074	139	1631	57
	SPBC2A9.02	4.36585		0.560976		4360	1804		4950	179	3503	23	4627	41
	SPBC29B5.04C	3.33628		0.371681		2612.67	2908		3327	377	2314	42	2197	113
	SPBC29A3.21	1.69492		0.644068		5544	1400		6559	100	4735	38	5338	59
	SPBC29A3.20c	2.57627		1.23164		11786.3	665		10538	456	11726	218	13095	177
	SPBC29A3.20c	6.18605		1.46512		11719.7	668		13995	266	8676	63	12488	43
	SPBC29A3.19	1.47619		1.47302		13845.3	541		15362	465	11502	464	14672	315
	SPBC29A3.17	3.17568		2.37838		563.667	4922		646	235	524	176	521	74
	SPBC29A3.16	2.70588		-0.186275		2633	2892		2890	276	2148	-19	2861	102
	SPBC29A3.15C	5.125		0.9375		4438	1771		4755	328	3977	60	4582	64
	SPBC29A3.13	4.39437		1.92958		1474	4092		1750	312	1146	137	1526	71
	SPBC29A3.11C	5.59322		2.10169		2362	3168		2594	330	2004	124	2488	59
	SPBC29A3.10C	2.06757		1.2973		5060.33	1534		4405	153	4942	96	5834	74
	SPBC29A3.09C	2.60563		-0.126761		2996	2593		3601	185	2444	-9	2943	71
	SPBC29A3.07C	3.20408		3.18367		2099.67	3432		2521	157	1654	156	2124	49
	SPBC29A3.06	1.73267		0.717822		2579.67	2939		3107	350	2197	145	2435	202
	SPBC29A3.05	2.51136		2.72727		1349	4230		1677	221	1005	240	1365	88
	SPBC29A3.03C	2.78947		1.12782		1214.67	4380		1191	371	1168	150	1285	133
	SPBC29A3.01	2.98611		1.81944		7832.33	970		9248	215	6406	131	7843	72
	SPBC29A10.16C	2.31818		1.23864		13386.7	563		15475	204	11738	109	12947	88
	SPBC29A10.12	2.37313		0.253731		3759	2089		3275	159	3934	17	4068	67
	SPBC29A10.10C	2.8543		0.834437		3136	2484		2889	431	2954	126	3565	151
	SPBC29A10.09C	2.86842		1.89474		970.333	4632		1174	218	751	144	986	76
	SPBC29A10.08	4		0.847458		15593.3	473		16665	236	13232	50	16883	59
	SPBC29A10.07	8.49206		2.07143		6888.67	1103		8170	1070	4735	261	7761	126
	SPBC29A10.06C	4.78378		4.40541		3889.33	2036		4637	177	3209	163	3822	37
	SPBC28F2.11	4.09836		-0.0491803		8425.33	910		9753	250	7008	-3	8515	61
	SPBC28F2.09	2.85227		1.65909		6942.67	1094		8334	251	5267	146	7227	88
	SPBC28F2.08C	1.81818		0.442149		3751.67	2094		5120	440	3058	107	3077	242
	SPBC28F2.07	1.35897		0.564103		1153.67	4446		903	106	1171	44	1387	78
	SPBC28F2.05C	2.25532		3.44681		1402	4180		1484	106	1085	162	1637	47
	SPBC28F2.02	4.39062		1.01562		6680	1150		8006	281	5589	65	6445	64
	SPBC28E12.06c	3.30986		1.06338		4713	1662		4671	470	4510	151	4958	142
	SPBC28E12.05	1.5977		0.816092		1956.67	3606		1938	278	1874	142	2058	174
	SPBC28E12.04	1.88353		1.01205		3059.67	2538		3481	469	2489	252	3209	249
	SPBC28E12.03	2.32609		0.717391		2264.33	3274		2085	321	2298	99	2410	138
	SPBC27B12.14	1.95798		1.46218		1849.33	3708		2299	233	1364	174	1885	119
	SPBC27B12.13	1.50463		0.527778		9764.33	788		11870	325	7535	114	9888	216
	SPBC27B12.12C	1.33333		1.39583		4738.33	1646		5377	192	3986	201	4852	144
	SPBC27B12.11C	4.73333		0.633333		3404.67	2286		2736	284	3663	38	3815	60
	SPBC27B12.09C	2.70588		0.568627		888.667	4701		948	138	758	29	960	51
	SPBC27B12.08	2.81034		0.741379		3334	2333		4059	163	2628	43	3315	58
	SPBC27B12.07	3.45946		2.08108		4060	1945		5303	256	3349	154	3528	74
	SPBC27B12.06	5.65		2.625		2207.67	3319		2542	226	1717	105	2364	40
	SPBC27B12.05	3.81522		2.31522		2368.67	3163		2919	351	1914	213	2273	92
	SPBC27B12.04C	2.15888		1.48598		1320	4264		1655	231	1122	159	1183	107
	SPBC27B12.03C	2.53465		2.44554		11431.3	682		13448	256	8873	247	11973	101
	SPBC27.08C	1.53043		1.29565		9882.33	782		10996	176	9251	149	9400	115
	SPBC27.08C	0.390244		0.97561		28	5325		12	16	57	40	15	41
	SPBC27.06C	2.17073		-1.26829		2084	3457		2266	89	1690	-52	2296	41
	SPBC27.05	2.16981		0.622642		1005	4604		1223	115	713	33	1079	53
	SPBC27.04	4.02778		1		2330	3204		2778	145	1973	36	2239	36
	SPBC27.02C	4.61702		1.29787		874.333	4714		1088	217	651	61	884	47
	SPBC27.01C	3.36111		-0.666667		2715.33	2834		3118	121	2297	-24	2731	36
	SPBC26H8.13C	1.64407		1.81356		628.333	4891		707	97	496	107	682	59
	SPBC26H8.12	3.04167		2.14583		3979.33	1983		4264	146	3506	103	4168	48
	SPBC26H8.12	2.90625		1.8125		1352.67	4226		1315	93	1312	58	1431	32
	SPBC26H8.11C	2.02353		1.2		6077	1275		5269	172	5769	102	7193	85
	SPBC26H8.09C	4.13475		0.87234		1495.33	4068		662	583	1925	123	1899	141
	SPBC26H8.08C	3.14103		0.512821		8755.33	867		10532	245	7434	40	8300	78
	SPBC26H8.06	1.47423		1.52577		9022.67	837		10708	143	7221	148	9139	97
	SPBC26H8.05C	2.95506		1.79775		3105	2507		3642	263	2321	160	3352	89
	SPBC26H8.04C	1.65421		1.79439		2095	3438		2491	177	1608	192	2186	107
	SPBC25H2.16C	5.0566		1.22642		3838.33	2060		3522	268	4176	65	3817	53
	SPBC25H2.15	4.58333		2.63889		1642.67	3896		1783	165	1475	95	1670	36
	SPBC25H2.14	1.5035		1.06294		1092.33	4510		1277	215	860	152	1140	143
	SPBC25H2.11C	4.73585		1.39623		3179	2447		3998	251	2592	74	2947	53
	SPBC25H2.09	1.79167		0.472222		2160.67	3371		2310	129	1839	34	2333	72
	SPBC25H2.08C	3.40351		2.03509		1195.33	4402		1429	194	824	116	1333	57
	SPBC25H2.06C	9.5		1.09091		2680	2857		3127	209	2201	24	2712	22
	SPBC25H2.05	1.79661		1.16949		13531.7	554		8231	106	15118	69	17246	59
	SPBC25H2.05	0.704918		2.18033		164.667	5146		194	43	161	133	139	61
	SPBC25H2.04C	2.16981		0.301887		1763.33	3786		1511	115	1725	16	2054	53
	SPBC25H2.03	3.7619		0.452381		2489	3039		2548	158	2362	19	2557	42
	SPBC25D12.07c	2.61538		1.93846		8748	870		9354	340	7183	252	9707	130
	SPBC25D12.06	5.90323		1.37097		3517.67	2212		3485	366	3399	85	3669	62
	SPBC25D12.02C	7.79545		1.02273		3609	2162		4195	343	2729	45	3903	44
	SPBC25B2.12c	3.41317		1.25749		8113	941		8073	570	7965	210	8301	167
	SPBC25B2.10	3.59292		1.79646		2911	2671		3341	406	2724	203	2668	113
	SPBC25B2.09C	1.64865		1.06757		8425	911		6009	122	8265	79	11001	74
	SPBC25B2.08	2.28889		1.11111		1186.33	4409		1361	103	914	50	1284	45
	SPBC25B2.07C	3.66667		1.03788		3581.67	2181		4270	484	3141	137	3334	132
	SPBC25B2.06C	3.78571		2.42857		3666.67	2138		4058	212	2787	136	4155	56
	SPBC25B2.04C	2.87234		0.553191		961.667	4641		1114	135	803	26	968	47
	SPBC25B2.03	5.17742		1.5		6905.67	1102		7291	321	6474	93	6952	62
	SPBC24C6.11	1.47101		1.01449		1402.33	4179		1165	203	1424	140	1618	138
	SPBC24C6.10C	7.5		1.13158		1663.67	3872		2058	285	1443	43	1490	38
	SPBC24C6.09C	6.97917		0.125		2022.67	3525		1733	335	2415	6	1920	48
	SPBC24C6.08C	5.20548		0.917808		4072	1934		4239	380	3809	67	4168	73
	SPBC24C6.04	2.25		1.02083		8868.67	851		7813	108	12105	49	6688	48
	SPBC24C6.04	1.81481		-0.518519		8.66667	5372		16	49	0	-14	10	27
	SPBC24C6.03	2.17757		0.242991		2356.33	3177		2114	233	2585	26	2370	107
	SPBC24C6.02	2.79167		0.916667		3998.33	1978		4725	268	3398	88	3872	96
	SPBC244.02C	3.41379		-2.21839		2133	3403		1917	297	2325	-193	2157	87
	SPBC23G7.16	4.275		1.1		3802.33	2074		4531	171	3212	44	3664	40
	SPBC23G7.14	5.93023		1.23256		1480	4083		1632	255	1215	53	1593	43
	SPBC23G7.13C	8.23288		0.821918		18234	404		22209	601	15650	60	16843	73
	SPBC23G7.11	23.2		1.3		828.667	4752		1023	696	607	39	856	30
	SPBC23G7.10C	5.40351		1.2193		6116.67	1268		6669	616	5506	139	6175	114
	SPBC23G7.08C	4.38235		0.485294		3136.67	2483		2929	298	3463	33	3018	68
	SPBC23G7.07C	2.43697		0.915966		1824.33	3732		2159	290	1622	109	1692	119
	SPBC23G7.06C	1.28736		0.521073		4208	1870		5679	336	3500	136	3445	261
	SPBC23E6.11	2.06557		0.978142		22232.3	321		22345	378	25761	179	18591	183
	SPBC23E6.10C	3.23214		3.32143		1380.33	4198		1452	181	1204	186	1485	56
	SPBC23E6.09	3.83333		1.16667		2622.33	2898		3042	115	2266	35	2559	30
	SPBC23E6.06C	58		30		15342	487		17969	174	12398	90	15659	3
	SPBC23E6.05	2.09444		0.822222		7067.67	1071		8892	377	6446	148	5865	180
	SPBC23E6.04C	4.11111		0.5		3803	2073		4218	222	3346	27	3845	54
	SPBC23E6.03C	4.82353		4.32353		901	4688		943	164	747	147	1013	34
	SPBC23E6.02	3.48649		1.28378		1984.33	3576		2058	258	1780	95	2115	74
	SPBC21H7.08	3.26667		1.6		4928.33	1581		5437	539	4104	264	5244	165
	SPBC21H7.06C	2.25806		0.209677		797	4781		843	140	666	13	882	62
	SPBC21H7.04	3.38636		2.81818		1309.33	4274		1532	149	1060	124	1336	44
	SPBC21H7.03C	2.30631		0.873874		3757	2091		4440	256	3424	97	3407	111
	SPBC21H7.02	2.03846		0.826923		2147.33	3389		1814	106	2126	43	2502	52
	SPBC21D10.11C	5.69231		1.24359		12910.3	600		12545	444	12382	97	13804	78
	SPBC21D10.10	3.84932		0.849315		3138.67	2480		3816	281	2436	62	3164	73
	SPBC21D10.09C	3.67241		-0.724138		5301	1469		6080	213	4429	-42	5394	58
	SPBC21D10.08C	5.48718		2.33333		2149.67	3387		2511	214	1682	91	2256	39
	SPBC21D10.07	2.15385		-0.615385		742.333	4813		791	112	696	-32	740	52
	SPBC21D10.06C	7.65625		4.96875		2046	3498		2293	245	1587	159	2258	32
	SPBC21D10.05C	2.62931		1.14655		2183.33	3345		2253	305	1933	133	2364	116
	SPBC21D10.03c	2.05229		1.18301		19497	372		19143	314	18512	181	20836	153
	SPBC21D10.02	2.42197		1.2659		12696.3	616		14401	419	11412	219	12276	173
	SPBC21C3.20C	5.50667		0.706667		3313.33	2356		3585	413	3163	53	3192	75
	SPBC21C3.19	2.03636		0.781818		3739.67	2103		3297	112	4495	43	3427	55
	SPBC21C3.19	1.25641		0.538462		18.6667	5346		20	49	18	21	18	39
	SPBC21C3.17C	2.29134		1.00787		3311	2357		3617	291	2687	128	3629	127
	SPBC21C3.16C	2.48387		1.77419		1029.67	4575		1164	231	777	165	1148	93
	SPBC21C3.15C	2.57364		1.17829		9275	820		11125	332	8452	152	8248	129
	SPBC21C3.14C	6.09434		1.41509		6182.67	1255		7432	323	5495	75	5621	53
	SPBC21C3.12C	2.12264		1.15094		4647.33	1686		4850	225	4349	122	4743	106
	SPBC21C3.11	4.5625		0.40625		1660.33	3877		1931	146	1348	13	1702	32
	SPBC21C3.10C	2.61905		-2.30952		540	4940		629	110	468	-97	523	42
	SPBC21C3.09C	2.47761		-0.447761		2433	3100		2528	166	2510	-30	2261	67
	SPBC21C3.08C	4.54902		0.882353		12535	623		10629	232	14440	45	12536	51
	SPBC21C3.08C	1.75		1.84375		386	5035		270	112	252	118	636	64
	SPBC21C3.07C	4.73684		5.52632		1996.67	3562		2444	180	1549	210	1997	38
	SPBC21C3.06	1.93103		2.98276		1308.33	4278		1352	112	1009	173	1564	58
	SPBC21C3.04C	4.5		-7.95		1180.67	4411		1371	90	934	-159	1237	20
	SPBC21C3.03	2.72593		0.488889		2768.67	2780		2342	368	3053	66	2911	135
	SPBC21C3.02C	3.92135		0.47191		1691.67	3844		1599	349	1709	42	1767	89
	SPBC21B10.13c	1.58042		2.87413		1991.33	3568		2084	226	1190	411	2700	143
	SPBC21B10.11	1.18301		1.57516		2218	3315		2535	181	1954	241	2165	153
	SPBC21B10.09	1.38902		0.741419		2177.67	3351		2103	607	1958	324	2472	437
	SPBC21B10.08c	2.17424		1.34848		17313.7	426		19658	287	12644	178	19639	132
	SPBC21B10.07	2.7651		1.83893		13168.7	577		15210	412	10577	274	13719	149
	SPBC21B10.06c	1.65741		0.990741		2938.33	2648		3765	358	2389	214	2661	216
	SPBC21B10.03c	2.84663		1.09816		7607	1001		6690	464	7868	179	8263	163
	SPBC21B10.02	1.31548		0.964286		2738.67	2808		2800	221	2416	162	3000	168
	SPBC216.04C	1.34161		0.652174		2085	3454		2237	216	1695	105	2323	161
	SPBC216.03	5.65789		4.26316		2248	3287		1631	215	2407	162	2706	38
	SPBC216.02	2.67213		3.4918		303	5077		321	163	227	213	361	61
	SPBC215.16c	2.75573		1.19847		3911.33	2026		2672	361	4701	157	4361	131
	SPBC215.16c	5.46809		3.12766		1521.67	4043		1747	257	1194	147	1624	47
	SPBC215.14C	2.44262		0.901639		3303.67	2365		3824	298	2485	110	3602	122
	SPBC215.13	3.66129		0.451613		3115	2497		3368	227	2892	28	3085	62
	SPBC215.11C	2.40541		-2.59459		2462	3068		1971	178	2918	-192	2497	74
	SPBC215.10	5.29688		2.29688		4602.33	1696		5496	339	3433	147	4878	64
	SPBC215.09C	1.63529		1.01176		31109	196		31465	139	37836	86	24026	85
	SPBC215.09C	2.90625		1.21875		21500	336		18385	186	20755	78	25360	64
	SPBC215.08C	1.56471		1.69412		2740	2805		2947	133	2592	144	2681	85
	SPBC215.08C	0.567568		1.90541		79.3333	5232		60	42	102	141	76	74
	SPBC215.07C	6.5		0.782609		2983.33	2609		2565	299	2807	36	3578	46
	SPBC215.06C	3.6		2.825		1338	4246		1697	144	1050	113	1267	40
	SPBC211.08C	3.34375		0.90625		5965.67	1299		6157	321	5520	87	6220	96
	SPBC211.06	1.17722		1.07595		1597	3947		1520	93	1411	85	1860	79
	SPBC211.05	2.26471		1.17647		384	5037		337	77	357	40	458	34
	SPBC211.03C	2.39604		0.960396		3866.33	2048		4675	242	2941	97	3983	101
	SPBC21.08c	1.89933		2.02685		1141.33	4464		1264	283	963	302	1197	149
	SPBC21.07C	2.17112		0.855615		4573.33	1707		5051	406	4340	160	4329	187
	SPBC21.03C	7.76042		0.614583		5006.67	1553		4710	745	5374	59	4936	96
	SPBC21.02	5.10769		0.538462		1833.33	3721		1622	332	1970	35	1908	65
	SPBC20F10.11	1.69091		0.970909		5239.33	1485		6786	465	4217	267	4715	275
	SPBC20F10.10	4.625		3		1207	4387		1337	148	875	96	1409	32
	SPBC20F10.08C	1.51934		0.911602		1179.67	4412		866	275	1564	165	1109	181
	SPBC20F10.07	2.49231		-0.523077		3202.67	2431		3524	162	2962	-34	3122	65
	SPBC20F10.05	2.21429		1		5242.67	1483		5594	248	4909	112	5225	112
	SPBC20F10.04C	6.34043		2.23404		4241	1846		5422	298	3213	105	4088	47
	SPBC20F10.03	5		2.14286		7262.33	1048		8060	455	5627	195	8100	91
	SPBC20F10.02C	5.68571		3.62857		1229	4367		1466	199	989	127	1232	35
	SPBC1E8.05	2.6		2.05714		13390	562		15684	182	11399	144	13087	70
	SPBC1E8.05	1.72727		0.606061		1382.67	4195		1209	114	1823	40	1116	66
	SPBC1E8.03C	2.95		3.5		1093.67	4508		1341	118	725	140	1215	40
	SPBC1E8.02	3.57831		0.73494		3540.67	2201		3289	297	3154	61	4179	83
	SPBC1D7.03	1.46196		0.858696		19524.3	371		21370	269	16788	158	20415	184
	SPBC1D7.03	0.843602		0.843602		14227	530		15670	178	12013	178	14998	211
	SPBC1D7.01	1.44554		0.673267		2190	3338		2464	146	2198	68	1908	101
	SPBC1D7.01	1.45513		1.72436		2052.33	3490		2346	227	1544	269	2267	156
	SPBC1A4.09C	3.97368		0.947368		1212.33	4382		1225	151	1125	36	1287	38
	SPBC1A4.09	5.76596		0.914894		3702.67	2120		4487	271	3155	43	3466	47
	SPBC1A4.07C	3.13636		2.10909		5912.67	1310		7372	345	5200	232	5166	110
	SPBC1A4.06C	2.87234		1.25532		868.667	4721		778	135	869	59	959	47
	SPBC1A4.05	1.77019		0.968944		3042.33	2551		3891	285	2873	156	2363	161
	SPBC1A4.04	2.90244		3.7561		4622	1693		5582	119	3474	154	4810	41
	SPBC19G7.17	4.35417		-1.5		8796.67	858		9629	209	7382	-72	9379	48
	SPBC19G7.16	4.57143		0.918367		4578.33	1706		5548	224	3704	45	4483	49
	SPBC19G7.15	11.0625		3.75		3163.33	2458		3681	177	2868	60	2941	16
	SPBC19G7.14C	5.79487		2.69231		5014.33	1548		6319	226	3784	105	4940	39
	SPBC19G7.13	3.29787		0.797872		1444.33	4134		1361	310	1461	75	1511	94
	SPBC19G7.12C	3.11538		1.90385		1017.67	4590		1285	162	771	99	997	52
	SPBC19G7.11C	5.33333		2.44444		1284.67	4309		1382	144	1203	66	1269	27
	SPBC19G7.10C	2.3625		0.6375		7349.67	1028		8883	378	6808	102	6358	160
	SPBC19G7.08C	2.67073		1.13415		2059.67	3476		2346	219	1805	93	2028	82
	SPBC19G7.07C	12.1333		6.46667		2431.33	3102		2746	182	1962	97	2586	15
	SPBC19G7.06	2.2549		1.55882		3196	2434		4189	230	2739	159	2660	102
	SPBC19G7.04	3.17391		-0.521739		434	5004		446	146	485	-24	371	46
	SPBC19G7.02	6.66667		3.58974		13432	560		15306	260	10645	140	14345	39
	SPBC19F8.05	3.3		1.28		1313.33	4272		1685	165	890	64	1365	50
	SPBC19F8.04C	3.93182		-0.340909		1640.67	3897		1539	173	1546	-15	1837	44
	SPBC19F8.03C	4.30435		3.91304		3793.33	2076		4000	198	3050	180	4330	46
	SPBC19F8.02	5.40909		2.27273		2265.33	3272		2684	119	1862	50	2250	22
	SPBC19F5.05c	1.86857		0.874286		8585.67	891		10171	327	7472	153	8114	175
	SPBC19F5.04	6.46154		3.26923		24131	291		29265	336	18037	170	25091	52
	SPBC19F5.03	1.73118		0.736559		8301	924		10283	322	6877	137	7743	186
	SPBC19F5.02C	4.16393		0.901639		3787.33	2079		4299	254	3389	55	3674	61
	SPBC19C7.12C	5.37143		3.91429		4761.67	1638		5553	188	3539	137	5193	35
	SPBC19C7.11	2.46212		0.704545		2989.33	2602		2463	325	3138	93	3367	132
	SPBC19C7.10	7.07692		1.41026		9405.67	814		10820	276	8363	55	9034	39
	SPBC19C7.08C	2.83146		1.2809		1689.67	3847		1943	252	1386	114	1740	89
	SPBC19C7.07C	4.26415		2.66038		3424.33	2273		4306	226	2490	141	3477	53
	SPBC19C7.06	1.8617		1.56383		18681	391		24988	175	16060	147	14995	94
	SPBC19C7.06	0.956522		3.78261		30.3333	5320		26	22	46	87	19	23
	SPBC19C7.05	1.50459		1.16514		4223	1862		5219	164	3332	127	4118	109
	SPBC19C7.04C	1.91781		1.66438		20371.3	354		22030	280	17251	243	21833	146
	SPBC19C2.15c	1.67081		1.14286		5007.33	1551		5523	269	4286	184	5213	161
	SPBC19C2.13c	1.88496		0.668142		646.333	4880		559	426	607	151	773	226
	SPBC19C2.12	2.06579		0.953947		4313.67	1823		4502	314	3907	145	4532	152
	SPBC19C2.11c	2.82639		1.47222		7720	985		10229	407	4449	212	8482	144
	SPBC19C2.10	2.62406		1.05263		1652	3890		1062	349	1922	140	1972	133
	SPBC19C2.09	2.02874		0.885057		4371	1802		3618	353	4374	154	5121	174
	SPBC19C2.08	2.67424		2.0303		2614.33	2906		3163	353	2043	268	2637	132
	SPBC19C2.06c	1.71779		1.41718		1032.33	4571		830	280	1122	231	1145	163
	SPBC19C2.04c	1.67713		1.0852		4513.67	1735		5865	374	3597	242	4079	223
	SPBC1921.07c	2.78659		0.896341		7975.33	954		6372	457	8495	147	9059	164
	SPBC1921.06C	3		0.792135		4138.67	1904		4975	534	3458	141	3983	178
	SPBC1921.04C	2.3271		1.26168		11974	653		11273	249	12405	135	12244	107
	SPBC1921.02	8.32143		2.78571		2934.67	2652		3572	233	2176	78	3056	28
	SPBC18H10.21c	3.73262		1.12834		3280.33	2376		2748	698	3480	211	3613	187
	SPBC18H10.20c	3.87387		2.17117		7058	1075		8823	430	5428	241	6923	111
	SPBC18H10.19	1.7707		1.47134		2599.33	2921		3095	278	1874	231	2829	157
	SPBC18H10.18C	4.63636		0.69697		2537.67	2989		2916	306	2251	46	2446	66
	SPBC18H10.17c	2.12651		1.12048		10337	753		10704	353	9067	186	11240	166
	SPBC18H10.16	2.37129		0.841584		3091	2519		2458	479	3707	170	3108	202
	SPBC18H10.15	2.01351		1.08108		2024.33	3522		2298	298	1819	160	1956	148
	SPBC18H10.11c	1.87582		1.73856		1962	3599		2110	287	1595	266	2181	153
	SPBC18H10.10c	1.69714		1.64571		932.333	4662		1060	297	711	288	1026	175
	SPBC18H10.09	3.45588		1.72794		2012.33	3541		2564	470	1476	235	1997	136
	SPBC18H10.08c	6.44231		0.923077		5052	1537		5855	335	4208	48	5093	52
	SPBC18H10.08c	1.41333		1.24		2835.67	2725		3652	424	2155	372	2700	300
	SPBC18H10.07	1.90909		0.181818		1139	4466		992	252	1117	24	1308	132
	SPBC18H10.06c	2.33803		1.14085		1983.33	3577		1983	332	1916	162	2051	142
	SPBC18H10.05	1.96377		1.67391		2834	2727		3331	271	2130	231	3041	138
	SPBC18H10.02	2.02326		1.02907		27940.3	237		32545	348	24415	177	26861	172
	SPBC18E5.14C	1.15625		1.23438		1262.33	4333		1497	148	902	158	1388	128
	SPBC18E5.13	1.3681		1.30675		1824	3733		2067	223	1474	213	1931	163
	SPBC18E5.12c	1.42795		1.19214		3655	2144		4615	327	3292	273	3058	229
	SPBC18E5.11c	2.42683		2.31707		4873.33	1602		6125	398	3232	380	5263	164
	SPBC18E5.10	2.03704		1.88889		5723.67	1352		7152	220	4826	204	5193	108
	SPBC18E5.09C	2.12727		3.30909		681	4855		795	117	476	182	772	55
	SPBC18E5.08	3.84848		2.09091		388	5031		429	127	328	69	407	33
	SPBC18E5.07	3.92857		0.428571		4448.33	1764		5059	165	3619	18	4667	42
	SPBC18E5.05C	4.72093		3.30233		3628.33	2153		4298	203	2768	142	3819	43
	SPBC18E5.03C	4.01786		3.39286		1159	4441		1248	225	894	190	1335	56
	SPBC18A7.02C	2.34752		1.14184		3365.33	2316		4633	331	2721	161	2742	141
	SPBC1861.10	6.75		6.14286		1532	4019		1824	189	1201	172	1571	28
	SPBC1861.09	2.66667		-1.14583		1580.33	3964		1269	128	1594	-55	1878	48
	SPBC1861.08C	3.71739		0.652174		3321.33	2345		3680	171	2963	30	3321	46
	SPBC1861.07	0.671642		0.80597		133.667	5186		21	45	166	54	214	67
	SPBC1861.05	1.84848		0.848485		1992.33	3566		2394	366	1801	168	1782	198
	SPBC1861.04C	2.52564		2.73077		2698.33	2841		1053	197	3139	213	3903	78
	SPBC1861.03	2.84091		1.07576		2246	3291		1514	375	2983	142	2241	132
	SPBC1861.01c	2.01905		0.714286		3730.67	2110		2904	424	3994	150	4294	210
	SPBC17G9.13C	1.9058		0.894928		1334.33	4251		1585	526	1094	247	1324	276
	SPBC17G9.12C	3.83898		2.08475		1511.33	4054		1270	453	1649	246	1615	118
	SPBC17G9.06C	2.30065		1.40523		7431	1020		9208	352	5715	215	7370	153
	SPBC17G9.04C	1.92105		1.21711		2968.33	2623		3326	292	2750	185	2829	152
	SPBC17G9.03C	1.63415		0.926829		1556.33	3990		1638	67	2057	38	974	41
	SPBC17G9.03C	1.98387		0.370968		143	5175		187	123	137	23	105	62
	SPBC17G9.02C	2.42593		2.7037		3980	1982		4604	262	2944	292	4392	108
	SPBC17F3.01c	1.9		1.30588		3956	1997		4358	323	3309	222	4201	170
	SPBC17D11.09	3.51034		1.03448		7975.67	953		9076	509	7196	150	7655	145
	SPBC17D11.08	5.06522		3.26087		4878.33	1601		5834	233	3756	150	5045	46
	SPBC17D11.05	4.2931		1.05172		22441.3	318		26086	249	18047	61	23191	58
	SPBC17D11.05	1.73684		0.504386		14704.3	514		12267	396	16677	115	15169	228
	SPBC17D11.04C	5.08889		2.73333		2817.33	2741		3311	229	2440	123	2701	45
	SPBC17D11.03C	2.17333		-0.266667		3145.33	2476		3496	163	2799	-20	3141	75
	SPBC17D11.02C	1.83425		0.453039		2788.33	2769		3903	332	1815	82	2647	181
	SPBC17D1.08	2.02381		0.85119		1558.33	3984		1443	340	1510	143	1722	168
	SPBC17D1.07C	3.12963		0.981481		2323	3211		2704	169	1993	53	2272	54
	SPBC17D1.05	3.61905		0.952381		5705	1354		6707	228	4756	60	5652	63
	SPBC17D1.04	3.63953		-0.872093		1247	4346		1020	313	1385	-75	1336	86
	SPBC17D1.03C	2.92857		2.125		2445	3089		2932	164	1937	119	2466	56
	SPBC17D1.02	2.35246		0.918033		1883	3678		2190	287	1659	112	1800	122
	SPBC17A3.11	3.71951		2.34146		3488.33	2232		4264	305	2662	192	3539	82
	SPBC17A3.10	3.28		0.36		977.667	4628		1203	164	747	18	983	50
	SPBC17A3.09C	3.61194		0.119403		1543	4008		1424	242	1546	8	1659	67
	SPBC17A3.08	6.57143		0.857143		4230.33	1857		4957	230	3608	30	4126	35
	SPBC17A3.06	3.03636		0.454545		720.667	4831		654	167	674	25	834	55
	SPBC17A3.05C	4.80488		4		4179.67	1883		4766	197	3474	164	4299	41
	SPBC17A3.04C	4.13725		1.66667		8519.33	896		10351	211	5411	85	9796	51
	SPBC17A3.03C	1.71628		0.665116		4006.33	1971		5277	369	3199	143	3543	215
	SPBC17A3.02	3.5303		0.939394		1080.67	4527		1077	233	993	62	1172	66
	SPBC1778.10c	1.87143		1.37857		4294.67	1828		5116	262	3811	193	3957	140
	SPBC1778.09	2.60625		0.65		3290.33	2372		2129	417	3902	104	3840	160
	SPBC1778.08C	4.28846		3.86538		8660	881		9366	223	7270	201	9344	52
	SPBC1778.07	4.1194		1.35821		2892.67	2678		3186	276	2619	91	2873	67
	SPBC1778.05C	1.2		1.46087		845.333	4736		1031	138	633	168	872	115
	SPBC1778.03C	4.73077		4.03846		1318	4268		1548	246	1020	210	1386	52
	SPBC1773.17C	2.52174		1.45652		10956	707		11228	116	9579	67	12061	46
	SPBC1773.16C	6.25581		1.18605		1854.33	3701		2115	269	1640	51	1808	43
	SPBC1773.15	2.23308		0.62406		2589	2929		2409	297	2738	83	2620	133
	SPBC1773.13	6.15625		2.875		1174.67	4417		1403	197	808	92	1313	32
	SPBC1773.12	5.37255		0.0980392		1840.33	3713		1606	274	2001	5	1914	51
	SPBC1773.11C	7.86275		1.21569		3255.33	2399		3392	401	2959	62	3415	51
	SPBC1773.10C	6.1087		2.86957		18289	401		20992	281	14577	132	19298	46
	SPBC1773.09C	4		0.953488		681.667	4854		757	172	581	41	707	43
	SPBC1773.08C	2.44286		0.214286		1434	4144		1203	171	1492	15	1607	70
	SPBC1773.08C	0.851064		2.34043		605.333	4902		114	40	707	110	995	47
	SPBC1773.06C	-19		-16.4545		1450.33	4128		1710	209	1082	181	1559	-11
	SPBC1773.04	2.56115		1.27338		16215	460		17521	356	13941	177	17183	139
	SPBC1773.03C	3.02941		1.21078		17995.7	405		20724	618	16052	247	17211	204
	SPBC1773.02C	2.31111		0.888889		4002.33	1975		4941	104	2989	40	4077	45
	SPBC1773.01	6.05797		0.811594		4058.33	1946		4330	418	3787	56	4058	69
	SPBC1734.12C	3.39759		0.337349		2065.67	3471		1884	282	2130	28	2183	83
	SPBC1734.11	2.4375		1.27083		14538	520		13006	117	17894	61	12714	48
	SPBC1734.11	0.483051		0.830508		225.667	5110		36	57	259	98	382	118
	SPBC1734.10C	10.2174		4.17391		3568.67	2191		4168	235	2778	96	3760	23
	SPBC1734.09	9.96		2.2		1863	3696		2271	249	1299	55	2019	25
	SPBC1734.08	4.68		3.4		3441.67	2263		3995	234	2607	170	3723	50
	SPBC1734.07C	4.47222		5.5		1422.67	4158		1793	161	979	198	1496	36
	SPBC1734.06	4.01923		0.923077		2961.67	2630		3401	209	2631	48	2853	52
	SPBC1734.04	1.72414		1.27586		6384	1205		6079	100	6632	74	6441	58
	SPBC1734.03	2.22892		1.1747		4718.67	1657		6178	370	3585	195	4393	166
	SPBC1734.01C	4.53846		1.58974		1492.33	4072		1809	177	1113	62	1555	39
	SPBC1718.04	2.53774		0.188679		6589	1170		7235	269	6201	20	6331	106
	SPBC1718.04	4.17073		1.19512		4677.67	1674		5258	171	3998	49	4777	41
	SPBC1718.03	1.98333		2.26667		2947.67	2638		3167	119	2868	136	2808	60
	SPBC1718.02	5.02778		5.38889		567	4920		711	181	401	194	589	36
	SPBC1711.16	3.21094		1.33594		4815.67	1622		5711	411	4285	171	4451	128
	SPBC1711.12	2.05882		1.05882		5040.33	1539		5979	245	4030	126	5112	119
	SPBC1711.11	4.26667		4.56667		577.667	4919		764	128	237	137	732	30
	SPBC1711.10C	3		0.915966		3512.33	2215		3297	357	3440	109	3800	119
	SPBC1711.09C	2.40741		0.62963		2834.67	2726		3443	260	2343	68	2718	108
	SPBC1711.08	4.59615		2.86538		6058.33	1280		7065	239	4594	149	6516	52
	SPBC1711.07	2.26357		1.33333		3111	2500		3941	292	2716	172	2676	129
	SPBC1711.05	4.04		2.2		10156	766		12222	303	7994	165	10252	75
	SPBC1711.05	2.04545		2.59091		7617.33	998		7168	135	6536	171	9148	66
[truncated: 3,406 more rows]
[truncated: 13 more columns]

## Sheet: Greater threefold Enrichment
Expression Rank	ID	eIF3m/Mock	eIF3e/Mock
3969	SPAC823.16C	80	97	1	2	3	-3969			106	eIF3e complex only
487	SPBC23E6.06C	58	30	1	2	3	-487			414	eIF3m and eIF3e complexes
5296	ARF1	3.9375	25.4375	1	2	3	-5296			2050	eIF3m complex only
4981	SPCC736.05	41	25	1	2	3	-4981
4012	SPAC343.15	17.8571	18.1429	1	2	3	-4012
2687	SPBC1683.02	13.1538	14.0769	1	2	3	-2687
4542	SPBC31F10.05	10.2143	12.7143	1	2	3	-4542
4851	SPAC4H3.04C	13.5833	12.25	1	2	3	-4851
5239	HSP60	6.07143	11.5	1	2	3	-5239
1012	SPAC1093.02	9.17647	10.7059	1	2	3	-1012
1926	SPBC16G5.10	5.93333	9.53333	1	2	3	-1926
2976	RHP14	11.4211	9.42105	1	2	3	-2976
3845	APL3	10.2308	9.07692	1	2	3	-3845
4596	SPCC13B11.03C	3.25869	9.03861	1	2	3	-4596
5131	SPBC887.16	6	9	1	2	3	-5131
4078	PMH1	14.9412	8.88235	1	2	3	-4078
2313	ATS1	8.26087	8.65217	1	2	3	-2313
1723	SPAPB24D3.06C	12	8.55	1	2	3	-1723
1281	SPBC106.17C	6.25	8.54167	1	2	3	-1281
1054	B22918-2	48.2	8.2	1	2	3	-1054
5402	RPP2-1	3	8	1	2	3	-5402
4502	SAP145	3.54762	7.90476	1	2	3	-4502
3349	SPBC14C8.16C	5.88889	7.74074	1	2	3	-3349
2747	SPAC3H8.05C	11.3333	7.53333	1	2	3	-2747
859	QCR7	5.63636	7.36364	1	2	3	-859
302	RPL4	18	7.125	1	2	3	-302
2606	SPBC3H7.04	8.7	7.05	1	2	3	-2606
4743	SPAC688.10	4.7931	6.96552	1	2	3	-4743
3751	PKU70	13.0435	6.78261	1	2	3	-3751
2416	SPAPB1E7.08C	8.22727	6.68182	1	2	3	-2416
4687	SPAC683.02C	4.28571	6.61905	1	2	3	-4687
662	ERG28	6.67742	6.58065	1	2	3	-662
3102	SPBC19G7.07C	12.1333	6.46667	1	2	3	-3102
2696	SPBC337.10C	3.90323	6.45161	1	2	3	-2696
2352	SPAC521.04C	11.2174	6.3913	1	2	3	-2352
4424	SPAC1952.15C	8.61905	6.33333	1	2	3	-4424
4347	SPAC31A2.10	13.0714	6.28571	1	2	3	-4347
4895	MDE1	5.33333	6.25926	1	2	3	-4895
4019	SPBC1861.10	6.75	6.14286	1	2	3	-4019
1214	SPAC630.08C	3.04348	6.13043	1	2	3	-1214
3770	SPBP19A11.07c	5.64865	6.10811	1	2	3	-3770
4807	SPBC4C3.04C	4.14286	6.07143	1	2	3	-4807
1966	SPAC16C9.03	6.1	6.06667	1	2	3	-1966
2451	SPCC17D1.06	9.14286	5.95238	1	2	3	-2451
4271	SPAC15A10.12C	4.29167	5.875	1	2	3	-4271
257	RPL25A	3.83784	5.86486	1	2	3	-257
1958	SPAC22F8.13	27.7778	5.77778	1	2	3	-1958
2515	SPAC23H3.14	8.34483	5.72414	1	2	3	-2515
3987	SPBC106.12C	10.4091	5.63636	1	2	3	-3987
3730	SPBC36.08C	3.43182	5.56818	1	2	3	-3730
3562	SPBC21C3.07C	4.73684	5.52632	1	2	3	-3562
2641	SPBC2A9.04C	4.56098	5.5122	1	2	3	-2641
5070	SPCC13B11.02C	5.03125	5.5	1	2	3	-5070
4158	SPBC1734.07C	4.47222	5.5	1	2	3	-4158
4438	SPAC823.13C	5.44444	5.48148	1	2	3	-4438
4621	SPBC32C12.03C	4.8	5.48	1	2	3	-4621
5265	RPL3-1	4.65517	5.44828	1	2	3	-5265
2010	SPBC1347.05C	10.65	5.4	1	2	3	-2010
4920	SPBC1718.02	5.02778	5.38889	1	2	3	-4920
4989	MISC_RNA922542	3.77273	5.31818	1	2	3	-4989
4818	SPBC16D10.02	5.28125	5.3125	1	2	3	-4818
3024	SPBC1271.03C	7.53333	5.3	1	2	3	-3024
4894	SPCC1442.15C	4.3125	5.28125	1	2	3	-4894
3504	SPCC777.04	12.3824	5.26471	1	2	3	-3504
1564	TOR1	9.13514	5.13514	1	2	3	-1564
849	CHO1	5.89655	5.10345	1	2	3	-849
346	RPN5-A	8.14	5.1	1	2	3	-346
4227	SPAC18B11.09C	3.5641	5.07692	1	2	3	-4227
5223	GHT5	6.71429	5.07143	1	2	3	-5223
757	CDC8	3.2619	5.07143	1	2	3	-757
3927	SPAC2E12.01	5.38	5.06	1	2	3	-3927
1029	SPCC1827.05C	7.225	5.025	1	2	3	-1029
3281	MPR1	4.59375	5	1	2	3	-3281
2302	SPAC1002.18	3.4186	5	1	2	3	-2302
2183	SPBC2D10.07C	4.29268	4.97561	1	2	3	-2183
3498	SPBC21D10.06C	7.65625	4.96875	1	2	3	-3498
1156	SPCC16C4.10	8.625	4.95833	1	2	3	-1156
3941	SPBC36.06C	5.33333	4.94872	1	2	3	-3941
4055	CSK1	5.51724	4.93103	1	2	3	-4055
1135	SPAC22A12.10	9.65217	4.91304	1	2	3	-1135
4205	SPBPB2B2.13	6.20588	4.91176	1	2	3	-4205
4219	SPCC1235.03	5.75758	4.90909	1	2	3	-4219
2230	SPCC737.06C	4.74359	4.89744	1	2	3	-2230
3535	SPCC297.06C	5.35714	4.89286	1	2	3	-3535
3517	SPAC12G12.08	8.22727	4.86364	1	2	3	-3517
5092	SPBC1685.12C	3.57143	4.85714	1	2	3	-5092
4023	ORC5	6.625	4.84375	1	2	3	-4023
2072	SPBC776.17	6.375	4.84375	1	2	3	-2072
3212	CDR1	6.125	4.84375	1	2	3	-3212
3627	SPBC947.03C	3.2	4.83333	1	2	3	-3627
5132	SPAC27E2.04C	7.04	4.8	1	2	3	-5132
3297	SPAC56E4.01C	5.6	4.8	1	2	3	-3297
4934	SPAC29A4.07	3.59259	4.77778	1	2	3	-4934
1770	SPBC1711.04	4.42857	4.7381	1	2	3	-1770
3762	SPAP27G11.02	4.47368	4.73684	1	2	3	-3762
4428	SPCC320.09	4.63333	4.73333	1	2	3	-4428
3431	SPCC622.10C	4.13043	4.69565	1	2	3	-3431
4332	RLC1	3.40909	4.68182	1	2	3	-4332
4966	SPAC977.06	15.6364	4.66667	1	2	3	-4966
3615	SPBC577.04	3.86508	4.66667	1	2	3	-3615
2923	APM2	6.62069	4.65517	1	2	3	-2923
2524	MATMC	5.375	4.65	1	2	3	-2524
2589	SPAC823.07	5.64286	4.64286	1	2	3	-2589
1951	SPCC1442.05C	5.40909	4.61364	1	2	3	-1951
4388	TOP3	9.06667	4.6	1	2	3	-4388
1895	SPCC285.03	5.62857	4.6	1	2	3	-1895
2246	PCU3	4.43902	4.58537	1	2	3	-2246
3488	SPCC548.05C	7.69231	4.57692	1	2	3	-3488
4154	VPS24	4.62857	4.57143	1	2	3	-4154
4919	SPBC1711.11	4.26667	4.56667	1	2	3	-4919
3448	VPS9B	4.2439	4.56098	1	2	3	-3448
1948	SPAC22F8.05	7.84444	4.55556	1	2	3	-1948
3650	SPAC2E1P3.01	7.36667	4.53333	1	2	3	-3650
3364	PST3	5.79412	4.52941	1	2	3	-3364
738	ITR1	10.4565	4.52174	1	2	3	-738
2139	SPCC4B3.06C	6.33333	4.51852	1	2	3	-2139
4931	CTA3	7.16129	4.51613	1	2	3	-4931
3554	RAP1	9.66667	4.5	1	2	3	-3554
4095	SNRNA2342098	4.09524	4.5	1	2	3	-4095
1779	SPCC18.05C	5.44898	4.4898	1	2	3	-1779
4805	SPAP15E9.02C	3.49702	4.4884	1	2	3	-4805
3643	SPBC146.08C	3.35897	4.46154	1	2	3	-3643
786	SPAC6B12.04C	7	4.46	1	2	3	-786
2149	SPBP22H7.03	4.025	4.45	1	2	3	-2149
796	SPAC22F3.07C	3.825	4.45	1	2	3	-796
1368	SPAC17A2.02C	3.15	4.45	1	2	3	-1368
551	SPBC1198.05	8.55556	4.44444	1	2	3	-551
2222	SPAC6F6.11C	9.91304	4.43478	1	2	3	-2222
4610	PDH1	6.5	4.42857	1	2	3	-4610
4209	SPCC4B3.14	3.91667	4.41667	1	2	3	-4209
2036	SPBC29A10.06C	4.78378	4.40541	1	2	3	-2036
3226	SPCC417.09C	10.1429	4.4	1	2	3	-3226
3491	GRX2	4.2093	4.39535	1	2	3	-3491
3722	MEU22	4.34146	4.39024	1	2	3	-3722
2508	SPAC56E4.05	6.75	4.38889	1	2	3	-2508
4024	SPAC6B12.11	4.58333	4.38889	1	2	3	-4024
2988	SPAC12B10.13	5.45161	4.3871	1	2	3	-2988
4256	SPBC646.15C	6.68966	4.37931	1	2	3	-4256
4109	SPAP27G11.15	6.31034	4.37931	1	2	3	-4109
4432	SPBP8B7.28C	3.43243	4.37838	1	2	3	-4432
1151	SPCC777.06C	3.11927	4.36697	1	2	3	-1151
3047	SPBC1709.07	7.2	4.36	1	2	3	-3047
898	ACT2	5.51613	4.35484	1	2	3	-898
4261	HUS1	7.66667	4.33333	1	2	3	-4261
4688	SPBC23E6.03C	4.82353	4.32353	1	2	3	-4688
4626	SPO4	9.34146	4.26829	1	2	3	-4626
4784	SPCC1235.07	3.2449	4.26531	1	2	3	-4784
3287	SPBC216.03	5.65789	4.26316	1	2	3	-3287
2443	SPAC15A10.06	6.33333	4.25	1	2	3	-2443
3143	SPBC2D10.08C	4.94286	4.22857	1	2	3	-3143
4426	PCU4	5.80556	4.22222	1	2	3	-4426
4467	SPAC17A5.04C	5.83333	4.19444	1	2	3	-4467
2603	SPAC31A2.06	6.34375	4.1875	1	2	3	-2603
4480	SPCC1450.19	3.30769	4.17949	1	2	3	-4480
2191	SPBC1734.10C	10.2174	4.17391	1	2	3	-2191
4511	SPAC11G7.05C	4.22807	4.15789	1	2	3	-4511
3058	SPAC20G4.08	5.175	4.15	1	2	3	-3058
1517	SEC65	5.55882	4.14706	1	2	3	-1517
2520	SPAC227.16C	4.27778	4.14444	1	2	3	-2520
3300	SPAC890.03	8.86207	4.13793	1	2	3	-3300
2553	CKI1	5.15686	4.13725	1	2	3	-2553
4003	SPCC14G10.06	8.44444	4.11111	1	2	3	-4003
2645	SPCPB16A4.04C	8.51351	4.10811	1	2	3	-2645
27	RPS5-2	5.89655	4.08621	1	2	3	-27
3278	SPBC725.13C	12.75	4.08333	1	2	3	-3278
2536	SPCC1672.07	6.71053	4.07895	1	2	3	-2536
1835	SPCC970.08	8.94872	4.07692	1	2	3	-1835
927	SPBC16A3.08C	3.15385	4.07692	1	2	3	-927
4991	SPCC1739.03	5.71429	4.07143	1	2	3	-4991
1903	SPCC63.15	3.96429	4.07143	1	2	3	-1903
4498	SPCC16A11.04	6.77419	4.06452	1	2	3	-4498
4993	SPAC4F8.08	4.07143	4.04762	1	2	3	-4993
2187	SPAC227.14	6.11364	4.04545	1	2	3	-2187
2260	SCD2	4.10606	4.04545	1	2	3	-2260
4620	SPBPB2B2.08	3.91489	4.04255	1	2	3	-4620
4268	SPBC1778.03C	4.73077	4.03846	1	2	3	-4268
2384	SPAC4F10.02	8.78571	4.03571	1	2	3	-2384
1711	DDI1	6.82759	4.03448	1	2	3	-1711
4655	SPBC2A9.10	7.17647	4.02941	1	2	3	-4655
1644	SPAC140.05	8.35135	4.02703	1	2	3	-1644
2999	SPCC1620.09C	3.19565	4.02174	1	2	3	-2999
3936	VPS16	6.33333	4.01961	1	2	3	-3936
1394	SPAC328.09	6.46667	4	1	2	3	-1394
1883	SPBC17A3.05C	4.80488	4	1	2	3	-1883
5036	MEI4	4.57692	4	1	2	3	-5036
3069	SPAC18G6.06	3.5	3.97368	1	2	3	-3069
1787	COQ7	7.12903	3.96774	1	2	3	-1787
3420	SPBP22H7.05C	9.28	3.96	1	2	3	-3420
2037	SPCC1672.09	6.31429	3.94286	1	2	3	-2037
2019	SPCC1620.05	5.56863	3.94118	1	2	3	-2019
4614	SPAC3A11.03	4.64706	3.94118	1	2	3	-4614
4739	SPAC1002.16C	4.47059	3.94118	1	2	3	-4739
4824	SPBC685.05	3.42222	3.93333	1	2	3	-4824
1833	SEC22	10.9286	3.92857	1	2	3	-1833
2513	MIS3	4.78571	3.92857	1	2	3	-2513
1638	SPBC19C7.12C	5.37143	3.91429	1	2	3	-1638
2076	SPBC19F8.03C	4.30435	3.91304	1	2	3	-2076
2817	SPBC651.02	6.93939	3.90909	1	2	3	-2817
3671	SPAC4F10.16C	5.21212	3.90909	1	2	3	-3671
943	MMS2	4.1039	3.90909	1	2	3	-943
1423	SPBC4C3.06	5	3.89831	1	2	3	-1423
3399	LSM2	5.27027	3.89189	1	2	3	-3399
3631	SPAC11D3.05	4.26027	3.89041	1	2	3	-3631
3633	SPCC830.12	6.34884	3.88372	1	2	3	-3633
396	SPAC19G12.16C	5.19149	3.87234	1	2	3	-396
2470	SPCC18.12C	4.51282	3.87179	1	2	3	-2470
881	SPBC1778.08C	4.28846	3.86538	1	2	3	-881
3698	SPAC23H3.11C	7.09091	3.84848	1	2	3	-3698
3666	SPCC285.02C	6.55263	3.84211	1	2	3	-3666
3243	SPAC1006.02	6.82051	3.82051	1	2	3	-3243
4760	MRNA185584	3.14815	3.81481	1	2	3	-4760
4016	SPAC212.01C	25.8514	3.81081	1	2	3	-4016
4729	SPAC20G8.08C	3.52381	3.80952	1	2	3	-4729
1376	SPBC6B1.08C	5.47826	3.80435	1	2	3	-1376
2942	TMP1	4.04082	3.79592	1	2	3	-2942
2108	CDC12	5.55769	3.78846	1	2	3	-2108
2231	SPBC609.05	7.2	3.775	1	2	3	-2231
1928	VPS4	4.5	3.77273	1	2	3	-1928
1793	SPAC6B12.08	7.6	3.77143	1	2	3	-1793
1817	SPCC1259.02C	3.18605	3.76744	1	2	3	-1817
3800	SPBP8B7.09C	3.06977	3.76744	1	2	3	-3800
2947	PKA1	4.07895	3.76316	1	2	3	-2947
4475	SPBC106.02C	4.24242	3.75758	1	2	3	-4475
2458	SPBC19G7.15	11.0625	3.75	1	2	3	-2458
984	SPBP8B7.23	7.16667	3.75	1	2	3	-984
1962	VPS13B	3.08333	3.75	1	2	3	-1962
1471	VMA8	6.74286	3.74286	1	2	3	-1471
4455	SPCC550.04C	4.88636	3.72727	1	2	3	-4455
4529	CSN3	6.075	3.725	1	2	3	-4529
4612	CDT1	4.59375	3.71875	1	2	3	-4612
3424	SPAC29A4.06C	6.28571	3.71429	1	2	3	-3424
3794	RHO2	10.3333	3.70833	1	2	3	-3794
1940	SPAC4A8.10	5.5	3.70833	1	2	3	-1940
1183	SPBC8D2.10C	9.05405	3.7027	1	2	3	-1183
72	RPL11-2	6.16216	3.7027	1	2	3	-72
1953	SYF1	7.06061	3.69697	1	2	3	-1953
2777	SPBC106.07C	8.56522	3.69565	1	2	3	-2777
5200	SPAC9E9.01	5.73684	3.68421	1	2	3	-5200
3618	SEC66	4	3.67347	1	2	3	-3618
3301	SPBC106.11C	5.6	3.65714	1	2	3	-3301
2057	NUP184	7.35294	3.64706	1	2	3	-2057
1493	RPA2	5.34146	3.63415	1	2	3	-1493
1207	SPBC6B1.06C	7.55263	3.63158	1	2	3	-1207
1678	SPCC965.12	4.98462	3.63077	1	2	3	-1678
2509	SPAC9G1.08C	5.88571	3.62857	1	2	3	-2509
4367	SPBC20F10.02C	5.68571	3.62857	1	2	3	-4367
3948	SPCC24B10.08C	3.41176	3.61765	1	2	3	-3948
1177	SPAC1D4.08	4.97727	3.61364	1	2	3	-1177
3864	SPCC24B10.18	4.09302	3.60465	1	2	3	-3864
560	SPBC19G7.02	6.66667	3.58974	1	2	3	-560
2085	SPCC18B5.07C	4.02222	3.57778	1	2	3	-2085
3669	PYP2	5.79545	3.56818	1	2	3	-3669
3147	SPBC1604.15	4.66038	3.56604	1	2	3	-3147
2186	VPS9A	5.08333	3.5625	1	2	3	-2186
2226	SPBC577.08C	3.31818	3.54545	1	2	3	-2226
2206	SPAC9G1.07	5.68571	3.54286	1	2	3	-2206
4311	CHS1	3.71429	3.54286	1	2	3	-4311
646	SPBC1604.08C	16.5333	3.53333	1	2	3	-646
1791	GMA12	3.7	3.525	1	2	3	-1791
733	SPAC25H1.08C	9.47619	3.52381	1	2	3	-733
4928	CHK1	4.04545	3.52273	1	2	3	-4928
5310	RPS29	17.7	3.5	1	2	3	-5310
4671	GHT2	5.46875	3.5	1	2	3	-4671
2506	SPAC4A8.08C	5.09877	3.49383	1	2	3	-2506
4766	SPBC359.06	4.26984	3.49206	1	2	3	-4766
2535	SPBC947.14C	3.23404	3.48936	1	2	3	-2535
4146	RUM1	3.23077	3.48718	1	2	3	-4146
3224	SPCC63.05	9.65517	3.48276	1	2	3	-3224
4540	SPCC1672.04C	4.24138	3.48276	1	2	3	-4540
182	LYS3	3.38889	3.48148	1	2	3	-182
3764	SPBC947.08C	4.31579	3.47368	1	2	3	-3764
2973	SPAC10F6.14C	4.66667	3.46667	1	2	3	-2973
4580	SPCPB16A4.06C	3.30233	3.46512	1	2	3	-4580
1246	SPCC737.08	7.01961	3.45098	1	2	3	-1246
3646	RAD31	12.1	3.45	1	2	3	-3646
2454	SPCC1393.09C	5.15385	3.44615	1	2	3	-2454
3087	SPAC19A8.07C	5.30233	3.44186	1	2	3	-3087
470	HIS3	4.85417	3.4375	1	2	3	-470
1000	APP1	6.58182	3.43636	1	2	3	-1000
1994	SPAC13C5.05C	6.26087	3.43478	1	2	3	-1994
3663	RPC34	5.23256	3.4186	1	2	3	-3663
2463	SPBC2A9.09	7.03448	3.41379	1	2	3	-2463
2338	SPBC405.06	4.33333	3.4127	1	2	3	-2338
2263	SPBC1734.08	4.68	3.4	1	2	3	-2263
4441	SPBC18E5.03C	4.01786	3.39286	1	2	3	-4441
4341	SPAC750.06C	23.1029	3.38235	1	2	3	-4341
3396	BRD1	6.5	3.36842	1	2	3	-3396
1974	SPAC19A8.06	6.10638	3.3617	1	2	3	-1974
3196	SPAC20H4.05C	4	3.35897	1	2	3	-3196
1763	SPAC17H9.07	4.32353	3.35294	1	2	3	-1763
4231	SPCC584.03C	4.27451	3.35294	1	2	3	-4231
2665	UAP2	4.83784	3.35135	1	2	3	-2665
3489	SPCC1753.06C	4.75676	3.35135	1	2	3	-3489
1092	SPCC16C4.12	3.36508	3.34921	1	2	3	-1092
5002	SPBC1347.12	5.21875	3.34375	1	2	3	-5002
3809	SPAC16A10.06C	4.13158	3.34211	1	2	3	-3809
864	SPCC191.13	5.49412	3.34118	1	2	3	-864
1213	SPAP8A3.12C	6.37234	3.34043	1	2	3	-1213
5076	MAM2	6.66667	3.33333	1	2	3	-5076
591	SPAC1039.10	3.63636	3.33333	1	2	3	-591
250	SPAC3A11.07	3.60784	3.33333	1	2	3	-250
2347	SPCC737.03C	6.20253	3.32911	1	2	3	-2347
3614	SPCC970.07C	3.75	3.32692	1	2	3	-3614
2429	SPAC7D4.04	4.64516	3.32258	1	2	3	-2429
4198	SPBC23E6.10C	3.23214	3.32143	1	2	3	-4198
5081	SPCC11E10.03	4.40909	3.31818	1	2	3	-5081
2936	SPAC23H3.05C	7.8	3.31429	1	2	3	-2936
1088	SPAC16C9.02C	5.78431	3.31373	1	2	3	-1088
2153	SPBC18E5.05C	4.72093	3.30233	1	2	3	-2153
2339	SPAC21E11.01	3	3.29412	1	2	3	-2339
399	RPP1-3	3.21951	3.29268	1	2	3	-399
1490	SPBC3E7.06C	4.83333	3.28571	1	2	3	-1490
3584	POF5	4.14286	3.28571	1	2	3	-3584
4516	SPCC757.03C	5.15385	3.28205	1	2	3	-4516
745	HMT1	4.76562	3.28125	1	2	3	-745
2084	SPBC651.09C	4.775	3.275	1	2	3	-2084
113	RPL20-2	7.26923	3.26923	1	2	3	-113
291	SPBC19F5.04	6.46154	3.26923	1	2	3	-291
3856	SPBC3B8.10C	4.82927	3.26829	1	2	3	-3856
2773	REB1	4.18333	3.26667	1	2	3	-2773
2364	RAD18	4.60294	3.26471	1	2	3	-2364
3530	RPA12	5.26415	3.26415	1	2	3	-3530
1601	SPBC17D11.08	5.06522	3.26087	1	2	3	-1601
862	SPBC1652.01	7.42	3.26	1	2	3	-862
3963	SPBC3B9.12	3.03704	3.25926	1	2	3	-3963
155	RPS6-1	3.23404	3.25532	1	2	3	-155
1691	EMP24	4.10909	3.25455	1	2	3	-1691
3237	SPAC644.09	4.15909	3.25	1	2	3	-3237
4152	CSN1	4	3.2439	1	2	3	-4152
5044	MIK1	3.65854	3.2439	1	2	3	-5044
1272	GAF2	5.32432	3.24324	1	2	3	-1272
521	SPCC132.04C	4.1087	3.23913	1	2	3	-521
2787	SPAC323.09	6.21053	3.23684	1	2	3	-2787
4586	POF13	6.13158	3.23684	1	2	3	-4586
3655	GPI8	7.80556	3.22222	1	2	3	-3655
1609	SPAC23C4.19	4.33333	3.22222	1	2	3	-1609
522	SDH4	4.13333	3.22222	1	2	3	-522
2075	SPAC4D7.04C	4.97297	3.21622	1	2	3	-2075
4653	MAG1	3.45455	3.21212	1	2	3	-4653
4967	SPBPB2B2.16C	20.6047	3.2093	1	2	3	-4967
1960	PEX5	8	3.2037	1	2	3	-1960
946	SEC13	3.74074	3.2037	1	2	3	-946
3182	SPCC553.03	8.31429	3.2	1	2	3	-3182
3321	SPBC1271.13	3.85366	3.19512	1	2	3	-3321
3876	SPAC688.08	5.28846	3.19231	1	2	3	-3876
1894	SPAC12G12.15	3.38202	3.19101	1	2	3	-1894
1178	SPAC11E3.10	5.16216	3.18919	1	2	3	-1178
2415	SPAC6C3.10C	7.76744	3.18605	1	2	3	-2415
3432	SPBC29A3.07C	3.20408	3.18367	1	2	3	-3432
4404	SPBC3D6.04C	6.64103	3.17949	1	2	3	-4404
1783	SPCC16C4.18C	5.58065	3.17742	1	2	3	-1783
3999	EXG2	4.4	3.175	1	2	3	-3999
3159	SPCC736.07C	3.51923	3.17308	1	2	3	-3159
2151	ORC2	7.83333	3.16667	1	2	3	-2151
1839	SPAC2E1P3.01	7.72222	3.16667	1	2	3	-1839
4499	SPCC1393.04	5.33333	3.16667	1	2	3	-4499
897	CCT7	3.40741	3.16667	1	2	3	-897
1773	SPAC18B11.04	3.40541	3.16216	1	2	3	-1773
3726	SPAC4G8.03C	3	3.15686	1	2	3	-3726
167	SPAPB24D3.07C	6.28125	3.15625	1	2	3	-167
546	SPCC1620.06C	3.71111	3.15556	1	2	3	-546
1759	SPAC4F10.04	3.96923	3.15385	1	2	3	-1759
2763	SPAC823.07	3.13462	3.15385	1	2	3	-2763
3827	SPBC1703.09	3.04348	3.15217	1	2	3	-3827
3718	CDC27	4.51852	3.14815	1	2	3	-3718
4440	SPAC19B12.07C	4.4878	3.14634	1	2	3	-4440
3119	SPCC1682.12C	5.59524	3.14286	1	2	3	-3119
5041	SPAC1783.03	3.82	3.14	1	2	3	-5041
3081	EXG3	5.06897	3.13793	1	2	3	-3081
1692	SPAC23D3.06C	7.32609	3.13043	1	2	3	-1692
677	SEC26	4.15714	3.12857	1	2	3	-677
4043	SPBC215.16c	5.46809	3.12766	1	2	3	-4043
4093	SPBC902.03	3.6383	3.12766	1	2	3	-4093
617	SPAC1F5.02	3.31915	3.12766	1	2	3	-617
3479	SPCC1235.06	4.54167	3.125	1	2	3	-3479
2526	SPBPB7E8.03	3.6125	3.125	1	2	3	-2526
965	CDC4	5.71429	3.11905	1	2	3	-965
1789	APL6	4.40476	3.11905	1	2	3	-1789
1535	STE5	5.17647	3.11765	1	2	3	-1535
2353	SPBC16G5.02C	10.2778	3.11111	1	2	3	-2353
2341	SPAC824.09C	7.64444	3.11111	1	2	3	-2341
2870	SPAC607.02C	4.07018	3.10526	1	2	3	-2870
3277	SPBC13A2.01C	4.37288	3.10169	1	2	3	-3277
2038	CDC6	3.16667	3.09524	1	2	3	-2038
2583	SPAC2F3.13C	5.33333	3.08889	1	2	3	-2583
5020	SPAC57A10.04	4.06383	3.08511	1	2	3	-5020
3739	SPBP8B7.01C	3.19444	3.08333	1	2	3	-3739
3594	SPAC24H6.06	8.24324	3.08108	1	2	3	-3594
3429	SPAC23C4.09C	5.68889	3.06667	1	2	3	-3429
180	RPP2-2	3.91667	3.06667	1	2	3	-180
3271	SPAC1296.05C	3.06329	3.06329	1	2	3	-3271
2712	SPCC1620.13	5.75472	3.0566	1	2	3	-2712
5374	MFM1	5.35135	3.05405	1	2	3	-5374
3330	SPCC126.05C	5.84211	3.05263	1	2	3	-3330
3882	SPCC18.08	5.925	3.05	1	2	3	-3882
4319	SPAC11H11.03C	3.65	3.05	1	2	3	-4319
1225	SPAC23G3.02C	3.95082	3.04918	1	2	3	-1225
3181	SPCC126.04C	3.42029	3.04348	1	2	3	-3181
1142	GMH2	3.48	3.04	1	2	3	-1142
3630	SPBC776.06C	4.97059	3.02941	1	2	3	-3630
1995	SPBC36.03C	3.45238	3.02381	1	2	3	-1995
2277	SPAC4F10.21	9.6	3.02222	1	2	3	-2277
1848	SPCC576.05	4.38298	3.02128	1	2	3	-1848
4265	SPAC139.03	3.64815	3.01852	1	2	3	-4265
4286	SPCC1529.01	3.32895	3.01316	1	2	3	-4286
1749	SWI2	3.70886	3.01266	1	2	3	-1749
2598	TMS1	11.5	3	1	2	3	-2598
3208	SPAPB1A10.08	9.23077	3	1	2	3	-3208
407	RPN5-B	6.58182	3	1	2	3	-407
3886	SPAP27G11.04C	6.25714	3	1	2	3	-3886
2249	SPCC550.03C	5.90476	3	1	2	3	-2249
2736	SPCC757.08	4.98485	3	1	2	3	-2736
4387	SPBC20F10.10	4.625	3	1	2	3	-4387
4617	SPCC5E4.08	4.08621	3	1	2	3	-4617
3765	SPBC428.04		16.383	0	2	2	-3765
5282	GPM1		13.3636	0	2	2	-5282
5262	SPBC36B7.03		13	0	2	2	-5262
5370	NDA3		13	0	2	2	-5370
5253	SPBC12C2.06		12	0	2	2	-5253
5264	SPBC119.10		8.39535	0	2	2	-5264
5331	GPX1		8	0	2	2	-5331
3659	SPBC11B10.08		7.11429	0	2	2	-3659
3289	CDC16		7.0663	0	2	2	-3289
4778	SPCC777.11		6.63415	0	2	2	-4778
5251	RPS8-1		6.2381	0	2	2	-5251
5162	SPAC27F1.10		6.15152	0	2	2	-5162
4718	SPCC2H8.03		5.725	0	2	2	-4718
5313	SPAC19D5.07		5.52941	0	2	2	-5313
359	LYS1		5.46667	0	2	2	-359
3008	SPBC1604.16C		5.375	0	2	2	-3008
5016	SPAC589.11		5.35417	0	2	2	-5016
5018	SPBC1683.01		5.26667	0	2	2	-5018
5406	RPL36A		5.25	0	2	2	-5406
4738	CDC3		4.85714	0	2	2	-4738
4397	SPAP27G11.13C		4.75556	0	2	2	-4397
4909	SPAC17A2.10C		4.75542	0	2	2	-4909
296	SPAC21E11.04		4.61224	0	2	2	-296
3258	SPAC1486.08		4.60465	0	2	2	-3258
5224	RPL17		4.39024	0	2	2	-5224
5327	SPAC24H6.13		4.36364	0	2	2	-5327
4443	SUC1		4.30612	0	2	2	-4443
847	SPAC144.12		4.24793	0	2	2	-847
3966	SPBP19A11.02C		4.22807	0	2	2	-3966
4659	UBL4		4.21622	0	2	2	-4659
4765	HCN1		4.15702	0	2	2	-4765
4492	SPAC22A12.13		4.11111	0	2	2	-4492
4885	MISC_RNA3148186		4.05	0	2	2	-4885
4740	SPAC4G8.02C		4.02632	0	2	2	-4740
4703	SNU5		4	0	2	2	-4703
5028	SPCC576.19C		3.93478	0	2	2	-5028
402	RPL32-2		3.90244	0	2	2	-402
5333	RPSA-2		3.87879	0	2	2	-5333
3052	UCH1		3.84091	0	2	2	-3052
114	RPL36-2		3.83226	0	2	2	-114
2993	DPM3		3.79167	0	2	2	-2993
3162	SPAC19A8.12		3.78378	0	2	2	-3162
5320	SPBC19C7.06		3.78261	0	2	2	-5320
4747	SPCC645.09		3.78	0	2	2	-4747
1693	SPBC1A4.04		3.7561	0	2	2	-1693
5335	SPAPB2B4.06		3.75	0	2	2	-5335
2086	SPCC1450.16C		3.74138	0	2	2	-2086
3293	SPAC1F3.09		3.74074	0	2	2	-3293
1739	SPBC947.15C		3.72308	0	2	2	-1739
1704	SPAC17G8.04C		3.60417	0	2	2	-1704
5183	SPAPB8E5.08		3.58491	0	2	2	-5183
4644	SPAC25B8.18		3.5814	0	2	2	-4644
706	SPBC725.01		3.58	0	2	2	-706
5249	SPBC887.15C		3.57407	0	2	2	-5249
4941	MIS6+		3.56098	0	2	2	-4941
4968	MISC_RNA4497		3.56098	0	2	2	-4968
4145	SPBC428.11		3.54348	0	2	2	-4145
4133	UNG1		3.52	0	2	2	-4133
4508	SPBC1E8.03C		3.5	0	2	2	-4508
5077	SPBC216.02		3.4918	0	2	2	-5077
775	SPBC776.03		3.49091	0	2	2	-775
1728	SPBC2G2.04C		3.48214	0	2	2	-1728
5051	TPI1		3.475	0	2	2	-5051
4840	SPBC1685.11		3.47059	0	2	2	-4840
4180	SPBC28F2.05C		3.44681	0	2	2	-4180
4664	SPCC553.11C		3.44186	0	2	2	-4664
5227	SPCC74.04		3.42857	0	2	2	-5227
2228	SCD1		3.42453	0	2	2	-2228
1244	RET3		3.40741	0	2	2	-1244
2692	SPAC17H9.13C		3.38298	0	2	2	-2692
969	HSP10		3.35	0	2	2	-969
4957	SPAC13F5.05		3.34783	0	2	2	-4957
4855	SPBC18E5.09C		3.30909	0	2	2	-4855
4856	SPAC31G5.07		3.30882	0	2	2	-4856
3908	SPAC17C9.05C		3.30275	0	2	2	-3908
748	ATP5		3.29825	0	2	2	-748
1651	SPAC688.04C		3.26786	0	2	2	-1651
4253	SPCC16C4.20C		3.26389	0	2	2	-4253
5276	PAB1		3.25806	0	2	2	-5276
1229	SPAC15F9.03C		3.23392	0	2	2	-1229
592	SPAC1002.19		3.23077	0	2	2	-592
1283	SPAC14C4.07		3.22388	0	2	2	-1283
5087	SPBC13G1.15C		3.21429	0	2	2	-5087
4413	SPAP32A8.02		3.2	0	2	2	-4413
4167	SPAC27D7.05C		3.19565	0	2	2	-4167
4171	MISC_RNA2332633		3.18367	0	2	2	-4171
4728	SPAC8E11.06		3.18333	0	2	2	-4728
4817	SPAC3F10.15C		3.175	0	2	2	-4817
4215	SPCC613.02		3.17391	0	2	2	-4215
3161	SPBC1347.11		3.16129	0	2	2	-3161
1428	SPAC8C9.12C		3.16	0	2	2	-1428
4827	SPBC83.03C		3.12857	0	2	2	-4827
5259	EFT2-1		3.11905	0	2	2	-5259
5003	SPCC576.03C		3.11111	0	2	2	-5003
4679	SPCC1919.08C		3.1087	0	2	2	-4679
4296	SPBC1604.10		3.07407	0	2	2	-4296
4125	SPCC18.13		3.06977	0	2	2	-4125
5279	SPAPB1E7.07		3.06818	0	2	2	-5279
4321	SPBP35G2.13C		3.05	0	2	2	-4321
3248	SPAC1486.07C		3.0375	0	2	2	-3248
4121	SPBPB2B2.10C		3.03333	0	2	2	-4121
1032	SPAC6F12.07		3.01538	0	2	2	-1032
74	TIF512		3	0	2	2	-74
2291	SPAC6B12.13		3	0	2	2	-2291
5266	HTB1		3	0	2	2	-5266
5201	SPAC56F8.05C		3	0	2	2	-5201
1615	SPAC24B11.12C	101.667		1	0	1	-1615
85	SPBC106.03	38.9104		1	0	1	-85
4520	SPAC1348.01	34.2292		1	0	1	-4520
361	GAR2	33.65		1	0	1	-361
4327	SPBC543.10	30.0233		1	0	1	-4327
675	SPCC70.05C	29.7742		1	0	1	-675
4525	SPBPB2B2.14C	28.383		1	0	1	-4525
4591	SPBPB2B2.20C	26.6481		1	0	1	-4591
2257	WTF2	26.6226		1	0	1	-2257
1821	WTF8	26.0123		1	0	1	-1821
813	SPBC1198.10C	23.425		1	0	1	-813
2647	WTF5	23.3889		1	0	1	-2647
4752	SPBC23G7.11	23.2		1	0	1	-4752
241	SPBPB10D8.04C	21.82		1	0	1	-241
2896	WTF4	21.5405		1	0	1	-2896
4648	SPAC1348.07	20.5667		1	0	1	-4648
259	SPBPB10D8.07C	19.193		1	0	1	-259
3184	SPCC330.13	19.0714		1	0	1	-3184
161	TF2-9	17.6117		1	0	1	-161
2082	WTF1	16.6098		1	0	1	-2082
154	TF2-7	15.7524		1	0	1	-154
2875	WTF7	15.2586		1	0	1	-2875
4985	SPAC750.02C	14.0984		1	0	1	-4985
5308	SPBC2G2.04C	14.0769		1	0	1	-5308
159	TF2-5	14.0427		1	0	1	-159
620	SPCC70.05C	13.9735		1	0	1	-620
186	TF2-12	13.928		1	0	1	-186
3056	POF6	13.6		1	0	1	-3056
102	ILV3	13.3645		1	0	1	-102
197	TF2-2	13.1709		1	0	1	-197
258	SPBPB10D8.06C	13.0667		1	0	1	-258
3507	LUC7	13.0588		1	0	1	-3507
5373	HTA2	13		1	0	1	-5373
209	TF2-6	12.781		1	0	1	-209
5024	SPAC1348.05	12.4928		1	0	1	-5024
2664	SPBC83.09C	12.3462		1	0	1	-2664
2388	SPAC27F1.06C	12.2373		1	0	1	-2388
1116	URA3	12.1163		1	0	1	-1116
2767	SPAC2C4.07C	11.8205		1	0	1	-2767
679	SPBC887.03C	11.7222		1	0	1	-679
4353	SPAC212.04C	11.6462		1	0	1	-4353
2663	SPAP11E10.02C	11.619		1	0	1	-2663
248	SPBPB10D8.05C	11.57		1	0	1	-248
1805	SPAPB21F2.04C	11.5385		1	0	1	-1805
152	TF2-10	11.482		1	0	1	-152
2503	SPAC4D7.10C	11.4789		1	0	1	-2503
702	SPAC12B10.16C	11.4348		1	0	1	-702
1731	SPBC32H8.14	11.36		1	0	1	-1731
1292	SPCC63.02C	11.3333		1	0	1	-1292
427	Mod. Exp. 1	11.2963		1	0	1	-427
221	TF2-3	11.0069		1	0	1	-221
1913	SPBC839.18C	10.9143		1	0	1	-1913
1236	SPAC14C4.09	10.6739		1	0	1	-1236
2330	SPCC162.11C	10.65		1	0	1	-2330
4926	SPBPB2B2.18	10.6179		1	0	1	-4926
3549	FET5	10.5556		1	0	1	-3549
3818	SPBC2G5.04C	10.5556		1	0	1	-3818
4509	SPCC24B10.19C	10.3704		1	0	1	-4509
5167	SPAC1142.09	10.2		1	0	1	-5167
3045	SPAC3C7.09	10.0323		1	0	1	-3045
386	SPAC1348.08C	9.98305		1	0	1	-386
3696	SPBC1734.09	9.96		1	0	1	-3696
4749	RIK1	9.85714		1	0	1	-4749
4234	APN1	9.83333		1	0	1	-4234
832	SPAC1486.05	9.8		1	0	1	-832
2176	SMC1	9.775		1	0	1	-2176
613	SPBC83.08	9.77083		1	0	1	-613
1750	SPAC23C4.16C	9.74545		1	0	1	-1750
5124	MRNA18108	9.73684		1	0	1	-5124
4470	MSH1	9.69231		1	0	1	-4470
3626	SPBC119.03	9.67857		1	0	1	-3626
3930	SPCC895.09C	9.58333		1	0	1	-3930
4260	SPAC644.07	9.57143		1	0	1	-4260
5145	SPAC1348.06C	9.56364		1	0	1	-5145
2857	SPBC25H2.06C	9.5		1	0	1	-2857
2255	SPCC1494.07	9.47368		1	0	1	-2255
1308	SPCC825.01	9.3871		1	0	1	-1308
1778	SPAC27E2.01	9.3125		1	0	1	-1778
10	CRM1	9.30348		1	0	1	-10
1021	SPBC30D10.03C	9.26667		1	0	1	-1021
474	SPAC31G5.10	9.25		1	0	1	-474
2320	TLG2	9.15789		1	0	1	-2320
322	SPAC977.07C	9.15625		1	0	1	-322
4127	SPAC1D4.03C	9.10345		1	0	1	-4127
3076	WTF13	9.10256		1	0	1	-3076
703	PIM1	9.09756		1	0	1	-703
2042	SAK1	9.08511		1	0	1	-2042
4945	SPAPYUG7.06	9		1	0	1	-4945
4884	SPBC31F10.09C	9		1	0	1	-4884
3202	SPAC6G10.05C	9		1	0	1	-3202
1866	TLG1B	8.975		1	0	1	-1866
1716	COX11	8.91111		1	0	1	-1716
148	tf2-1	8.88		1	0	1	-148
5172	SPAC1348.09	8.86441		1	0	1	-5172
4216	OXA1	8.85714		1	0	1	-4216
1868	POT1	8.83636		1	0	1	-1868
3064	SPCC4G3.07C	8.68889		1	0	1	-3064
1447	RFC4	8.66667		1	0	1	-1447
2373	SPAC29B12.14C	8.66129		1	0	1	-2373
177	TF2-11	8.61212		1	0	1	-177
178	tf2-8	8.56548		1	0	1	-178
3840	CYP51	8.5		1	0	1	-3840
1103	SPBC29A10.07	8.49206		1	0	1	-1103
1421	TIF11	8.47826		1	0	1	-1421
1108	SEC17	8.47368		1	0	1	-1108
2395	ALP14	8.44444		1	0	1	-2395
1608	SPAC18G6.09C	8.38776		1	0	1	-1608
2124	SPBC365.07C	8.3871		1	0	1	-2124
3292	SPAC17A5.12	8.375		1	0	1	-3292
2652	SPBC1921.02	8.32143		1	0	1	-2652
3693	SPAC20H4.06C	8.30928		1	0	1	-3693
776	SPAC11E3.13C	8.26404		1	0	1	-776
756	SPAC1F5.06	8.25926		1	0	1	-756
1082	COX13	8.24138		1	0	1	-1082
404	SPBC23G7.13C	8.23288		1	0	1	-404
1085	MSP1	8.17778		1	0	1	-1085
353	SPCC794.03	8.13462		1	0	1	-353
2280	SPCC622.16C	8.13043		1	0	1	-2280
4028	SPCC306.07C	8.125		1	0	1	-4028
4822	SPCC757.06	8.04348		1	0	1	-4822
2657	SPAPB24D3.09C	8.02857		1	0	1	-2657
3375	SPCC737.07C	8		1	0	1	-3375
2681	RAD16	8		1	0	1	-2681
1888	SPBC691.05C	7.97619		1	0	1	-1888
2700	CMK2	7.94872		1	0	1	-2700
3709	SPAC6G9.01C	7.92		1	0	1	-3709
2225	SPBC14F5.06	7.90625		1	0	1	-2225
3982	SEC10	7.87805		1	0	1	-3982
2399	SPBC1773.11C	7.86275		1	0	1	-2399
4965	SPBPB2B2.07C	7.84		1	0	1	-4965
1753	SPAC1006.03C	7.80723		1	0	1	-1753
2011	SPBC30D10.07C	7.79545		1	0	1	-2011
2162	SPBC25D12.02C	7.79545		1	0	1	-2162
1781	DIS1	7.78689		1	0	1	-1781
225	GHT1	7.78182		1	0	1	-225
3042	SEC16	7.77778		1	0	1	-3042
3771	SPAC4H3.14C	7.77143		1	0	1	-3771
1553	SPBC21.03C	7.76042		1	0	1	-1553
1843	UPF2	7.7451		1	0	1	-1843
3699	SPAC688.07C	7.74194		1	0	1	-3699
1718	SPCC553.12C	7.73469		1	0	1	-1718
1201	RPN10	7.73333		1	0	1	-1201
5137	SPAC212.11	7.73239		1	0	1	-5137
2633	SDS21	7.72727		1	0	1	-2633
2326	SPCC830.10	7.71875		1	0	1	-2326
4607	SPAC18G6.01C	7.70588		1	0	1	-4607
1513	SPBC4B4.04	7.70175		1	0	1	-1513
1138	SPAC20G8.06	7.68889		1	0	1	-1138
1799	SPCC1620.08	7.675		1	0	1	-1799
2819	SPAC637.14	7.65957		1	0	1	-2819
573	SPAP11E10.02C	7.64286		1	0	1	-573
4683	SPAC977.17	7.62745		1	0	1	-4683
3460	CDC10	7.625		1	0	1	-3460
2247	SPBC336.11	7.61224		1	0	1	-2247
3783	SPBC36.01C	7.60938		1	0	1	-3783
3148	HDA1	7.6		1	0	1	-3148
3427	SPCC736.11	7.59184		1	0	1	-3427
2166	SPCC550.07	7.58462		1	0	1	-2166
2107	SLT1	7.58182		1	0	1	-2107
3400	PCK1	7.56757		1	0	1	-3400
4649	SPAPB1E7.06C	7.55556		1	0	1	-4649
1630	SPCC622.15C	7.53846		1	0	1	-1630
763	SPCC569.01C	7.52		1	0	1	-763
2106	SPCC11E10.06C	7.51923		1	0	1	-2106
4089	SPAC607.08C	7.51515		1	0	1	-4089
3049	WTF12	7.50549		1	0	1	-3049
3872	SPBC24C6.10C	7.5		1	0	1	-3872
2119	ALG11	7.5		1	0	1	-2119
960	CAR1	7.48837		1	0	1	-960
4132	SPAC688.02C	7.47826		1	0	1	-4132
3084	SPAC24B11.10C	7.47368		1	0	1	-3084
4912	POF8	7.44828		1	0	1	-4912
3820	SPCC584.13	7.43902		1	0	1	-3820
1710	SPAC17G6.15C	7.4359		1	0	1	-1710
1957	WTF3	7.42553		1	0	1	-1957
2242	SPBC725.03	7.42105		1	0	1	-2242
940	SPCC1259.09C	7.39286		1	0	1	-940
4173	SPAC3G9.01	7.33333		1	0	1	-4173
3881	SPBC56F2.07C	7.33333		1	0	1	-3881
4199	AZR1	7.32353		1	0	1	-4199
2132	MSH6	7.3125		1	0	1	-2132
4052	SPAC27D7.08C	7.30769		1	0	1	-4052
2109	RAD2	7.2973		1	0	1	-2109
916	PHZ1	7.28947		1	0	1	-916
3090	SPM1	7.28571		1	0	1	-3090
1993	NAK1	7.28302		1	0	1	-1993
4812	WTF11	7.27586		1	0	1	-4812
4069	SPCC1450.10C	7.27451		1	0	1	-4069
5089	SPAC977.08	7.25641		1	0	1	-5089
2655	SPCC1682.06	7.2549		1	0	1	-2655
4140	MEU23	7.24528		1	0	1	-4140
2177	SAP49	7.23684		1	0	1	-2177
3781	SPCP1E11.03	7.23684		1	0	1	-3781
1060	SPBC16C6.09	7.23404		1	0	1	-1060
4660	SPBC1709.09	7.22581		1	0	1	-4660
1199	SPAC4G8.04	7.2037		1	0	1	-1199
4183	SPAC12G12.05C	7.1875		1	0	1	-4183
3652	SPCC576.02	7.16216		1	0	1	-3652
3290	SPBC800.08	7.15789		1	0	1	-3290
2305	WTF10	7.14865		1	0	1	-2305
3616	POL1	7.14286		1	0	1	-3616
4908	SPBC354.08C	7.125		1	0	1	-4908
2061	SPCC16A11.16C	7.12195		1	0	1	-2061
1963	SPBC8D2.01	7.08333		1	0	1	-1963
814	SPBC19C7.10	7.07692		1	0	1	-814
5281	RPL19-1	7.07407		1	0	1	-5281
3672	SPCC1795.08C	7.06122		1	0	1	-3672
3913	SPAC26F1.08C	7.05769		1	0	1	-3913
3316	REP1	7.03883		1	0	1	-3316
1929	SPAC2G11.14	7.0339		1	0	1	-1929
804	RPN2	7.02703		1	0	1	-804
1026	SPCC18B5.05C	7.02564		1	0	1	-1026
2363	PEP3	7.02		1	0	1	-2363
1467	PAA1	7		1	0	1	-1467
1181	RAD21	6.98551		1	0	1	-1181
3525	SPBC24C6.09C	6.97917		1	0	1	-3525
5387	GLN1	6.96552		1	0	1	-5387
3139	CUT14	6.96296		1	0	1	-3139
2217	CID11	6.94595		1	0	1	-2217
1730	SPBC30B4.05	6.92982		1	0	1	-1730
1955	SPAC4G8.05	6.92593		1	0	1	-1955
1262	SPCP20C8.01C	6.92424		1	0	1	-1262
712	SPAC3F10.05C	6.91304		1	0	1	-712
3283	GPT	6.90741		1	0	1	-3283
3332	CYP9	6.88889		1	0	1	-3332
5149	SPBPB2B2.15	6.88406		1	0	1	-5149
2885	COR1	6.88		1	0	1	-2885
2412	SPCC1442.12	6.87931		1	0	1	-2412
569	Mod. Exp. 0.3	6.87719		1	0	1	-569
3298	MYO3	6.84444		1	0	1	-3298
3970	SPAC26H5.12	6.83871		1	0	1	-3970
619	SPAC24C9.06C	6.83333		1	0	1	-619
2063	SPAC1002.14	6.83333		1	0	1	-2063
496	RPT6	6.83206		1	0	1	-496
1676	SPAC4G8.09	6.825		1	0	1	-1676
1540	SPCC757.11C	6.82051		1	0	1	-1540
841	RPS2	6.8125		1	0	1	-841
3874	SPAC227.08C	6.80488		1	0	1	-3874
2975	SPAC30D11.08C	6.8		1	0	1	-2975
2618	SPBC14C8.15	6.7963		1	0	1	-2618
1303	POM1	6.78846		1	0	1	-1303
1190	SPBC3B9.15C	6.76923		1	0	1	-1190
2000	SPCC1450.14C	6.76923		1	0	1	-2000
2248	SPAC4D7.02C	6.76667		1	0	1	-2248
5112	SPAC750.03C	6.76596		1	0	1	-5112
1840	SPCC24B10.07	6.74242		1	0	1	-1840
1968	SPCC330.15C	6.74074		1	0	1	-1968
4990	SPCC13B11.04C	6.72093		1	0	1	-4990
2600	CEK1	6.71429		1	0	1	-2600
3171	SPBC887.11	6.71154		1	0	1	-3171
3595	PMC4	6.71053		1	0	1	-3595
1909	SPAC1039.11C	6.70909		1	0	1	-1909
3900	SPCC830.05C	6.7		1	0	1	-3900
2464	SPCC777.02	6.69231		1	0	1	-2464
1743	SPAC17H9.04C	6.69118		1	0	1	-1743
628	SPBC359.03C	6.69014		1	0	1	-628
1541	SPBC36B7.08C	6.66667		1	0	1	-1541
3099	SPCC757.02C	6.66667		1	0	1	-3099
3744	SPAC1B3.18C	6.66102		1	0	1	-3744
4563	SPAC17A5.09C	6.65		1	0	1	-4563
1752	TOP2	6.63462		1	0	1	-1752
3988	SPAPB1A10.02	6.63415		1	0	1	-3988
99	RPL8-1	6.62791		1	0	1	-99
1811	SPCC1672.12C	6.60976		1	0	1	-1811
1857	SPBC17A3.08	6.57143		1	0	1	-1857
1093	SPCC1322.14C	6.56757		1	0	1	-1093
37	SPBC776.15C	6.56216		1	0	1	-37
2209	SPCC1393.02C	6.5614		1	0	1	-2209
686	SPBC1683.03C	6.53731		1	0	1	-686
3210	DIM1	6.52632		1	0	1	-3210
3088	SPAC23G3.05C	6.52542		1	0	1	-3088
2786	SPAC23D3.08	6.525		1	0	1	-2786
3854	SPAPB17E12.12C	6.51351		1	0	1	-3854
581	SPAC6B12.12	6.50909		1	0	1	-581
2609	SPBC215.07C	6.5		1	0	1	-2609
1801	SPBC1105.07C	6.48438		1	0	1	-1801
4419	SPAC6B12.03C	6.47222		1	0	1	-4419
920	RPL32-1	6.45161		1	0	1	-920
2041	SPAC1039.03	6.44444		1	0	1	-2041
1537	SPBC18H10.08c	6.44231		1	0	1	-1537
2143	SPAC18B11.06	6.4386		1	0	1	-2143
1911	CBH1	6.43636		1	0	1	-1911
2759	SPBC16A3.10	6.43396		1	0	1	-2759
2516	SPAC1F3.10C	6.42373		1	0	1	-2516
1863	SPBC36B7.04	6.4186		1	0	1	-1863
719	SPAC5H10.10	6.41176		1	0	1	-719
4867	SPAC4H3.08	6.40741		1	0	1	-4867
697	SPBC14C8.03	6.39623		1	0	1	-697
1605	SPBC119.17	6.39583		1	0	1	-1605
4523	SPAC1296.04	6.39286		1	0	1	-4523
3407	MPH1	6.38462		1	0	1	-3407
3435	SPBPB10D8.01	6.37209		1	0	1	-3435
761	SPCP31B10.09	6.36923		1	0	1	-761
4690	SPAC6F6.04C	6.36585		1	0	1	-4690
2213	SPBC16E9.18	6.35556		1	0	1	-2213
1807	HST4	6.35294		1	0	1	-1807
5271	SPACUNK4.10	6.34783		1	0	1	-5271
1846	SPBC20F10.04C	6.34043		1	0	1	-1846
673	CCT1	6.34		1	0	1	-673
2488	SPAC23H4.15	6.33333		1	0	1	-2488
4005	SPCC24B10.15	6.33333		1	0	1	-4005
1133	HHP1	6.33333		1	0	1	-1133
3189	SRP102	6.325		1	0	1	-3189
2150	SPAC823.08C	6.32258		1	0	1	-2150
1880	SPAC806.06C	6.31481		1	0	1	-1880
4532	CUT20	6.29545		1	0	1	-4532
1898	SPCP1E11.01C	6.29032		1	0	1	-1898
118	SPCC417.10	6.28986		1	0	1	-118
1867	SPBC428.19C	6.275		1	0	1	-1867
2475	SPAC105.01C	6.27273		1	0	1	-2475
3239	SPAC644.08	6.26923		1	0	1	-3239
1626	CDC15	6.26562		1	0	1	-1626
588	SPAC521.03	6.26316		1	0	1	-588
3701	SPBC1773.16C	6.25581		1	0	1	-3701
2591	SPAC19A8.02	6.25532		1	0	1	-2591
2367	SPBP23A10.10	6.25		1	0	1	-2367
3151	SPBC1289.13C	6.23529		1	0	1	-3151
1311	SPAC8F11.08C	6.225		1	0	1	-1311
1121	SPAC2F3.08	6.21667		1	0	1	-1121
3107	SPBC115.01C	6.21212		1	0	1	-3107
4595	SPAPB1E7.10	6.21212		1	0	1	-4595
4074	SPCC790.03	6.2		1	0	1	-4074
3748	SPAPB1A11.04C	6.2		1	0	1	-3748
491	STI1	6.2		1	0	1	-491
668	SPBC29A3.20c	6.18605		1	0	1	-668
3194	SPBC15C4.03	6.18421		1	0	1	-3194
2525	SPAC23C4.21	6.18182		1	0	1	-2525
1130	SPAC1B3.04C	6.17544		1	0	1	-1130
2742	SPCC622.13C	6.17188		1	0	1	-2742
4417	SPBC1773.13	6.15625		1	0	1	-4417
2264	SPAC630.07C	6.14706		1	0	1	-2264
3533	CDC20	6.13636		1	0	1	-3533
435	SPAC2G11.13	6.13235		1	0	1	-435
1211	SPCC1235.15	6.13208		1	0	1	-1211
2050	KAP114	6.13043		1	0	1	-2050
2540	SPAC977.11	6.12195		1	0	1	-2540
791	SPAC1348.08C	6.11864		1	0	1	-791
1774	SPCC757.05C	6.10909		1	0	1	-1774
401	SPBC1773.10C	6.1087		1	0	1	-401
3314	SPAC29A4.19C	6.1087		1	0	1	-3314
3152	SPAC15A10.13	6.09877		1	0	1	-3152
1278	SPCC1795.02C	6.09756		1	0	1	-1278
1255	SPBC21C3.14C	6.09434		1	0	1	-1255
4923	SPCC24B10.20	6.08889		1	0	1	-4923
2514	COQ6	6.08824		1	0	1	-2514
3942	SPBC646.02	6.0678		1	0	1	-3942
1946	SPBC1773.01	6.05797		1	0	1	-1946
1522	SPBC530.06C	6.05556		1	0	1	-1522
295	SPAC17H9.14C	6.03077		1	0	1	-295
4952	SPAC750.07C	6.02564		1	0	1	-4952
2131	SPCC663.10	6.02083		1	0	1	-2131
1066	SPAC589.12	6.01429		1	0	1	-1066
3839	SPBP26C9.03C	6		1	0	1	-3839
5340	SOD1	6		1	0	1	-5340
2043	SPAC8C9.03	6		1	0	1	-2043
365	CHC1	6		1	0	1	-365
721	SPAC15A10.15	5.98765		1	0	1	-721
1906	SPAC29A4.01C	5.96667		1	0	1	-1906
3954	SPAP19A11.05C	5.96429		1	0	1	-3954
2642	CRN1	5.96078		1	0	1	-2642
4710	SPCC16C4.06C	5.96078		1	0	1	-4710
2755	SPAC23C4.20C	5.94872		1	0	1	-2755
1223	SPAC31A2.14	5.9375		1	0	1	-1223
929	SPBC342.03	5.9375		1	0	1	-929
4083	SPBC23G7.14	5.93023		1	0	1	-4083
2969	SPBC1539.11C	5.92		1	0	1	-2969
2667	CYP7	5.91667		1	0	1	-2667
1516	SPAC17A2.12	5.90909		1	0	1	-1516
1043	SPBC16G5.16	5.90769		1	0	1	-1043
2212	SPBC25D12.06	5.90323		1	0	1	-2212
631	SPCC757.09C	5.89796		1	0	1	-631
88	EXG1	5.89655		1	0	1	-88
936	SPAC22E12.17C	5.88889		1	0	1	-936
1343	RPC2	5.88889		1	0	1	-1343
3619	SPN1	5.88889		1	0	1	-3619
1418	SPAC343.01C	5.88889		1	0	1	-1418
2554	SCP3	5.88333		1	0	1	-2554
996	SPAPYUG7.05	5.87179		1	0	1	-996
4188	DMA1	5.86538		1	0	1	-4188
1620	SPAC22H10.09	5.86486		1	0	1	-1620
2699	SPAC922.08C	5.86111		1	0	1	-2699
1017	SPAC17G6.03	5.84848		1	0	1	-1017
2146	SPAC19B12.13	5.84615		1	0	1	-2146
1829	SPAC9G1.06C	5.84615		1	0	1	-1829
524	SBP1	5.84444		1	0	1	-524
2391	CWF2	5.84314		1	0	1	-2391
1366	SPAC9.08C	5.84		1	0	1	-1366
421	SPAC57A7.12	5.83673		1	0	1	-421
2622	SPCC794.04C	5.83607		1	0	1	-2622
4357	MEU14	5.83333		1	0	1	-4357
2826	SPCC576.18C	5.82857		1	0	1	-2826
918	SPBC4.02C	5.81818		1	0	1	-918
192	SPCC965.07C	5.80952		1	0	1	-192
5106	SPAC977.03	5.80769		1	0	1	-5106
1714	SPBC4F6.09	5.80488		1	0	1	-1714
2494	SPBC365.11	5.8		1	0	1	-2494
2624	B8647-2	5.79688		1	0	1	-2624
1548	SPBC19G7.14C	5.79487		1	0	1	-1548
1936	SLU7	5.79365		1	0	1	-1936
5015	SPAC1250.04C	5.78571		1	0	1	-5015
2244	POL5	5.78571		1	0	1	-2244
1702	SEC1	5.78431		1	0	1	-1702
2120	SPBC1A4.09	5.76596		1	0	1	-2120
3514	SPAC1687.04	5.76087		1	0	1	-3514
3028	SPAC167.01	5.75862		1	0	1	-3028
2224	SPAC17H9.06C	5.75		1	0	1	-2224
772	SPCC1322.04	5.74419		1	0	1	-772
3027	SPBC887.09C	5.73846		1	0	1	-3027
1992	SPBC354.07C	5.72973		1	0	1	-1992
4605	SPAC3G6.11	5.72549		1	0	1	-4605
4181	TRS31	5.72222		1	0	1	-4181
3040	SPAC22E12.14C	5.7193		1	0	1	-3040
3437	POF12	5.71875		1	0	1	-3437
4901	SPBC2G2.10C	5.70455		1	0	1	-4901
1917	SPBC713.04C	5.69492		1	0	1	-1917
600	SPBC21D10.11C	5.69231		1	0	1	-600
3466	SPAC27D7.02C	5.68571		1	0	1	-3466
2303	PLC1	5.68519		1	0	1	-2303
1767	SPCC965.11C	5.67925		1	0	1	-1767
3938	SPBP4H10.18C	5.67857		1	0	1	-3938
3201	SPCC11E10.05C	5.66667		1	0	1	-3201
1766	SPAPJ736.02C	5.66197		1	0	1	-1766
1922	SPAC4H3.15C	5.66038		1	0	1	-1922
3485	TFH47	5.65714		1	0	1	-3485
3995	SPBC16G5.15C	5.65		1	0	1	-3995
3319	SPBC27B12.06	5.65		1	0	1	-3319
1455	CBP1	5.64407		1	0	1	-1455
1496	PSE1	5.64103		1	0	1	-1496
694	MTS4	5.63077		1	0	1	-694
4342	SPAC14C4.10C	5.62963		1	0	1	-4342
4239	SPCC830.11C	5.62963		1	0	1	-4239
2968	HIS6	5.62903		1	0	1	-2968
1815	SPCC18.10	5.62857		1	0	1	-1815
285	SPAC750.08C	5.62759		1	0	1	-285
3273	NCD10	5.62745		1	0	1	-3273
1442	SPCC74.07C	5.62069		1	0	1	-1442
844	SHM2	5.61905		1	0	1	-844
3408	ECA39	5.61364		1	0	1	-3408
602	CCT6	5.6129		1	0	1	-602
2578	SPCPB16A4.07C	5.6129		1	0	1	-2578
3496	RSD1	5.60976		1	0	1	-3496
3973	SPAC2G11.05C	5.60526		1	0	1	-3973
1302	SPBC1215.02C	5.60377		1	0	1	-1302
2739	SPCC4G3.17	5.59524		1	0	1	-2739
3168	SPBC29A3.11C	5.59322		1	0	1	-3168
1070	SPAC29A4.16	5.58333		1	0	1	-1070
2423	SPCC584.15C	5.5814		1	0	1	-2423
1104	SPAC6B12.01	5.57778		1	0	1	-1104
1797	SPBC530.04	5.575		1	0	1	-1797
4143	SPBPB2B2.12C	5.57471		1	0	1	-4143
1841	SPCC1672.11C	5.56604		1	0	1	-1841
3902	MCS1	5.5641		1	0	1	-3902
909	SPBP19A11.01	5.5641		1	0	1	-909
3249	SPCC1020.09	5.5625		1	0	1	-3249
1169	ZFS1	5.56098		1	0	1	-1169
2216	SPBC1706.01	5.55932		1	0	1	-2216
4910	SPCC11E10.09C	5.55814		1	0	1	-4910
1235	vps33	5.55769		1	0	1	-1235
1879	SPBC3B9.01	5.55556		1	0	1	-1879
1568	POB1	5.55		1	0	1	-1568
4788	SPAC2G11.04	5.54545		1	0	1	-4788
2272	SPBC30D10.08	5.54054		1	0	1	-2272
1563	SPAC2F7.07C	5.53448		1	0	1	-1563
2615	SDS22	5.53191		1	0	1	-2615
4100	CDC24	5.52778		1	0	1	-4100
4863	SPCC1281.04	5.52778		1	0	1	-4863
2782	SPBC8D2.21C	5.52083		1	0	1	-2782
4592	SPBC14C8.13	5.52083		1	0	1	-4592
2743	SPAC5H10.04	5.52		1	0	1	-2743
693	SPAC18G6.05C	5.51852		1	0	1	-693
139	RPL28-1	5.51282		1	0	1	-139
1463	SPAC6G9.08	5.51064		1	0	1	-1463
2356	SPBC21C3.20C	5.50667		1	0	1	-2356
3642	SPAC19D5.02C	5.5		1	0	1	-3642
3387	SPBC21D10.08C	5.48718		1	0	1	-3387
2951	MAL3	5.48718		1	0	1	-2951
4236	SPBC660.18C	5.47619		1	0	1	-4236
2704	PTB1	5.47368		1	0	1	-2704
1179	SPAC23H4.02	5.47059		1	0	1	-1179
5030	PRP18	5.46667		1	0	1	-5030
3169	SAT1	5.46032		1	0	1	-3169
2985	SPAC4H3.02C	5.45902		1	0	1	-2985
746	SPAC17C9.12	5.45455		1	0	1	-746
2971	SPAC3C7.05C	5.45455		1	0	1	-2971
3503	SPCC4B3.12	5.44444		1	0	1	-3503
3447	SPAC26H5.04	5.44444		1	0	1	-3447
2957	SPAC1F12.08	5.43333		1	0	1	-2957
3841	GTR1	5.42857		1	0	1	-3841
5359	PMP20	5.425		1	0	1	-5359
4225	SPCC622.01C	5.41463		1	0	1	-4225
604	SPBC83.16C	5.41071		1	0	1	-604
4486	SPAC1F8.04C	5.41071		1	0	1	-4486
3272	SPBC19F8.02	5.40909		1	0	1	-3272
3317	AUR1	5.40909		1	0	1	-3317
1268	SPBC23G7.10C	5.40351		1	0	1	-1268
3801	CDC23	5.40323		1	0	1	-3801
1499	SPCC736.15	5.4		1	0	1	-1499
3011	SPBP23A10.14C	5.4		1	0	1	-3011
3658	DMC1	5.4		1	0	1	-3658
1358	SPAC19B12.05C	5.39623		1	0	1	-1358
1853	MAP3	5.39344		1	0	1	-1853
1334	SPAC9.07C	5.38182		1	0	1	-1334
747	ADE4	5.38182		1	0	1	-747
1585	SPBC8D2.15	5.37931		1	0	1	-1585
3808	CBH2	5.37288		1	0	1	-3808
3713	SPBC1773.12	5.37255		1	0	1	-3713
3232	TRK2	5.36486		1	0	1	-3232
4948	SPAC607.09C	5.3617		1	0	1	-4948
978	SPAC637.15C	5.35714		1	0	1	-978
492	SPAC24B11.13	5.35714		1	0	1	-492
2855	SPCC4G3.14	5.35556		1	0	1	-2855
2097	SPBC31F10.13C	5.34615		1	0	1	-2097
4534	SPAC1834.09	5.34211		1	0	1	-4534
370	TIF34	5.34043		1	0	1	-370
4309	SPBC19G7.11C	5.33333		1	0	1	-4309
1061	GDI1	5.33333		1	0	1	-1061
3195	SRP14	5.33333		1	0	1	-3195
2157	SPAPB2B4.04C	5.32759		1	0	1	-2157
4410	SPAC26H5.02C	5.32558		1	0	1	-4410
2596	SPAC4D7.11	5.32432		1	0	1	-2596
4427	SPAC977.01	5.32174		1	0	1	-4427
5277	SPBC3D6.02	5.32143		1	0	1	-5277
794	SPCC23B6.04C	5.31818		1	0	1	-794
654	SPBC119.10	5.31481		1	0	1	-654
1827	AIN1	5.3125		1	0	1	-1827
4578	SPBC685.03	5.31111		1	0	1	-4578
1261	SPCC550.15C	5.30303		1	0	1	-1261
2271	SPAC17A5.01	5.30159		1	0	1	-2271
1696	SPBC215.10	5.29688		1	0	1	-1696
3513	ALP4	5.29688		1	0	1	-3513
4496	SFC3	5.28947		1	0	1	-4496
652	SPBC15C4.04C	5.28571		1	0	1	-652
2723	SPBP18G5.02	5.28571		1	0	1	-2723
1408	SPAC15E1.04	5.28302		1	0	1	-1408
4491	SPCC63.07	5.2807		1	0	1	-4491
4761	SPCC191.08	5.27778		1	0	1	-4761
5368	RPP1-1	5.27778		1	0	1	-5368
2071	SPAC637.12C	5.27711		1	0	1	-2071
3046	CDS1	5.2766		1	0	1	-3046
2243	SPCC4G3.09C	5.27273		1	0	1	-2243
3083	SPAC6F6.06C	5.26984		1	0	1	-3083
2959	SPBC1539.05	5.26744		1	0	1	-2959
3635	SPAC890.09	5.26667		1	0	1	-3635
1495	KRP	5.26471		1	0	1	-1495
3885	SPAC6B12.14C	5.26027		1	0	1	-3885
1248	VPS1	5.25758		1	0	1	-1248
3921	SPCC576.17C	5.25581		1	0	1	-3921
5391	RPL21-2	5.25		1	0	1	-5391
1232	STS5	5.24731		1	0	1	-1232
2555	SPCC569.07	5.24528		1	0	1	-2555
2552	SMC3	5.2449		1	0	1	-2552
2912	SPCC1020.03	5.2449		1	0	1	-2912
1634	SPAC688.11	5.2449		1	0	1	-1634
3247	PRP22	5.24444		1	0	1	-3247
2980	SPAC25B8.08	5.2439		1	0	1	-2980
2267	SPAC922.07C	5.24242		1	0	1	-2267
2016	YTM1	5.23404		1	0	1	-2016
2751	SPAC13A11.04C	5.23077		1	0	1	-2751
2003	SPCC1020.08	5.22727		1	0	1	-2003
566	SPAC1006.01	5.22535		1	0	1	-566
767	TCG1	5.22		1	0	1	-767
5321	SPAC186.05C	5.21739		1	0	1	-5321
4338	SPAC186.02C	5.21622		1	0	1	-4338
5379	SPBC428.05C	5.20833		1	0	1	-5379
3660	SPACUNK4.09	5.20755		1	0	1	-3660
1934	SPBC24C6.08C	5.20548		1	0	1	-1934
1409	SPC24	5.19737		1	0	1	-1409
3583	SPAC24C9.09	5.18966		1	0	1	-3583
4585	SPAC7D4.06C	5.18644		1	0	1	-4585
1102	SPBC25B2.03	5.17742		1	0	1	-1102
3526	SPCC777.07	5.17647		1	0	1	-3526
4800	SPAC22F3.04	5.17143		1	0	1	-4800
2613	SPAC1F12.05	5.17143		1	0	1	-2613
687	SPCC63.08C	5.17105		1	0	1	-687
3573	LIG4	5.15556		1	0	1	-3573
2295	SPBC12C2.03C	5.15556		1	0	1	-2295
3111	SPAC4G8.08	5.15152		1	0	1	-3111
4282	SPBC31F10.14C	5.14634		1	0	1	-4282
1053	SPBC3D6.06C	5.14583		1	0	1	-1053
3359	SPAC343.18	5.13889		1	0	1	-3359
1555	SPAC2C4.17C	5.13684		1	0	1	-1555
4652	SPBC577.03C	5.13333		1	0	1	-4652
3146	SPCC16A11.12C	5.12727		1	0	1	-3146
1003	SPCC320.05	5.12676		1	0	1	-1003
1771	SPBC29A3.15C	5.125		1	0	1	-1771
1796	SPAC26F1.04C	5.12308		1	0	1	-1796
3782	SPCC1739.05	5.12162		1	0	1	-3782
338	SPBC83.13	5.12121		1	0	1	-338
1598	SPBC725.05C	5.11905		1	0	1	-1598
1614	PSK1	5.11765		1	0	1	-1614
4399	YIP1-B	5.1129		1	0	1	-4399
3721	SPBC21.02	5.10769		1	0	1	-3721
2413	SPAC1F3.01	5.10526		1	0	1	-2413
538	SPAC23A1.12C	5.1039		1	0	1	-538
3915	SPBC582.01	5.08955		1	0	1	-3915
2741	SPBC17D11.04C	5.08889		1	0	1	-2741
4425	SPBC13G1.04C	5.08824		1	0	1	-4425
3558	RHP9	5.08163		1	0	1	-3558
2471	SPAC7D4.02C	5.08108		1	0	1	-2471
2684	SPBC83.07	5.08108		1	0	1	-2684
2237	SPCC553.02	5.07895		1	0	1	-2237
3355	RCD1	5.07843		1	0	1	-3355
1744	SPCC895.06	5.07595		1	0	1	-1744
4313	SPBC418.02	5.075		1	0	1	-4313
4485	SPBC725.06C	5.07353		1	0	1	-4485
1374	SPCC1682.09C	5.07143		1	0	1	-1374
1107	SPAC2F7.05C	5.0625		1	0	1	-1107
1109	SPAC1952.09C	5.05882		1	0	1	-1109
2060	SPBC25H2.16C	5.0566		1	0	1	-2060
4658	SPBPB2B2.19C	5.05435		1	0	1	-4658
4378	SPCC1919.12C	5.05263		1	0	1	-4378
376	SPBC1105.02C	5.04444		1	0	1	-376
565	PTC3	5.04167		1	0	1	-565
3923	SPAC25B8.02	5.03922		1	0	1	-3923
1820	SPN2	5.03774		1	0	1	-1820
34	RPS23	5.03774		1	0	1	-34
2850	SSP1	5.03704		1	0	1	-2850
1990	HBA1	5.03636		1	0	1	-1990
1361	SPAC1039.01	5.03448		1	0	1	-1361
1153	SPAC977.09C	5.03175		1	0	1	-1153
3998	SRW1	5.03077		1	0	1	-3998
1741	SPAC22E12.02	5.0303		1	0	1	-1741
2116	SPA1	5.0303		1	0	1	-2116
958	SPAC140.04	5.02		1	0	1	-958
3775	SPBC30B4.03C	5.01961		1	0	1	-3775
3199	SPAC23H4.16C	5.01887		1	0	1	-3199
3484	SPAC11D3.03C	5.01786		1	0	1	-3484
829	SPAC3H1.05	5.01587		1	0	1	-829
271	SPBC3B8.03	5.01449		1	0	1	-271
2770	SPBC902.04	5		1	0	1	-2770
1024	SPAC4F10.10C	5		1	0	1	-1024
1048	SPBC20F10.03	5		1	0	1	-1048
1549	SPAC23C11.06C	5		1	0	1	-1549
3608	SPAC20G8.10C	5		1	0	1	-3608
5156	MEI3	5		1	0	1	-5156
5338	SPAC27E2.11C	5		1	0	1	-5338
991	SPBC1347.08C	5		1	0	1	-991
3725	SPAC1B3.02C	5		1	0	1	-3725
2241	SPBC16D10.08C	4.98876		1	0	1	-2241
5139	MRNA1588047	4.98649		1	0	1	-5139
2145	RAD22	4.98592		1	0	1	-2145
993	RPT1	4.98438		1	0	1	-993
1924	SPCC794.01C	4.98387		1	0	1	-1924
4654	SPAC589.02C	4.98387		1	0	1	-4654
3574	SPCC622.19	4.98387		1	0	1	-3574
275	SPAC29A4.04C	4.98361		1	0	1	-275
2905	PRP43	4.98113		1	0	1	-2905
3253	SPAC26H5.15	4.98039		1	0	1	-3253
3832	SPBP16F5.06	4.98		1	0	1	-3832
1847	SPCC1494.02C	4.97561		1	0	1	-1847
4449	MEU29	4.97368		1	0	1	-4449
205	SPAC890.07C	4.9708		1	0	1	-205
4082	SPCC1281.07C	4.97059		1	0	1	-4082
1176	SPAC513.07	4.9697		1	0	1	-1176
2762	SPAC22G7.02	4.96774		1	0	1	-2762
3312	SPBC365.01	4.96667		1	0	1	-3312
3817	SPAC4F8.06	4.95745		1	0	1	-3817
5148	SPAC186.08C	4.95455		1	0	1	-5148
2311	RES1	4.95		1	0	1	-2311
2504	SPBC36.11	4.94737		1	0	1	-2504
777	SPCP1E11.11	4.94444		1	0	1	-777
3529	SEC7C	4.94286		1	0	1	-3529
2631	CBP3	4.94231		1	0	1	-2631
4541	SPAC1B3.19	4.94118		1	0	1	-4541
1454	SPAC22F3.01	4.93846		1	0	1	-1454
1101	SPCC126.08C	4.93671		1	0	1	-1101
2318	SPAPB1A10.06C	4.93548		1	0	1	-2318
2967	SPAC27D7.09C	4.93243		1	0	1	-2967
2031	SPBC800.07C	4.93151		1	0	1	-2031
4295	SPAC5D6.09C	4.93023		1	0	1	-4295
3600	SFT1	4.92857		1	0	1	-3600
764	SPBC12C2.04	4.92391		1	0	1	-764
863	SPAC1782.06C	4.92308		1	0	1	-863
2006	SPBC1604.04	4.92308		1	0	1	-2006
2438	SPAC1D4.09C	4.92105		1	0	1	-2438
3662	SPAC824.06	4.92105		1	0	1	-3662
1861	PTR6	4.92		1	0	1	-1861
3639	IAH1	4.90909		1	0	1	-3639
3612	CID13	4.90698		1	0	1	-3612
4049	PKL1	4.90476		1	0	1	-4049
967	VMA6	4.90476		1	0	1	-967
5168	SPBPB10D8.02C	4.9		1	0	1	-5168
179	SUI1	4.89535		1	0	1	-179
809	SPAC3C7.15C	4.89286		1	0	1	-809
1171	SPBC365.12C	4.89189		1	0	1	-1171
3001	SED5	4.8913		1	0	1	-3001
2561	SPCC663.14C	4.88496		1	0	1	-2561
3510	SPCC645.10	4.8806		1	0	1	-3510
270	SPAP7G5.02C	4.87838		1	0	1	-270
2856	POF10	4.87719		1	0	1	-2856
2236	SPAC1002.10C	4.87302		1	0	1	-2236
2173	SPAC2E1P5.03	4.86957		1	0	1	-2173
4434	SPCPB16A4.02C	4.86275		1	0	1	-4434
4437	SPBC409.12C	4.86207		1	0	1	-4437
4010	KMS1	4.8617		1	0	1	-4010
629	SPCC1442.16C	4.85915		1	0	1	-629
239	PLR	4.85484		1	0	1	-239
4675	SPBC30B4.07C	4.85246		1	0	1	-4675
1058	SOD2	4.84722		1	0	1	-1058
828	SPAP27G11.01	4.84615		1	0	1	-828
3664	SPCC18B5.12	4.84507		1	0	1	-3664
2034	SPAC24H6.09	4.84337		1	0	1	-2034
306	HIS1	4.84091		1	0	1	-306
2406	SPCC417.05C	4.83929		1	0	1	-2406
1584	SPCC1322.16	4.83929		1	0	1	-1584
4312	SPCC553.09C	4.83824		1	0	1	-4312
959	SPBC354.10	4.83784		1	0	1	-959
343	SPAC977.07C	4.83516		1	0	1	-343
3236	MCM3	4.83099		1	0	1	-3236
678	MRNA554088	4.82927		1	0	1	-678
4693	SPBC800.02	4.82609		1	0	1	-4693
3021	SPAC56E4.07	4.825		1	0	1	-3021
4242	VPS3	4.81818		1	0	1	-4242
1613	GUT2	4.81481		1	0	1	-1613
742	SPCC364.06	4.81429		1	0	1	-742
2651	SPBC4F6.14	4.81034		1	0	1	-2651
4233	SPAC23A1.07	4.80769		1	0	1	-4233
2998	SPAC664.08C	4.80769		1	0	1	-2998
4349	SPCC622.02	4.80556		1	0	1	-4349
4000	SPAC227.02C	4.8		1	0	1	-4000
3564	SPAC688.03C	4.8		1	0	1	-3564
362	SPCC70.03C	4.7931		1	0	1	-362
1724	SPBC1271.04C	4.7907		1	0	1	-1724
4684	CHP1	4.78788		1	0	1	-4684
2689	UFD1	4.78261		1	0	1	-2689
3789	SPAC1399.05C	4.78125		1	0	1	-3789
2195	SPAC1F5.07C	4.78102		1	0	1	-2195
2203	SPCC1494.05C	4.78082		1	0	1	-2203
2813	SPCC24B10.10C	4.77966		1	0	1	-2813
4106	SPCC1322.03	4.77778		1	0	1	-4106
3511	B13958-3	4.76923		1	0	1	-3511
4930	SPCC24B10.16C	4.76667		1	0	1	-4930
3372	SPAC1805.15C	4.76471		1	0	1	-3372
3680	SPBC8D2.05C	4.76389		1	0	1	-3680
1002	SPAC6G10.03C	4.76042		1	0	1	-1002
822	CAP	4.75926		1	0	1	-822
3582	UVDE	4.75676		1	0	1	-3582
2256	SPCC1235.09	4.75		1	0	1	-2256
3309	SPCC417.07C	4.74684		1	0	1	-3309
211	SPAC2F3.09	4.74667		1	0	1	-211
1715	SPAC1399.01C	4.7451		1	0	1	-1715
2323	SPAC1071.05	4.73684		1	0	1	-2323
2447	SPBC25H2.11C	4.73585		1	0	1	-2447
4079	SPBC651.06	4.73469		1	0	1	-4079
2286	SPBC27B12.11C	4.73333		1	0	1	-2286
3611	SPBC1604.12	4.73077		1	0	1	-3611
2128	SAP61	4.72941		1	0	1	-2128
1952	THP1	4.72727		1	0	1	-1952
976	SPBC4F6.13C	4.72308		1	0	1	-976
4422	SPAC9.05	4.7193		1	0	1	-4422
3303	SPAC3F10.12C	4.71429		1	0	1	-3303
3565	SPCC16A11.03C	4.70732		1	0	1	-3565
2785	SPAC27D7.11C	4.70588		1	0	1	-2785
2227	SPCC663.06C	4.7		1	0	1	-2227
1583	SPCC191.05C	4.69663		1	0	1	-1583
975	SPAC1A6.03C	4.69663		1	0	1	-975
3967	SPBC1347.04	4.69388		1	0	1	-3967
4709	SPAC959.05C	4.69355		1	0	1	-4709
1679	SPAC23G3.09	4.68852		1	0	1	-1679
2883	VPS5	4.68852		1	0	1	-2883
3587	SPAC823.12	4.68852		1	0	1	-3587
35	RPS3A-1	4.6875		1	0	1	-35
656	COF1	4.68627		1	0	1	-656
235	SDH1	4.68056		1	0	1	-235
1210	SPBC3E7.12C	4.67797		1	0	1	-1210
4786	MEU27	4.67742		1	0	1	-4786
2791	SPAC32A11.02C	4.67708		1	0	1	-2791
2385	SPAPJ735.02C	4.67692		1	0	1	-2385
3017	SPBP4H10.14C	4.67391		1	0	1	-3017
1652	SPBC2G2.11	4.67347		1	0	1	-1652
3305	SPBP35G2.10	4.67188		1	0	1	-3305
2670	ORC4	4.66667		1	0	1	-2670
1087	ABP2	4.66346		1	0	1	-1087
1425	SPO20	4.65789		1	0	1	-1425
433	SPCC320.02C	4.65649		1	0	1	-433
2530	SPBC902.06	4.65152		1	0	1	-2530
5270	RPS6-2	4.65116		1	0	1	-5270
3743	UBA3	4.64615		1	0	1	-3743
1654	SPAC1D4.02C	4.64583		1	0	1	-1654
900	HOB1	4.64286		1	0	1	-900
2368	SPAC630.12	4.64062		1	0	1	-2368
3934	MOB1	4.63934		1	0	1	-3934
2989	SPBC18H10.18C	4.63636		1	0	1	-2989
2708	SPAC8E11.04C	4.63636		1	0	1	-2708
2126	SPAC21E11.06	4.62903		1	0	1	-2126
4506	SPAC22H10.08	4.62857		1	0	1	-4506
1669	SPCC576.04	4.62791		1	0	1	-1669
2740	SPAC4G9.14	4.625		1	0	1	-2740
1185	PRP10	4.62295		1	0	1	-1185
981	SPAC26A3.15C	4.62		1	0	1	-981
5062	SPAC9.13C	4.62		1	0	1	-5062
2422	SPBC1683.07	4.61728		1	0	1	-2422
4714	SPBC27.02C	4.61702		1	0	1	-4714
108	SPBPB2B2.01	4.61538		1	0	1	-108
1645	SPAC823.03	4.61538		1	0	1	-1645
4897	SPAC56F8.14C	4.61364		1	0	1	-4897
1184	SPAC11H11.01	4.60938		1	0	1	-1184
1893	PRP22	4.60714		1	0	1	-1893
1459	SPBC713.06	4.60674		1	0	1	-1459
948	SPCC330.09	4.60494		1	0	1	-948
2408	SPAC1B3.05	4.60294		1	0	1	-2408
1360	SPCC1322.02	4.60274		1	0	1	-1360
2541	SPBC11B10.03	4.60274		1	0	1	-2541
1734	SPAC29A4.09	4.6		1	0	1	-1734
1383	WIN1	4.59701		1	0	1	-1383
3792	WTF6	4.59649		1	0	1	-3792
1280	SPBC1711.08	4.59615		1	0	1	-1280
4741	SPAC750.05C	4.59542		1	0	1	-4741
2576	SPAC323.05C	4.58824		1	0	1	-2576
448	PAP1	4.58621		1	0	1	-448
3896	SPBC25H2.15	4.58333		1	0	1	-3896
4670	SPAC1002.11	4.5814		1	0	1	-4670
3325	SPAC13C5.06C	4.58065		1	0	1	-3325
4048	SPAP14E8.05C	4.57895		1	0	1	-4048
2381	SPCC622.14	4.57812		1	0	1	-2381
2240	SPAC25B8.15C	4.57778		1	0	1	-2240
1005	GSA1	4.57576		1	0	1	-1005
4461	SPBP22H7.10C	4.57447		1	0	1	-4461
200	SPAC1635.01	4.57143		1	0	1	-200
4103	SPCC24B10.02C	4.57143		1	0	1	-4103
1706	SPBC19G7.16	4.57143		1	0	1	-1706
4442	SPAC694.03	4.56757		1	0	1	-4442
1502	SPAC2G11.09	4.56716		1	0	1	-1502
2421	SPAC1B3.08	4.56667		1	0	1	-2421
3213	SPAC1687.18C	4.56604		1	0	1	-3213
2572	SPAC5D6.12	4.56579		1	0	1	-2572
2404	SPAC57A7.03C	4.56522		1	0	1	-2404
1722	PGAK	4.5641		1	0	1	-1722
5206	RPS23-2	4.5641		1	0	1	-5206
1521	GIT7	4.5625		1	0	1	-1521
204	ARGX	4.5625		1	0	1	-204
3877	SPBC21C3.11	4.5625		1	0	1	-3877
1154	SPAC23C11.03	4.56		1	0	1	-1154
4051	SPBP8B7.29	4.55769		1	0	1	-4051
669	CCT3	4.55738		1	0	1	-669
1317	SPAC212.02	4.55455		1	0	1	-1317
1727	SPBP19A11.04C	4.55172		1	0	1	-1727
623	SPBC21C3.08C	4.54902		1	0	1	-623
4489	SPAC1565.07C	4.54717		1	0	1	-4489
815	SPAC806.09C	4.54545		1	0	1	-815
937	SPBC543.02C	4.54412		1	0	1	-937
4643	SPBC1709.12	4.54286		1	0	1	-4643
2534	SPBC3D6.12	4.54167		1	0	1	-2534
4535	SPAC823.10C	4.54		1	0	1	-4535
4072	SPBC1734.01C	4.53846		1	0	1	-4072
4318	SPAC14C4.06C	4.53659		1	0	1	-4318
783	STT3	4.52632		1	0	1	-783
2672	SPBC1198.01	4.52083		1	0	1	-2672
4058	SPBC1683.13C	4.51515		1	0	1	-4058
2810	SPAC1486.03C	4.5125		1	0	1	-2810
3228	SPAC25B8.17	4.51163		1	0	1	-3228
3570	SPCC4G3.12C	4.5082		1	0	1	-3570
1603	SPAC1687.05	4.50685		1	0	1	-1603
2715	SPCC306.05C	4.5		1	0	1	-2715
1865	SPAC23G3.10C	4.5		1	0	1	-1865
4411	SPBC21C3.04C	4.5		1	0	1	-4411
4826	SPAC139.05	4.49153		1	0	1	-4826
4581	SPCC4G3.03	4.49123		1	0	1	-4581
2677	MRNA338590	4.4898		1	0	1	-2677
1760	SPBC409.15	4.48889		1	0	1	-1760
1365	SPCP1E11.04C	4.48571		1	0	1	-1365
1294	FUR4	4.48571		1	0	1	-1294
1286	SPAC24B11.09	4.48485		1	0	1	-1286
1252	SPBC14C8.02	4.48276		1	0	1	-1252
1872	GTP1	4.48		1	0	1	-1872
674	SPCC1450.07C	4.47619		1	0	1	-674
574	SPBC36.04	4.47541		1	0	1	-574
1578	ZPR1	4.47059		1	0	1	-1578
4561	SPAC5D6.07C	4.46914		1	0	1	-4561
2389	SPBC543.09	4.46667		1	0	1	-2389
3667	SPBP35G2.08C	4.46512		1	0	1	-3667
3940	CYP1	4.46512		1	0	1	-3940
3284	SPBC56F2.10C	4.46429		1	0	1	-3284
2757	RHP54	4.4625		1	0	1	-2757
4094	SPAC1952.06C	4.46154		1	0	1	-4094
670	SPAC13A11.05	4.46053		1	0	1	-670
1388	SPAC23H3.10	4.45714		1	0	1	-1388
4364	SPBC947.11C	4.45588		1	0	1	-4364
4131	SPCC584.14	4.45161		1	0	1	-4131
2564	RAL2	4.45		1	0	1	-2564
2784	MOK14	4.44898		1	0	1	-2784
1301	PMD1	4.44828		1	0	1	-1301
1350	CKI2	4.44231		1	0	1	-1350
5188	SPAC977.02	4.44231		1	0	1	-5188
1956	SPAC4F10.03C	4.44		1	0	1	-1956
4986	TEA2	4.43548		1	0	1	-4986
429	SPAC24H6.10C	4.43478		1	0	1	-429
3932	SNA41	4.43182		1	0	1	-3932
3557	SPAPB2B4.07	4.42857		1	0	1	-3557
982	TAZ1	4.42718		1	0	1	-982
450	MOE1	4.42373		1	0	1	-450
2682	RAD8	4.42353		1	0	1	-2682
2792	SPBC660.08	4.42308		1	0	1	-2792
4273	RGS1	4.42105		1	0	1	-4273
1573	SPBC800.06	4.41892		1	0	1	-1573
789	SPCC576.14	4.4186		1	0	1	-789
2812	CND3	4.4186		1	0	1	-2812
1498	SPAC2F7.18C	4.4127		1	0	1	-1498
3975	SPAC644.11C	4.40476		1	0	1	-3975
3231	SPAC22G7.05	4.40385		1	0	1	-3231
1427	SPAC11D3.14C	4.39655		1	0	1	-1427
4092	SPBC29A3.13	4.39437		1	0	1	-4092
2334	SPAC12G12.11C	4.39437		1	0	1	-2334
1150	SPBC28F2.02	4.39062		1	0	1	-1150
4297	SPCC553.01C	4.39024		1	0	1	-4297
1806	SRS2	4.38961		1	0	1	-1806
3717	SPCC18B5.08C	4.38889		1	0	1	-3717
2278	SPAC1B2.02C	4.38776		1	0	1	-2278
1884	SPBC713.03	4.3871		1	0	1	-1884
1682	H3.1	4.38636		1	0	1	-1682
4077	SPBC2A9.03	4.38596		1	0	1	-4077
4344	SPAC24B11.07C	4.38298		1	0	1	-4344
2483	SPBC23G7.08C	4.38235		1	0	1	-2483
3279	SPAC637.04	4.38182		1	0	1	-3279
3508	SPAC30C2.06C	4.38095		1	0	1	-3508
4017	SPCC1450.09C	4.375		1	0	1	-4017
3360	SPBC1709.19C	4.375		1	0	1	-3360
1587	SPAC343.17C	4.37288		1	0	1	-1587
1081	SPCPB1C11.04C	4.37234		1	0	1	-1081
5177	SPAC869.01	4.36792		1	0	1	-5177
1804	SPBC2A9.02	4.36585		1	0	1	-1804
3855	SPAC664.10	4.36559		1	0	1	-3855
3589	VPS39	4.36364		1	0	1	-3589
1031	SPAC890.05	4.3587		1	0	1	-1031
689	RPN8	4.35821		1	0	1	-689
858	SPBC19G7.17	4.35417		1	0	1	-858
871	Mod. Exp. 0.1	4.35211		1	0	1	-871
3230	SPBC530.11C	4.35211		1	0	1	-3230
92	SPCC736.15	4.34884		1	0	1	-92
374	NDA2	4.34722		1	0	1	-374
4284	SPCC1322.06	4.34545		1	0	1	-4284
4124	SPBC947.07	4.34483		1	0	1	-4124
3555	MAD2	4.34483		1	0	1	-3555
2409	SPAC23G3.03	4.34409		1	0	1	-2409
1973	DNA2	4.34314		1	0	1	-1973
2765	SPAPB1E7.01C	4.34286		1	0	1	-2765
4269	SPAP27G11.07C	4.34286		1	0	1	-4269
144	MAE1	4.33846		1	0	1	-144
2020	SPAC732.03C	4.33645		1	0	1	-2020
1209	SPCC1739.10	4.33333		1	0	1	-1209
3276	SPAC821.07C	4.33333		1	0	1	-3276
2417	SPAC17G8.07	4.33333		1	0	1	-2417
1698	SPBC16G5.09	4.33333		1	0	1	-1698
1242	SPAC23D3.07	4.33333		1	0	1	-1242
3790	SPBC337.04	4.33333		1	0	1	-3790
425	SPBC16A3.02C	4.33333		1	0	1	-425
352	FBA1	4.32759		1	0	1	-352
3382	SPBC119.07	4.32394		1	0	1	-3382
3306	SPAC16C9.06C	4.32258		1	0	1	-3306
4071	MCM2	4.32258		1	0	1	-4071
1489	SPBC725.14	4.31944		1	0	1	-1489
1139	SPAC3A11.11C	4.31868		1	0	1	-1139
3264	SPAC3G9.10C	4.3125		1	0	1	-3264
823	SPAC2F7.13C	4.30769		1	0	1	-823
1363	SPBC2G5.01	4.30769		1	0	1	-1363
3368	SPBC1215.01	4.30556		1	0	1	-3368
4479	SPBC1604.17C	4.30556		1	0	1	-4479
2355	SPAC4H3.07C	4.30189		1	0	1	-2355
1901	SPAC8C9.05	4.29825		1	0	1	-1901
3688	SPAC1805.10	4.2973		1	0	1	-3688
4460	ALP16	4.2963		1	0	1	-4460
318	SPBC17D11.05	4.2931		1	0	1	-318
2083	SPAC1039.05C	4.28889		1	0	1	-2083
4798	MLO2	4.28571		1	0	1	-4798
22	H3.1	4.28571		1	0	1	-22
1137	VMA5	4.28571		1	0	1	-1137
1717	UBI1	4.28571		1	0	1	-1717
4647	SPAC343.13	4.28261		1	0	1	-4647
921	SPBP8B7.19	4.28169		1	0	1	-921
3810	SPBC15C4.05	4.28169		1	0	1	-3810
3328	SPCC550.09	4.28155		1	0	1	-3328
3266	SPCC1919.11	4.28		1	0	1	-3266
4674	SPAC29A4.10	4.2766		1	0	1	-4674
2074	SPBC23G7.16	4.275		1	0	1	-2074
1484	SPBC36.07	4.27273		1	0	1	-1484
2375	SPCC1840.04	4.27083		1	0	1	-2375
1874	SPBC409.18	4.27083		1	0	1	-1874
1073	SPBC11G11.03	4.26875		1	0	1	-1073
2273	SPBC19C7.07C	4.26415		1	0	1	-2273
3501	CUT17	4.26087		1	0	1	-3501
539	STE13	4.25862		1	0	1	-539
1167	SPBC660.10	4.25676		1	0	1	-1167
3636	SPAC13G6.09	4.25641		1	0	1	-3636
892	DPM1	4.25532		1	0	1	-892
2854	SPAC821.13C	4.25		1	0	1	-2854
802	SPAC56F8.03	4.25		1	0	1	-802
3394	SPN5	4.25		1	0	1	-3394
129	RPL17	4.24528		1	0	1	-129
797	SPAC24H6.13	4.24194		1	0	1	-797
3585	DAK2	4.23958		1	0	1	-3585
902	SPAC25B8.10	4.23881		1	0	1	-902
3784	SPCC61.04C	4.23636		1	0	1	-3784
1944	SPAC12G12.14C	4.23276		1	0	1	-1944
2754	SPAC12B10.04	4.23171		1	0	1	-2754
2252	SPAC630.13C	4.23077		1	0	1	-2252
1494	SPCC126.11C	4.23077		1	0	1	-1494
4290	SPBC3D6.03C	4.23077		1	0	1	-4290
2574	SPBC31E1.05	4.22951		1	0	1	-2574
2066	SPAC22H10.05C	4.22727		1	0	1	-2066
4070	APH1	4.22581		1	0	1	-4070
2312	RNG2	4.225		1	0	1	-2312
3075	SPAC14C4.05C	4.22388		1	0	1	-3075
455	ATP3	4.2233		1	0	1	-455
4810	SPAC56F8.15	4.22222		1	0	1	-4810
5298	SPAC922.04	4.22222		1	0	1	-5298
2778	SPAC22E12.18	4.22		1	0	1	-2778
4939	KMS2	4.21951		1	0	1	-4939
2478	PRP11	4.21488		1	0	1	-2478
781	SPCC663.15C	4.21333		1	0	1	-781
957	SPBP16F5.03C	4.21311		1	0	1	-957
2771	SPAC328.05	4.21154		1	0	1	-2771
4014	SPAC1002.04C	4.21053		1	0	1	-4014
1328	SPBC713.07C	4.20635		1	0	1	-1328
2871	SPAC26A3.03C	4.20455		1	0	1	-2871
827	SPAC14C4.11	4.2037		1	0	1	-827
2452	SPCC1682.15	4.2029		1	0	1	-2452
808	QCR2	4.2027		1	0	1	-808
416	SPBC887.17	4.2		1	0	1	-416
1445	SPBP23A10.05	4.2		1	0	1	-1445
1852	SPCC1827.02C	4.19565		1	0	1	-1852
596	SPBC646.07C	4.19565		1	0	1	-596
1040	SPCPB16A4.05C	4.19355		1	0	1	-1040
2610	SPAC1142.04	4.19048		1	0	1	-2610
947	SPAC15A10.11	4.18966		1	0	1	-947
1623	APL4	4.18812		1	0	1	-1623
1933	SPCC417.11C	4.1875		1	0	1	-1933
1163	SPAC24C9.11	4.18391		1	0	1	-1163
1239	SPBC3B8.04C	4.18367		1	0	1	-1239
1612	SPAC3F10.11C	4.17978		1	0	1	-1612
1224	SPCC825.02	4.17722		1	0	1	-1224
3540	SPBC12D12.06	4.17647		1	0	1	-3540
1523	SPAC19A8.13	4.17647		1	0	1	-1523
3048	SPAC1805.04	4.17308		1	0	1	-3048
3524	SPAC31A2.08	4.17241		1	0	1	-3524
1674	SPBC1718.04	4.17073		1	0	1	-1674
1580	SPBC365.04C	4.16949		1	0	1	-1580
1871	SPAC1486.09	4.16867		1	0	1	-1871
3580	SPAC16E8.13	4.16393		1	0	1	-3580
2079	SPBC19F5.02C	4.16393		1	0	1	-2079
31	RPL10-2	4.16		1	0	1	-31
2308	CRK1	4.15873		1	0	1	-2308
2518	SPAC3H5.02	4.15789		1	0	1	-2518
3259	SPBC8D2.12C	4.15517		1	0	1	-3259
3538	GPT1	4.15385		1	0	1	-3538
3417	SPCC613.14	4.15278		1	0	1	-3417
2411	SPBC13G1.12	4.15217		1	0	1	-2411
1889	SPAC2H10.03C	4.15		1	0	1	-1889
3628	SPCC4F11.04C	4.14706		1	0	1	-3628
3512	SPBC1703.11	4.14583		1	0	1	-3512
579	SPBPB2B2.05	4.14493		1	0	1	-579
2148	SPAC18B11.03C	4.14286		1	0	1	-2148
567	CHO2	4.14286		1	0	1	-567
1398	SPBC800.11	4.14286		1	0	1	-1398
1019	SPCC11E10.07C	4.14118		1	0	1	-1019
2432	SPAC328.07C	4.14062		1	0	1	-2432
896	SPBC17A3.04C	4.13725		1	0	1	-896
556	TRP1	4.13636		1	0	1	-556
4068	SPBC26H8.09C	4.13475		1	0	1	-4068
1119	SPAC17G6.02C	4.13415		1	0	1	-1119
625	MAP2	4.13333		1	0	1	-625
3509	SPAC15E1.08	4.13333		1	0	1	-3509
4588	SPCC613.07	4.13333		1	0	1	-4588
238	ZWF1	4.12903		1	0	1	-238
2934	SPBC3E7.13C	4.12698		1	0	1	-2934
2678	SPBC1778.07	4.1194		1	0	1	-2678
835	CPS1	4.11688		1	0	1	-835
2676	SPAC3G6.09C	4.11667		1	0	1	-2676
457	SPCC417.14C	4.11538		1	0	1	-457
2577	SPAC11D3.07C	4.11111		1	0	1	-2577
2073	SPBC23E6.04C	4.11111		1	0	1	-2073
2219	SPN4	4.10909		1	0	1	-2219
2909	SPAC23D3.01	4.10811		1	0	1	-2909
2121	RNP24	4.10526		1	0	1	-2121
806	SPCC1223.07C	4.1		1	0	1	-806
910	SPBC28F2.11	4.09836		1	0	1	-910
2961	SPAC139.06	4.09804		1	0	1	-2961
1165	SPCC63.14	4.09783		1	0	1	-1165
2992	SPBC16G5.06	4.09615		1	0	1	-2992
3203	SPAC1952.10C	4.09459		1	0	1	-3203
1473	SPAC1783.01	4.09375		1	0	1	-1473
4656	SPBC8D2.16C	4.09302		1	0	1	-4656
664	YPT5	4.09259		1	0	1	-664
917	SPAC27F1.07	4.09091		1	0	1	-917
3419	CLP1	4.08974		1	0	1	-3419
2913	PRP17	4.08824		1	0	1	-2913
1470	SPAC144.17C	4.08772		1	0	1	-1470
2314	SPBC13G1.01C	4.08696		1	0	1	-2314
2233	SPAC3C7.02C	4.08511		1	0	1	-2233
4192	SPBC651.12C	4.08475		1	0	1	-4192
2205	SPAC13G7.03	4.08197		1	0	1	-2205
3192	POF11	4.08197		1	0	1	-3192
1643	SPAC22H12.05C	4.075		1	0	1	-1643
1332	SPBC3B8.09	4.07143		1	0	1	-1332
4011	SPBC3B9.05	4.07143		1	0	1	-4011
1399	GIT3	4.06667		1	0	1	-1399
3675	SPAC1834.10C	4.06667		1	0	1	-3675
5334	ADH1	4.06452		1	0	1	-5334
667	RPL25B	4.05882		1	0	1	-667
2943	SPAC3F10.16C	4.05882		1	0	1	-2943
5064	SPCC594.03	4.05882		1	0	1	-5064
1970	SPAC6G10.07	4.05682		1	0	1	-1970
2253	SPBC3F6.05	4.05195		1	0	1	-2253
4937	SPCC1393.11	4.04545		1	0	1	-4937
865	SPAC29A4.14C	4.04425		1	0	1	-865
1413	SPAC17C9.08	4.04348		1	0	1	-1413
1726	SPBC1703.05	4.04348		1	0	1	-1726
2595	SPAC16E8.14C	4.04255		1	0	1	-2595
3785	KSG1	4.04167		1	0	1	-3785
880	STE11	4.0411		1	0	1	-880
766	SPBC1711.05	4.04		1	0	1	-766
3473	MISC_RNA471042	4.04		1	0	1	-3473
1532	PPB1	4.03659		1	0	1	-1532
2292	SPBC2G5.02C	4.03509		1	0	1	-2292
1195	SEC23A	4.03261		1	0	1	-1195
1519	SPAC4G8.14C	4.0303		1	0	1	-1519
4921	RTI1	4.02899		1	0	1	-4921
3204	SPBC27.04	4.02778		1	0	1	-3204
3103	SPCC663.09C	4.02632		1	0	1	-3103
2852	GPI1	4.02353		1	0	1	-2852
4724	SPCC16A11.06C	4.02273		1	0	1	-4724
4682	SPAC1B3.17	4.02222		1	0	1	-4682
2158	SPBC12C2.08	4.02222		1	0	1	-2158
2772	SPBC2D10.04	4.02062		1	0	1	-2772
2630	SPBC1734.06	4.01923		1	0	1	-2630
2873	SPAC1071.06	4.01818		1	0	1	-2873
3815	SPAC343.07	4.01786		1	0	1	-3815
2262	SPAC16E8.16	4.01724		1	0	1	-2262
2626	HRP3	4.01695		1	0	1	-2626
2159	SPAC890.06	4.01695		1	0	1	-2159
2435	SPAC3A11.09	4.01695		1	0	1	-2435
3411	SPAC3G9.12	4.01389		1	0	1	-3411
3797	MIS4	4		1	0	1	-3797
1111	PRP2	4		1	0	1	-1111
1345	SPAC688.09	4		1	0	1	-1345
4249	SHK2	4		1	0	1	-4249
4107	SPAPB17E12.09	4		1	0	1	-4107
4080	SPCC1753.05	4		1	0	1	-4080
4854	SPBC1773.09C	4		1	0	1	-4854
3520	MYH	4		1	0	1	-3520
[truncated: 3,746 more rows]

## Sheet: > 3-fold uniquely enriched
Expression Rank	ID	eIF3m/Mock	eIF3e/Mock
[truncated: 2,132 more rows]
