# Supplementary material for: PCI proteins eIF3e and eIF3m define distinct translation initiation factor 3 complexes
Source: BMC Biol. 2005 May 17;3:14. doi: 10.1186/1741-7007-3-14 (PMC1173091; doi:10.1186/1741-7007-3-14)
Supplement: Additional File 2 — A Microsoft Excel file (.xls) is included containing the lists of the 106 mRNAs most highly and uniquely enriched in the eIF3e and eIF3m complexes. [file 1741-7007-3-14-S2.xls]

## Sheet: Sheet1
List of the 106 mRNAs most highly and uniquely enriched in eIF3e and eIF3m complexes
		Expression Rank	ID	eIF3e Complex (fold enrichment)	Function/Phenotype		Expression Rank	ID	eIF3m Complex (fold enrichment)	Function/Phenotype
1		3765	SPBC428.04	16.383	Unknown, viable		1615	SPAC24B11.12C	101.667	Haloacid dehalogenase-like hydrolase
2		5282	GPM1	13.3636	2,3-bisphosphoglycerate-dependent phosphoglycerate mutase		85	SPBC106.03	38.9104	Unknown
3		5262	SPBC36B7.03	13	Sec63 domain chaperone		4520	SPAC1348.01	34.2292	Unknown, DUF999 domain
4		5370	NDA3	13	Tubulin family		361	GAR2	33.65	Protein involved in the assembly of pre-ribosomal particles
5		5253	SPBC12C2.06	12	RNA helicase		4327	SPBC543.10	30.0233	Unknown
6		5264	SPBC119.10	8.39535	Asparagine synthase		675	SPCC70.05C	29.7742	Serine/threonine protein kinase
7		5331	GPX1	8	Glutathione peroxidase		2257	WTF2	26.6226	Unknown, WTF domain, repetitive element
8		3659	SPBC11B10.08	7.11429	Unknown		813	SPBC1198.10C	23.425	Member of the tRNA synthetases class II family
9		3289	CDC16	7.0663	GTPase-activating protein (GAP) for Spg1p GTPase, lethal		4752	SPBC23G7.11	23.2	Putative DNA N-glycosylase
10		4778	SPCC777.11	6.63415	Unknown		241	SPBPB10D8.04C	21.82	Unknown, putative plasma membrane transporter
11		5251	RPS8-1	6.2381	40S ribosomal protein		259	SPBPB10D8.07C	19.193	Unknown, putative plasma membrane transporter
12		5162	SPAC27F1.10	6.15152	Unknown		3184	SPCC330.13	19.0714	Unknown
13		4718	SPCC2H8.03	5.725	Unknown		161	TF2-9	17.6117	Transposon
14		5313	SPAC19D5.07	5.52941	GABA transaminase		4985	SPAC750.02C	14.0984	Sugar transporter
15		359	LYS1	5.46667	Alpha-aminoadipate-semialdehyde dehydrogenase		5308	SPBC2G2.04C	14.0769	Mitochondrial protein synthesis inhibitor, lethal
16		3008	SPBC1604.16C	5.375	Unknown		620	SPCC70.05C	13.9735	Serine/threonine protein kinase
17		5016	SPAC589.11	5.35417	Unknown		186	TF2-12	13.928	Transposon
18		5018	SPBC1683.01	5.26667	Putative inorganic phosphate transporter		3056	POF6	13.6	F-box protein involved in cell division
19		5406	RPL36A	5.25	60S ribosomal protein		102	ILV3	13.3645	Putative dihydroxy-acid dehydratase precursor
20		4738	CDC3	4.85714	Profilin, lethal		258	SPBPB10D8.06C	13.0667	Unknown, putative plasma membrane transporter
21		4397	SPAP27G11.13C	4.75556	Nucleolar RNA-binding protein, Nop10p family		3507	LUC7	13.0588	Putative U1 snRNA-associated protein
22		4909	SPAC17A2.10C	4.75542	Unknown		5373	HTA2	13	Histone H2A-beta
23		296	SPAC21E11.04	4.61224	Acetyltransferase (GNAT) family, viable		5024	SPAC1348.05	12.4928	Sugar transporter
24		3258	SPAC1486.08	4.60465	Unknown		2664	SPBC83.09C	12.3462	Unknown
25		5224	RPL17	4.39024	60S ribosomal protein L17A		2388	SPAC27F1.06C	12.2373	Peptidyl-prolyl cis-trans isomerase
26		5327	SPAC24H6.13	4.36364	Unknown		1116	URA3	12.1163	Dihydroorotate dehydrogenase
27		4443	SUC1	4.30612	Cyclin-dependent kinase regulatory subunit, lethal		2767	SPAC2C4.07C	11.8205	Unknown
28		847	SPAC144.12	4.24793	Putative ribose 5-phosphate isomerase		679	SPBC887.03C	11.7222	Unknown
29		3966	SPBP19A11.02C	4.22807	Unknown		4353	SPAC212.04C	11.6462	Unknown, DUF999 domain
30		4659	UBL4	4.21622	Ubiquitin-like protein		2663	SPAP11E10.02C	11.619	Unknown
31		4765	HCN1	4.15702	APC/cyclosome subunit		248	SPBPB10D8.05C	11.57	Putative plasma membrane transporter
32		4492	SPAC22A12.13	4.11111	Unknown		1805	SPAPB21F2.04C	11.5385	EXS family, required for retention of luminal ER proteins
33		4885	MISC_RNA3148186	4.05	Unknown		2503	SPAC4D7.10C	11.4789	Unknown
34		4740	SPAC4G8.02C	4.02632	SecE/Sec61-gamma subunits of protein translocation complex		702	SPAC12B10.16C	11.4348	Unknown
35		4703	SNU5	4	U5 small nuclear RNA		1731	SPBC32H8.14	11.36	Glycosyl transferase
36		5028	SPCC576.19C	3.93478	Unknown		1292	SPCC63.02C	11.3333	Alpha amylase
37		402	RPL32-2	3.90244	60S ribosomal protein L32B		1913	SPBC839.18C	10.9143	Oxidoreductase
38		5333	RPSA-2	3.87879	Member of the ribosomal S2 family		1236	SPAC14C4.09	10.6739	Unknown
39		3052	UCH1	3.84091	Ubiquitin carboxyl-terminal hydrolase		2330	SPCC162.11C	10.65	Phosphoribulokinase
40		114	RPL36-2	3.83226	Ribosomal protein L36e		4926	SPBPB2B2.18	10.6179	Unknown
41		2993	DPM3	3.79167	Dolichyl-phosphate mannosyltransferase subunit 3		3549	FET5	10.5556	Putative transcription factor
42		3162	SPAC19A8.12	3.78378	Putative pyrophosphatase		3818	SPBC2G5.04C	10.5556	Component of COPII-coated vesicles
43		5320	SPBC19C7.06	3.78261	Putative prolyl-tRNA synthetase		4509	SPCC24B10.19C	10.3704	Unknown
44		4747	SPCC645.09	3.78	Unknown		5167	SPAC1142.09	10.2	Unknown
45		1693	SPBC1A4.04	3.7561	Unknown		3045	SPAC3C7.09	10.0323	Unknown, SET domain
46		5335	SPAPB2B4.06	3.75	Unknown		386	SPAC1348.08C	9.98305	Unknown
47		2086	SPCC1450.16C	3.74138	Patatin-like phospholipase		3696	SPBC1734.09	9.96	UDP-N-acetylglucosamine transporter
48		3293	SPAC1F3.09	3.74074	Unknown		4749	RIK1	9.85714	Required for methylation of Hht3p, transcriptional silencing
49		1739	SPBC947.15C	3.72308	Pyridine nucleotide-disulphide oxidoreductase		4234	APN1	9.83333	Apurinic/apyrimidinic endonuclease, viable
50		1704	SPAC17G8.04C	3.60417	ARP2/3 complex 16 kDa subunit		832	SPAC1486.05	9.8	Putative nucleoporin, lethal
51		5183	SPAPB8E5.08	3.58491	Unknown		2176	SMC1	9.775	Subunit of the cohesin complex, lethal
52		4644	SPAC25B8.18	3.5814	Unknown		613	SPBC83.08	9.77083	ssDNA-stimulated ATPase, ATP-dependent DNA helicase
53		706	SPBC725.01	3.58	Mitochondrial aspartate aminotransferase		1750	SPAC23C4.16C	9.74545	Putative lipase, degradation of subvacuolar lipid vesicles
54		5249	SPBC887.15C	3.57407	Sterol desaturase		5124	MRNA18108	9.73684	Unknown
55		4941	MIS6+	3.56098	Involved in mitotic spindle morphogenesis and centromere positioning		4470	MSH1	9.69231	MutS protein homolog, DNA mismatch repair protein
56		4968	MISC_RNA4497	3.56098	Unknown		3626	SPBC119.03	9.67857	Methyltransferase
57		4145	SPBC428.11	3.54348	O-acetylhomoserine aminocarboxypropyltransferase		3930	SPCC895.09C	9.58333	RNA helicase involved in pre-mRNA splicing
58		4133	UNG1	3.52	Uracil-DNA-glycosylase, viable		4260	SPAC644.07	9.57143	AAA family ATPase
59		4508	SPBC1E8.03C	3.5	Unknown		5145	SPAC1348.06C	9.56364	Unknown
60		5077	SPBC216.02	3.4918	Unknown		2857	SPBC25H2.06C	9.5	Component of COPII-coated vesicles
61		775	SPBC776.03	3.49091	Homoserine dehydrogenase		2255	SPCC1494.07	9.47368	Unknown
62		1728	SPBC2G2.04C	3.48214	Mitochondrial protein synthesis inhibitor, lethal		1308	SPCC825.01	9.3871	ABC transporter
63		5051	TPI1	3.475	Triosephosphate isomerase		1778	SPAC27E2.01	9.3125	Alpha amylase
64		4840	SPBC1685.11	3.47059	Unknown		10	CRM1	9.30348	Exportin
65		4180	SPBC28F2.05C	3.44681	Aldo/keto reductase family		1021	SPBC30D10.03C	9.26667	Putative IMP-specific 5'-nucleotidase activity
66		4664	SPCC553.11C	3.44186	Gamma subunit of transcription factor TFIIA		474	SPAC31G5.10	9.25	Myb-like DNA-binding protein
67		5227	SPCC74.04	3.42857	Amino acid permease		2320	TLG2	9.15789	Member of the SNARE domain containing family
68		2228	SCD1	3.42453	Putative guanine exchange factor for Cdc42p, binds Moe1p, viable		322	SPAC977.07C	9.15625	Unknown, highly related to SPBC1348.08C (rank 60)
69		1244	RET3	3.40741	Putative coatomer (COPI) complex zeta chain of secretory vesicles		4127	SPAC1D4.03C	9.10345	Unknown, SAND family protein
70		2692	SPAC17H9.13C	3.38298	Glutamate 5-kinase		703	PIM1	9.09756	GTP-exchange factor for Spi1p, nucleo-cytoplasmic transport, lethal
71		969	HSP10	3.35	Mitochondrial chaperonin		2042	SAK1	9.08511	Member of the RFX DNA-binding protein
72		4957	SPAC13F5.05	3.34783	Thioredoxin		4945	SPAPYUG7.06	9	Subunit of TRAPPII complex involved in Golgi trafficking
73		4855	SPBC18E5.09C	3.30909	Unknown		4884	SPBC31F10.09C	9	Unknown, DUF862 domain
74		4856	SPAC31G5.07	3.30882	Unknown		3202	SPAC6G10.05C	9	Component of the RNA polymerase II holoenzyme mediator complex
75		3908	SPAC17C9.05C	3.30275	Component of the RNA polymerase II holoenzyme mediator complex		1866	TLG1B	8.975	Member of the SNARE domain containing family
76		748	ATP5	3.29825	ATP synthase delta subunit		1716	COX11	8.91111	Unknown
77		1651	SPAC688.04C	3.26786	Glutathione S-transferase		5172	SPAC1348.09	8.86441	Dehydrogenase
78		4253	SPCC16C4.20C	3.26389	Unknown		4216	OXA1	8.85714	Involved in the biogenesis of several respiratory complexes
79		5276	PAB1	3.25806	Protein phosphatase PP2A regulatory subunit b		1868	POT1	8.83636	Telomere-binding protein
80		1229	SPAC15F9.03C	3.23392	Putative nuclear transport factor 2		3064	SPCC4G3.07C	8.68889	PHD-finger family, chromatin-mediated transcription regulation
81		592	SPAC1002.19	3.23077	GTP cyclohydrolase II		1447	RFC4	8.66667	37 kDa subunit of replication factor C
82		1283	SPAC14C4.07	3.22388	Unknown		2373	SPAC29B12.14C	8.66129	Permease family transporter
83		5087	SPBC13G1.15C	3.21429	Unknown		3840	CYP51	8.5	Cytochrome P450 family
84		4413	SPAP32A8.02	3.2	Aldo/keto reductase family		1103	SPBC29A10.07	8.49206	Nuclear pore protein involved in nucleocytoplasmic transport
85		4167	SPAC27D7.05C	3.19565	Component of the APC/cyclosome complex, viable		1421	TIF11	8.47826	Putative translation initiation factor eIF1A
86		4171	MISC_RNA2332633	3.18367	Unknown		1108	SEC17	8.47368	Required for fusion of vesicles to target membranes
87		4728	SPAC8E11.06	3.18333	Unknown		2395	ALP14	8.44444	Kinetochore-associated protein, spindle checkpoint
88		4817	SPAC3F10.15C	3.175	S.c. Spo12p related, potential G2/M regulator, viable		1608	SPAC18G6.09C	8.38776	Unknown
89		4215	SPCC613.02	3.17391	Unknown		2124	SPBC365.07C	8.3871	Unknown
90		3161	SPBC1347.11	3.16129	Unknown		3292	SPAC17A5.12	8.375	Ucp7p, UBA domain
91		1428	SPAC8C9.12C	3.16	Putative mitochondrial RNA splicing protein 3		2652	SPBC1921.02	8.32143	Rad60p, DNA repair
92		4827	SPBC83.03C	3.12857	Unknown		3693	SPAC20H4.06C	8.30928	Unknown
93		5259	EFT2-1	3.11905	Translation elongation factor 2		776	SPAC11E3.13C	8.26404	Glycolipid anchored surface protein (GAS1) family
94		5003	SPCC576.03C	3.11111	Thioredoxin peroxidase		756	SPAC1F5.06	8.25926	Heat shock protein
95		4679	SPCC1919.08C	3.1087	Unknown		1082	COX13	8.24138	Cytochrome C oxidase
96		4296	SPBC1604.10	3.07407	Component of mediator complex and RNA polymerase II holoenzyme		404	SPBC23G7.13C	8.23288	Urea permease
97		4125	SPCC18.13	3.06977	Unknown		1085	MSP1	8.17778	Dynamin family, mitochondrial DNA maintenance
98		5279	SPAPB1E7.07	3.06818	Putative glutamate synthase		353	SPCC794.03	8.13462	Amino acid permease
99		4321	SPBP35G2.13C	3.05	YL1 nuclear protein, putative transcription factor		2280	SPCC622.16C	8.13043	jumonji (jmjC) domain, heterochromatin destabilization
100		3248	SPAC1486.07C	3.0375	Mitochondrial ribosomal protein of the large subunit		4028	SPCC306.07C	8.125	Unknown
101		4121	SPBPB2B2.10C	3.03333	Galactose-1-phosphate uridyl transferase		4822	SPCC757.06	8.04348	Unknown
102		1032	SPAC6F12.07	3.01538	MAS20 protein import receptor		2657	SPAPB24D3.09C	8.02857	ABC transporter
103		74	TIF512	3	Putative translation initiation factor eIF-5a		3375	SPCC737.07C	8	DNA helicase A
104		2291	SPAC6B12.13	3	Unknown		2681	RAD16	8	Nucleotide excision repair
105		5266	HTB1	3	Histone H2B-alpha		1888	SPBC691.05C	7.97619	Unknown
106		5201	SPAC56F8.05C	3	Unknown		2700	CMK2	7.94872	Calmodulin-dependent kinase involved in G2- to M-phase progression
		Metabolism
		Protein Metabolism
		Nuclei Acid Metabolism
		Transcription
		Transport
		Unknown/Unclassified
		Verified by RT/PCR
